# Supplementary material for: Relics of interspecific hybridization retained in the genome of a drought-adapted peanut cultivar
Source: G3 (Bethesda). 2024 Sep 1;14(11):jkae208. doi: 10.1093/g3journal/jkae208 (PMC11540320; doi:10.1093/g3journal/jkae208)
Supplement: jkae208_Supplementary_Data [file jkae208_supplementary_data.zip]

Archive with 16 entries (15 files):
- Figure S1.pdf
- Figure S2.pdf
- File S1.txt
- File S2.txt
- File S3.txt
- File S4.txt
- File S5.vcf/
- File S5.vcf/Line8_mapped_to_Tifrunner.annot.vcf
- Supplemental Material Legends.docx
- Table S1.txt
- Table S2.txt
- Table S3.txt
- Table S4.txt
- Table S5.txt
- Table S6.txt
- Table S7.txt
