# Supplementary material for: Relics of interspecific hybridization retained in the genome of a drought-adapted peanut cultivar
Source: G3 (Bethesda). 2024 Sep 1;14(11):jkae208. doi: 10.1093/g3journal/jkae208 (PMC11540320; doi:10.1093/g3journal/jkae208)
Supplement: jkae208_Supplementary_Data [file jkae208_supplementary_data.zip › File S1.txt]

chr	start	end	nBp	id	nBpWindow	propWind	cumProp
Arahy.01	1	5000000	440880	Exons	5e+06	0.088176	0.088176
Arahy.01	1	5000000	788631	Introns	5e+06	0.1577262	0.2459022
Arahy.01	1	5000000	1853187	unknown	5e+06	0.3706374	0.6165396
Arahy.01	1	5000000	122487	LINE.SINE	5e+06	0.0244974	0.641037
Arahy.01	1	5000000	518680	Ty3LTR	5e+06	0.103736	0.744773
Arahy.01	1	5000000	164820	OtherLTR	5e+06	0.032964	0.777737
Arahy.01	1	5000000	90972	Satellite	5e+06	0.0181944	0.7959314
Arahy.01	1	5000000	1020343	OtherRepeats	5e+06	0.2040686	1
Arahy.01	1000001	6000000	429648	Exons	5e+06	0.0859296	0.0859296
Arahy.01	1000001	6000000	769078	Introns	5e+06	0.1538156	0.2397452
Arahy.01	1000001	6000000	1918834	unknown	5e+06	0.3837668	0.623512
Arahy.01	1000001	6000000	128474	LINE.SINE	5e+06	0.0256948	0.6492068
Arahy.01	1000001	6000000	506385	Ty3LTR	5e+06	0.101277	0.7504838
Arahy.01	1000001	6000000	156590	OtherLTR	5e+06	0.031318	0.7818018
Arahy.01	1000001	6000000	86992	Satellite	5e+06	0.0173984	0.7992002
Arahy.01	1000001	6000000	1003999	OtherRepeats	5e+06	0.2007998	1
Arahy.01	2000001	7000000	377985	Exons	5e+06	0.075597	0.075597
Arahy.01	2000001	7000000	652514	Introns	5e+06	0.1305028	0.2060998
Arahy.01	2000001	7000000	2047265	unknown	5e+06	0.409453	0.6155528
Arahy.01	2000001	7000000	123857	LINE.SINE	5e+06	0.0247714	0.6403242
Arahy.01	2000001	7000000	529506	Ty3LTR	5e+06	0.1059012	0.7462254
Arahy.01	2000001	7000000	176431	OtherLTR	5e+06	0.0352862	0.7815116
Arahy.01	2000001	7000000	89198	Satellite	5e+06	0.0178396	0.7993512
Arahy.01	2000001	7000000	1003244	OtherRepeats	5e+06	0.2006488	1
Arahy.01	3000001	8000000	394436	Exons	5e+06	0.0788872	0.0788872
Arahy.01	3000001	8000000	589948	Introns	5e+06	0.1179896	0.1968768
Arahy.01	3000001	8000000	2103488	unknown	5e+06	0.4206976	0.6175744
Arahy.01	3000001	8000000	127759	LINE.SINE	5e+06	0.0255518	0.6431262
Arahy.01	3000001	8000000	454880	Ty3LTR	5e+06	0.090976	0.7341022
Arahy.01	3000001	8000000	211241	OtherLTR	5e+06	0.0422482	0.7763504
Arahy.01	3000001	8000000	93862	Satellite	5e+06	0.0187724	0.7951228
Arahy.01	3000001	8000000	1024386	OtherRepeats	5e+06	0.2048772	1
Arahy.01	4000001	9000000	358611	Exons	5e+06	0.0717222	0.0717222
Arahy.01	4000001	9000000	542131	Introns	5e+06	0.1084262	0.1801484
Arahy.01	4000001	9000000	2165792	unknown	5e+06	0.4331584	0.6133068
Arahy.01	4000001	9000000	136883	LINE.SINE	5e+06	0.0273766	0.6406834
Arahy.01	4000001	9000000	493992	Ty3LTR	5e+06	0.0987984	0.7394818
Arahy.01	4000001	9000000	237633	OtherLTR	5e+06	0.0475266	0.7870084
Arahy.01	4000001	9000000	92758	Satellite	5e+06	0.0185516	0.80556
Arahy.01	4000001	9000000	972200	OtherRepeats	5e+06	0.19444	1
Arahy.01	5000001	10000000	349345	Exons	5e+06	0.069869	0.069869
Arahy.01	5000001	10000000	521541	Introns	5e+06	0.1043082	0.1741772
Arahy.01	5000001	10000000	2198462	unknown	5e+06	0.4396924	0.6138696
Arahy.01	5000001	10000000	118576	LINE.SINE	5e+06	0.0237152	0.6375848
Arahy.01	5000001	10000000	533859	Ty3LTR	5e+06	0.1067718	0.7443566
Arahy.01	5000001	10000000	253077	OtherLTR	5e+06	0.0506154	0.794972
Arahy.01	5000001	10000000	92219	Satellite	5e+06	0.0184438	0.8134158
Arahy.01	5000001	10000000	932921	OtherRepeats	5e+06	0.1865842	1
Arahy.01	6000001	11000000	368127	Exons	5e+06	0.0736254	0.0736254
Arahy.01	6000001	11000000	529104	Introns	5e+06	0.1058208	0.1794462
Arahy.01	6000001	11000000	2147100	unknown	5e+06	0.42942	0.6088662
Arahy.01	6000001	11000000	121198	LINE.SINE	5e+06	0.0242396	0.6331058
Arahy.01	6000001	11000000	561099	Ty3LTR	5e+06	0.1122198	0.7453256
Arahy.01	6000001	11000000	271914	OtherLTR	5e+06	0.0543828	0.7997084
Arahy.01	6000001	11000000	95124	Satellite	5e+06	0.0190248	0.8187332
Arahy.01	6000001	11000000	906334	OtherRepeats	5e+06	0.1812668	1
Arahy.01	7000001	12000000	418070	Exons	5e+06	0.083614	0.083614
Arahy.01	7000001	12000000	595027	Introns	5e+06	0.1190054	0.2026194
Arahy.01	7000001	12000000	2043012	unknown	5e+06	0.4086024	0.6112218
Arahy.01	7000001	12000000	117291	LINE.SINE	5e+06	0.0234582	0.63468
Arahy.01	7000001	12000000	600429	Ty3LTR	5e+06	0.1200858	0.7547658
Arahy.01	7000001	12000000	264459	OtherLTR	5e+06	0.0528918	0.8076576
Arahy.01	7000001	12000000	95065	Satellite	5e+06	0.019013	0.8266706
Arahy.01	7000001	12000000	866647	OtherRepeats	5e+06	0.1733294	1
Arahy.01	8000001	13000000	431510	Exons	5e+06	0.086302	0.086302
Arahy.01	8000001	13000000	634166	Introns	5e+06	0.1268332	0.2131352
Arahy.01	8000001	13000000	1918834	unknown	5e+06	0.3837668	0.596902
Arahy.01	8000001	13000000	101145	LINE.SINE	5e+06	0.020229	0.617131
Arahy.01	8000001	13000000	750572	Ty3LTR	5e+06	0.1501144	0.7672454
Arahy.01	8000001	13000000	277381	OtherLTR	5e+06	0.0554762	0.8227216
Arahy.01	8000001	13000000	89072	Satellite	5e+06	0.0178144	0.840536
Arahy.01	8000001	13000000	797320	OtherRepeats	5e+06	0.159464	1
Arahy.01	9000001	14000000	427956	Exons	5e+06	0.0855912	0.0855912
Arahy.01	9000001	14000000	624976	Introns	5e+06	0.1249952	0.2105864
Arahy.01	9000001	14000000	1762956	unknown	5e+06	0.3525912	0.5631776
Arahy.01	9000001	14000000	86310	LINE.SINE	5e+06	0.017262	0.5804396
Arahy.01	9000001	14000000	963234	Ty3LTR	5e+06	0.1926468	0.7730864
Arahy.01	9000001	14000000	274291	OtherLTR	5e+06	0.0548582	0.8279446
Arahy.01	9000001	14000000	83333	Satellite	5e+06	0.0166666	0.8446112
Arahy.01	9000001	14000000	776944	OtherRepeats	5e+06	0.1553888	1
Arahy.01	10000001	15000000	381354	Exons	5e+06	0.0762708	0.0762708
Arahy.01	10000001	15000000	538692	Introns	5e+06	0.1077384	0.1840092
Arahy.01	10000001	15000000	1701667	unknown	5e+06	0.3403334	0.5243426
Arahy.01	10000001	15000000	85768	LINE.SINE	5e+06	0.0171536	0.5414962
Arahy.01	10000001	15000000	1187848	Ty3LTR	5e+06	0.2375696	0.7790658
Arahy.01	10000001	15000000	251160	OtherLTR	5e+06	0.050232	0.8292978
Arahy.01	10000001	15000000	79129	Satellite	5e+06	0.0158258	0.8451236
Arahy.01	10000001	15000000	774382	OtherRepeats	5e+06	0.1548764	1
Arahy.01	11000001	16000000	312063	Exons	5e+06	0.0624126	0.0624126
Arahy.01	11000001	16000000	456469	Introns	5e+06	0.0912938	0.1537064
Arahy.01	11000001	16000000	1571345	unknown	5e+06	0.314269	0.4679754
Arahy.01	11000001	16000000	67694	LINE.SINE	5e+06	0.0135388	0.4815142
Arahy.01	11000001	16000000	1576675	Ty3LTR	5e+06	0.315335	0.7968492
Arahy.01	11000001	16000000	247836	OtherLTR	5e+06	0.0495672	0.8464164
Arahy.01	11000001	16000000	69422	Satellite	5e+06	0.0138844	0.8603008
Arahy.01	11000001	16000000	698496	OtherRepeats	5e+06	0.1396992	1
Arahy.01	12000001	17000000	213347	Exons	5e+06	0.0426694	0.0426694
Arahy.01	12000001	17000000	328440	Introns	5e+06	0.065688	0.1083574
Arahy.01	12000001	17000000	1457843	unknown	5e+06	0.2915686	0.399926
Arahy.01	12000001	17000000	58767	LINE.SINE	5e+06	0.0117534	0.4116794
Arahy.01	12000001	17000000	2016512	Ty3LTR	5e+06	0.4033024	0.8149818
Arahy.01	12000001	17000000	232284	OtherLTR	5e+06	0.0464568	0.8614386
Arahy.01	12000001	17000000	61289	Satellite	5e+06	0.0122578	0.8736964
Arahy.01	12000001	17000000	631518	OtherRepeats	5e+06	0.1263036	1
Arahy.01	13000001	18000000	139210	Exons	5e+06	0.027842	0.027842
Arahy.01	13000001	18000000	223129	Introns	5e+06	0.0446258	0.0724678
Arahy.01	13000001	18000000	1395717	unknown	5e+06	0.2791434	0.3516112
Arahy.01	13000001	18000000	66406	LINE.SINE	5e+06	0.0132812	0.3648924
Arahy.01	13000001	18000000	2319713	Ty3LTR	5e+06	0.4639426	0.828835
Arahy.01	13000001	18000000	195063	OtherLTR	5e+06	0.0390126	0.8678476
Arahy.01	13000001	18000000	55858	Satellite	5e+06	0.0111716	0.8790192
Arahy.01	13000001	18000000	604904	OtherRepeats	5e+06	0.1209808	1
Arahy.01	14000001	19000000	92579	Exons	5e+06	0.0185158	0.0185158
Arahy.01	14000001	19000000	152789	Introns	5e+06	0.0305578	0.0490736
Arahy.01	14000001	19000000	1399094	unknown	5e+06	0.2798188	0.3288924
Arahy.01	14000001	19000000	59023	LINE.SINE	5e+06	0.0118046	0.340697
Arahy.01	14000001	19000000	2497166	Ty3LTR	5e+06	0.4994332	0.8401302
Arahy.01	14000001	19000000	178903	OtherLTR	5e+06	0.0357806	0.8759108
Arahy.01	14000001	19000000	55721	Satellite	5e+06	0.0111442	0.887055
Arahy.01	14000001	19000000	564725	OtherRepeats	5e+06	0.112945	1
Arahy.01	15000001	20000000	82147	Exons	5e+06	0.0164294	0.0164294
Arahy.01	15000001	20000000	146733	Introns	5e+06	0.0293466	0.045776
Arahy.01	15000001	20000000	1369589	unknown	5e+06	0.2739178	0.3196938
Arahy.01	15000001	20000000	56140	LINE.SINE	5e+06	0.011228	0.3309218
Arahy.01	15000001	20000000	2603417	Ty3LTR	5e+06	0.5206834	0.8516052
Arahy.01	15000001	20000000	164764	OtherLTR	5e+06	0.0329528	0.884558
Arahy.01	15000001	20000000	51096	Satellite	5e+06	0.0102192	0.8947772
Arahy.01	15000001	20000000	526114	OtherRepeats	5e+06	0.1052228	1
Arahy.01	16000001	21000000	76691	Exons	5e+06	0.0153382	0.0153382
Arahy.01	16000001	21000000	142057	Introns	5e+06	0.0284114	0.0437496
Arahy.01	16000001	21000000	1455921	unknown	5e+06	0.2911842	0.3349338
Arahy.01	16000001	21000000	59624	LINE.SINE	5e+06	0.0119248	0.3468586
Arahy.01	16000001	21000000	2499867	Ty3LTR	5e+06	0.4999734	0.846832
Arahy.01	16000001	21000000	182073	OtherLTR	5e+06	0.0364146	0.8832466
Arahy.01	16000001	21000000	52285	Satellite	5e+06	0.010457	0.8937036
Arahy.01	16000001	21000000	531482	OtherRepeats	5e+06	0.1062964	1
Arahy.01	17000001	22000000	80927	Exons	5e+06	0.0161854	0.0161854
Arahy.01	17000001	22000000	141489	Introns	5e+06	0.0282978	0.0444832
Arahy.01	17000001	22000000	1495967	unknown	5e+06	0.2991934	0.3436766
Arahy.01	17000001	22000000	50632	LINE.SINE	5e+06	0.0101264	0.353803
Arahy.01	17000001	22000000	2443995	Ty3LTR	5e+06	0.488799	0.842602
Arahy.01	17000001	22000000	180292	OtherLTR	5e+06	0.0360584	0.8786604
Arahy.01	17000001	22000000	54195	Satellite	5e+06	0.010839	0.8894994
Arahy.01	17000001	22000000	552503	OtherRepeats	5e+06	0.1105006	1
Arahy.01	18000001	23000000	72923	Exons	5e+06	0.0145846	0.0145846
Arahy.01	18000001	23000000	123121	Introns	5e+06	0.0246242	0.0392088
Arahy.01	18000001	23000000	1470329	unknown	5e+06	0.2940658	0.3332746
Arahy.01	18000001	23000000	40722	LINE.SINE	5e+06	0.0081444	0.341419
Arahy.01	18000001	23000000	2554368	Ty3LTR	5e+06	0.5108736	0.8522926
Arahy.01	18000001	23000000	160040	OtherLTR	5e+06	0.032008	0.8843006
Arahy.01	18000001	23000000	52960	Satellite	5e+06	0.010592	0.8948926
Arahy.01	18000001	23000000	525537	OtherRepeats	5e+06	0.1051074	1
Arahy.01	19000001	24000000	64612	Exons	5e+06	0.0129224	0.0129224
Arahy.01	19000001	24000000	113114	Introns	5e+06	0.0226228	0.0355452
Arahy.01	19000001	24000000	1405000	unknown	5e+06	0.281	0.3165452
Arahy.01	19000001	24000000	42015	LINE.SINE	5e+06	0.008403	0.3249482
Arahy.01	19000001	24000000	2668070	Ty3LTR	5e+06	0.533614	0.8585622
Arahy.01	19000001	24000000	152515	OtherLTR	5e+06	0.030503	0.8890652
Arahy.01	19000001	24000000	52077	Satellite	5e+06	0.0104154	0.8994806
Arahy.01	19000001	24000000	502597	OtherRepeats	5e+06	0.1005194	1
Arahy.01	20000001	25000000	57197	Exons	5e+06	0.0114394	0.0114394
Arahy.01	20000001	25000000	99067	Introns	5e+06	0.0198134	0.0312528
Arahy.01	20000001	25000000	1306244	unknown	5e+06	0.2612488	0.2925016
Arahy.01	20000001	25000000	35204	LINE.SINE	5e+06	0.0070408	0.2995424
Arahy.01	20000001	25000000	2869480	Ty3LTR	5e+06	0.573896	0.8734384
Arahy.01	20000001	25000000	145342	OtherLTR	5e+06	0.0290684	0.9025068
Arahy.01	20000001	25000000	50284	Satellite	5e+06	0.0100568	0.9125636
Arahy.01	20000001	25000000	437182	OtherRepeats	5e+06	0.0874364	1
Arahy.01	21000001	26000000	52922	Exons	5e+06	0.0105844	0.0105844
Arahy.01	21000001	26000000	77075	Introns	5e+06	0.015415	0.0259994
Arahy.01	21000001	26000000	1195393	unknown	5e+06	0.2390786	0.265078
Arahy.01	21000001	26000000	32252	LINE.SINE	5e+06	0.0064504	0.2715284
Arahy.01	21000001	26000000	3065959	Ty3LTR	5e+06	0.6131918	0.8847202
Arahy.01	21000001	26000000	103393	OtherLTR	5e+06	0.0206786	0.9053988
Arahy.01	21000001	26000000	47625	Satellite	5e+06	0.009525	0.9149238
Arahy.01	21000001	26000000	425381	OtherRepeats	5e+06	0.0850762	1
Arahy.01	22000001	27000000	38644	Exons	5e+06	0.0077288	0.0077288
Arahy.01	22000001	27000000	56926	Introns	5e+06	0.0113852	0.019114
Arahy.01	22000001	27000000	1032728	unknown	5e+06	0.2065456	0.2256596
Arahy.01	22000001	27000000	31879	LINE.SINE	5e+06	0.0063758	0.2320354
Arahy.01	22000001	27000000	3334522	Ty3LTR	5e+06	0.6669044	0.8989398
Arahy.01	22000001	27000000	121383	OtherLTR	5e+06	0.0242766	0.9232164
Arahy.01	22000001	27000000	39953	Satellite	5e+06	0.0079906	0.931207
Arahy.01	22000001	27000000	343965	OtherRepeats	5e+06	0.068793	1
Arahy.01	23000001	28000000	34336	Exons	5e+06	0.0068672	0.0068672
Arahy.01	23000001	28000000	62588	Introns	5e+06	0.0125176	0.0193848
Arahy.01	23000001	28000000	955119	unknown	5e+06	0.1910238	0.2104086
Arahy.01	23000001	28000000	26840	LINE.SINE	5e+06	0.005368	0.2157766
Arahy.01	23000001	28000000	3432124	Ty3LTR	5e+06	0.6864248	0.9022014
Arahy.01	23000001	28000000	135958	OtherLTR	5e+06	0.0271916	0.929393
Arahy.01	23000001	28000000	37162	Satellite	5e+06	0.0074324	0.9368254
Arahy.01	23000001	28000000	315873	OtherRepeats	5e+06	0.0631746	1
Arahy.01	24000001	29000000	26549	Exons	5e+06	0.0053098	0.0053098
Arahy.01	24000001	29000000	51635	Introns	5e+06	0.010327	0.0156368
Arahy.01	24000001	29000000	814723	unknown	5e+06	0.1629446	0.1785814
Arahy.01	24000001	29000000	18316	LINE.SINE	5e+06	0.0036632	0.1822446
Arahy.01	24000001	29000000	3683855	Ty3LTR	5e+06	0.736771	0.9190156
Arahy.01	24000001	29000000	119681	OtherLTR	5e+06	0.0239362	0.9429518
Arahy.01	24000001	29000000	29016	Satellite	5e+06	0.0058032	0.948755
Arahy.01	24000001	29000000	256225	OtherRepeats	5e+06	0.051245	1
Arahy.01	25000001	30000000	30614	Exons	5e+06	0.0061228	0.0061228
Arahy.01	25000001	30000000	54816	Introns	5e+06	0.0109632	0.017086
Arahy.01	25000001	30000000	809586	unknown	5e+06	0.1619172	0.1790032
Arahy.01	25000001	30000000	23196	LINE.SINE	5e+06	0.0046392	0.1836424
Arahy.01	25000001	30000000	3653346	Ty3LTR	5e+06	0.7306692	0.9143116
Arahy.01	25000001	30000000	125245	OtherLTR	5e+06	0.025049	0.9393606
Arahy.01	25000001	30000000	29007	Satellite	5e+06	0.0058014	0.945162
Arahy.01	25000001	30000000	274190	OtherRepeats	5e+06	0.054838	1
Arahy.01	26000001	31000000	42260	Exons	5e+06	0.008452	0.008452
Arahy.01	26000001	31000000	78057	Introns	5e+06	0.0156114	0.0240634
Arahy.01	26000001	31000000	820428	unknown	5e+06	0.1640856	0.188149
Arahy.01	26000001	31000000	27236	LINE.SINE	5e+06	0.0054472	0.1935962
Arahy.01	26000001	31000000	3585213	Ty3LTR	5e+06	0.7170426	0.9106388
Arahy.01	26000001	31000000	148242	OtherLTR	5e+06	0.0296484	0.9402872
Arahy.01	26000001	31000000	28775	Satellite	5e+06	0.005755	0.9460422
Arahy.01	26000001	31000000	269789	OtherRepeats	5e+06	0.0539578	1
Arahy.01	27000001	32000000	48428	Exons	5e+06	0.0096856	0.0096856
Arahy.01	27000001	32000000	95621	Introns	5e+06	0.0191242	0.0288098
Arahy.01	27000001	32000000	956494	unknown	5e+06	0.1912988	0.2201086
Arahy.01	27000001	32000000	27712	LINE.SINE	5e+06	0.0055424	0.225651
Arahy.01	27000001	32000000	3375386	Ty3LTR	5e+06	0.6750772	0.9007282
Arahy.01	27000001	32000000	142863	OtherLTR	5e+06	0.0285726	0.9293008
Arahy.01	27000001	32000000	33664	Satellite	5e+06	0.0067328	0.9360336
Arahy.01	27000001	32000000	319832	OtherRepeats	5e+06	0.0639664	1
Arahy.01	28000001	33000000	57250	Exons	5e+06	0.01145	0.01145
Arahy.01	28000001	33000000	112258	Introns	5e+06	0.0224516	0.0339016
Arahy.01	28000001	33000000	1001467	unknown	5e+06	0.2002934	0.234195
Arahy.01	28000001	33000000	31173	LINE.SINE	5e+06	0.0062346	0.2404296
Arahy.01	28000001	33000000	3267224	Ty3LTR	5e+06	0.6534448	0.8938744
Arahy.01	28000001	33000000	125834	OtherLTR	5e+06	0.0251668	0.9190412
Arahy.01	28000001	33000000	37202	Satellite	5e+06	0.0074404	0.9264816
Arahy.01	28000001	33000000	367592	OtherRepeats	5e+06	0.0735184	1
Arahy.01	29000001	34000000	67615	Exons	5e+06	0.013523	0.013523
Arahy.01	29000001	34000000	127514	Introns	5e+06	0.0255028	0.0390258
Arahy.01	29000001	34000000	1088572	unknown	5e+06	0.2177144	0.2567402
Arahy.01	29000001	34000000	38280	LINE.SINE	5e+06	0.007656	0.2643962
Arahy.01	29000001	34000000	3097418	Ty3LTR	5e+06	0.6194836	0.8838798
Arahy.01	29000001	34000000	135986	OtherLTR	5e+06	0.0271972	0.911077
Arahy.01	29000001	34000000	40886	Satellite	5e+06	0.0081772	0.9192542
Arahy.01	29000001	34000000	403729	OtherRepeats	5e+06	0.0807458	1
Arahy.01	30000001	35000000	72952	Exons	5e+06	0.0145904	0.0145904
Arahy.01	30000001	35000000	150420	Introns	5e+06	0.030084	0.0446744
Arahy.01	30000001	35000000	1074942	unknown	5e+06	0.2149884	0.2596628
Arahy.01	30000001	35000000	48627	LINE.SINE	5e+06	0.0097254	0.2693882
Arahy.01	30000001	35000000	3086694	Ty3LTR	5e+06	0.6173388	0.886727
Arahy.01	30000001	35000000	119114	OtherLTR	5e+06	0.0238228	0.9105498
Arahy.01	30000001	35000000	41336	Satellite	5e+06	0.0082672	0.918817
Arahy.01	30000001	35000000	405915	OtherRepeats	5e+06	0.081183	1
Arahy.01	31000001	36000000	62698	Exons	5e+06	0.0125396	0.0125396
Arahy.01	31000001	36000000	130181	Introns	5e+06	0.0260362	0.0385758
Arahy.01	31000001	36000000	1049473	unknown	5e+06	0.2098946	0.2484704
Arahy.01	31000001	36000000	39748	LINE.SINE	5e+06	0.0079496	0.25642
Arahy.01	31000001	36000000	3208699	Ty3LTR	5e+06	0.6417398	0.8981598
Arahy.01	31000001	36000000	90522	OtherLTR	5e+06	0.0181044	0.9162642
Arahy.01	31000001	36000000	40261	Satellite	5e+06	0.0080522	0.9243164
Arahy.01	31000001	36000000	378418	OtherRepeats	5e+06	0.0756836	1
Arahy.01	32000001	37000000	60271	Exons	5e+06	0.0120542	0.0120542
Arahy.01	32000001	37000000	115500	Introns	5e+06	0.0231	0.0351542
Arahy.01	32000001	37000000	1051473	unknown	5e+06	0.2102946	0.2454488
Arahy.01	32000001	37000000	44794	LINE.SINE	5e+06	0.0089588	0.2544076
Arahy.01	32000001	37000000	3219470	Ty3LTR	5e+06	0.643894	0.8983016
Arahy.01	32000001	37000000	80279	OtherLTR	5e+06	0.0160558	0.9143574
Arahy.01	32000001	37000000	39686	Satellite	5e+06	0.0079372	0.9222946
Arahy.01	32000001	37000000	388527	OtherRepeats	5e+06	0.0777054	1
Arahy.01	33000001	38000000	65536	Exons	5e+06	0.0131072	0.0131072
Arahy.01	33000001	38000000	124179	Introns	5e+06	0.0248358	0.037943
Arahy.01	33000001	38000000	1075876	unknown	5e+06	0.2151752	0.2531182
Arahy.01	33000001	38000000	57664	LINE.SINE	5e+06	0.0115328	0.264651
Arahy.01	33000001	38000000	3177081	Ty3LTR	5e+06	0.6354162	0.9000672
Arahy.01	33000001	38000000	85211	OtherLTR	5e+06	0.0170422	0.9171094
Arahy.01	33000001	38000000	40100	Satellite	5e+06	0.00802	0.9251294
Arahy.01	33000001	38000000	374353	OtherRepeats	5e+06	0.0748706	1
Arahy.01	34000001	39000000	66612	Exons	5e+06	0.0133224	0.0133224
Arahy.01	34000001	39000000	129601	Introns	5e+06	0.0259202	0.0392426
Arahy.01	34000001	39000000	1103996	unknown	5e+06	0.2207992	0.2600418
Arahy.01	34000001	39000000	56281	LINE.SINE	5e+06	0.0112562	0.271298
Arahy.01	34000001	39000000	3119746	Ty3LTR	5e+06	0.6239492	0.8952472
Arahy.01	34000001	39000000	77639	OtherLTR	5e+06	0.0155278	0.910775
Arahy.01	34000001	39000000	43045	Satellite	5e+06	0.008609	0.919384
Arahy.01	34000001	39000000	403080	OtherRepeats	5e+06	0.080616	1
Arahy.01	35000001	40000000	66795	Exons	5e+06	0.013359	0.013359
Arahy.01	35000001	40000000	121209	Introns	5e+06	0.0242418	0.0376008
Arahy.01	35000001	40000000	1160532	unknown	5e+06	0.2321064	0.2697072
Arahy.01	35000001	40000000	50633	LINE.SINE	5e+06	0.0101266	0.2798338
Arahy.01	35000001	40000000	3051621	Ty3LTR	5e+06	0.6103242	0.890158
Arahy.01	35000001	40000000	94975	OtherLTR	5e+06	0.018995	0.909153
Arahy.01	35000001	40000000	43803	Satellite	5e+06	0.0087606	0.9179136
Arahy.01	35000001	40000000	410432	OtherRepeats	5e+06	0.0820864	1
Arahy.01	36000001	41000000	60771	Exons	5e+06	0.0121542	0.0121542
Arahy.01	36000001	41000000	112229	Introns	5e+06	0.0224458	0.0346
Arahy.01	36000001	41000000	1116367	unknown	5e+06	0.2232734	0.2578734
Arahy.01	36000001	41000000	46835	LINE.SINE	5e+06	0.009367	0.2672404
Arahy.01	36000001	41000000	3131707	Ty3LTR	5e+06	0.6263414	0.8935818
Arahy.01	36000001	41000000	92853	OtherLTR	5e+06	0.0185706	0.9121524
Arahy.01	36000001	41000000	43486	Satellite	5e+06	0.0086972	0.9208496
Arahy.01	36000001	41000000	395752	OtherRepeats	5e+06	0.0791504	1
Arahy.01	37000001	42000000	56400	Exons	5e+06	0.01128	0.01128
Arahy.01	37000001	42000000	108882	Introns	5e+06	0.0217764	0.0330564
Arahy.01	37000001	42000000	934347	unknown	5e+06	0.1868694	0.2199258
Arahy.01	37000001	42000000	38131	LINE.SINE	5e+06	0.0076262	0.227552
Arahy.01	37000001	42000000	3425906	Ty3LTR	5e+06	0.6851812	0.9127332
Arahy.01	37000001	42000000	71885	OtherLTR	5e+06	0.014377	0.9271102
Arahy.01	37000001	42000000	37330	Satellite	5e+06	0.007466	0.9345762
Arahy.01	37000001	42000000	327119	OtherRepeats	5e+06	0.0654238	1
Arahy.01	38000001	43000000	42205	Exons	5e+06	0.008441	0.008441
Arahy.01	38000001	43000000	82081	Introns	5e+06	0.0164162	0.0248572
Arahy.01	38000001	43000000	842849	unknown	5e+06	0.1685698	0.193427
Arahy.01	38000001	43000000	22575	LINE.SINE	5e+06	0.004515	0.197942
Arahy.01	38000001	43000000	3606787	Ty3LTR	5e+06	0.7213574	0.9192994
Arahy.01	38000001	43000000	77665	OtherLTR	5e+06	0.015533	0.9348324
Arahy.01	38000001	43000000	33770	Satellite	5e+06	0.006754	0.9415864
Arahy.01	38000001	43000000	292068	OtherRepeats	5e+06	0.0584136	1
Arahy.01	39000001	44000000	36024	Exons	5e+06	0.0072048	0.0072048
Arahy.01	39000001	44000000	68870	Introns	5e+06	0.013774	0.0209788
Arahy.01	39000001	44000000	848749	unknown	5e+06	0.1697498	0.1907286
Arahy.01	39000001	44000000	23387	LINE.SINE	5e+06	0.0046774	0.195406
Arahy.01	39000001	44000000	3649485	Ty3LTR	5e+06	0.729897	0.925303
Arahy.01	39000001	44000000	79467	OtherLTR	5e+06	0.0158934	0.9411964
Arahy.01	39000001	44000000	33482	Satellite	5e+06	0.0066964	0.9478928
Arahy.01	39000001	44000000	260536	OtherRepeats	5e+06	0.0521072	1
Arahy.01	40000001	45000000	26631	Exons	5e+06	0.0053262	0.0053262
Arahy.01	40000001	45000000	45661	Introns	5e+06	0.0091322	0.0144584
Arahy.01	40000001	45000000	740620	unknown	5e+06	0.148124	0.1625824
Arahy.01	40000001	45000000	18299	LINE.SINE	5e+06	0.0036598	0.1662422
Arahy.01	40000001	45000000	3832298	Ty3LTR	5e+06	0.7664596	0.9327018
Arahy.01	40000001	45000000	61172	OtherLTR	5e+06	0.0122344	0.9449362
Arahy.01	40000001	45000000	30738	Satellite	5e+06	0.0061476	0.9510838
Arahy.01	40000001	45000000	244581	OtherRepeats	5e+06	0.0489162	1
Arahy.01	41000001	46000000	36559	Exons	5e+06	0.0073118	0.0073118
Arahy.01	41000001	46000000	64807	Introns	5e+06	0.0129614	0.0202732
Arahy.01	41000001	46000000	760729	unknown	5e+06	0.1521458	0.172419
Arahy.01	41000001	46000000	19568	LINE.SINE	5e+06	0.0039136	0.1763326
Arahy.01	41000001	46000000	3782585	Ty3LTR	5e+06	0.756517	0.9328496
Arahy.01	41000001	46000000	60734	OtherLTR	5e+06	0.0121468	0.9449964
Arahy.01	41000001	46000000	29663	Satellite	5e+06	0.0059326	0.950929
Arahy.01	41000001	46000000	245355	OtherRepeats	5e+06	0.049071	1
Arahy.01	42000001	47000000	37741	Exons	5e+06	0.0075482	0.0075482
Arahy.01	42000001	47000000	62689	Introns	5e+06	0.0125378	0.020086
Arahy.01	42000001	47000000	795419	unknown	5e+06	0.1590838	0.1791698
Arahy.01	42000001	47000000	26764	LINE.SINE	5e+06	0.0053528	0.1845226
Arahy.01	42000001	47000000	3724309	Ty3LTR	5e+06	0.7448618	0.9293844
Arahy.01	42000001	47000000	71013	OtherLTR	5e+06	0.0142026	0.943587
Arahy.01	42000001	47000000	31369	Satellite	5e+06	0.0062738	0.9498608
Arahy.01	42000001	47000000	250696	OtherRepeats	5e+06	0.0501392	1
Arahy.01	43000001	48000000	44611	Exons	5e+06	0.0089222	0.0089222
Arahy.01	43000001	48000000	71019	Introns	5e+06	0.0142038	0.023126
Arahy.01	43000001	48000000	825077	unknown	5e+06	0.1650154	0.1881414
Arahy.01	43000001	48000000	30699	LINE.SINE	5e+06	0.0061398	0.1942812
Arahy.01	43000001	48000000	3675155	Ty3LTR	5e+06	0.735031	0.9293122
Arahy.01	43000001	48000000	57534	OtherLTR	5e+06	0.0115068	0.940819
Arahy.01	43000001	48000000	32272	Satellite	5e+06	0.0064544	0.9472734
Arahy.01	43000001	48000000	263633	OtherRepeats	5e+06	0.0527266	1
Arahy.01	44000001	49000000	43727	Exons	5e+06	0.0087454	0.0087454
Arahy.01	44000001	49000000	85361	Introns	5e+06	0.0170722	0.0258176
Arahy.01	44000001	49000000	738555	unknown	5e+06	0.147711	0.1735286
Arahy.01	44000001	49000000	28463	LINE.SINE	5e+06	0.0056926	0.1792212
Arahy.01	44000001	49000000	3766155	Ty3LTR	5e+06	0.753231	0.9324522
Arahy.01	44000001	49000000	65936	OtherLTR	5e+06	0.0131872	0.9456394
Arahy.01	44000001	49000000	28742	Satellite	5e+06	0.0057484	0.9513878
Arahy.01	44000001	49000000	243061	OtherRepeats	5e+06	0.0486122	1
Arahy.01	45000001	50000000	44978	Exons	5e+06	0.0089956	0.0089956
Arahy.01	45000001	50000000	81240	Introns	5e+06	0.016248	0.0252436
Arahy.01	45000001	50000000	788768	unknown	5e+06	0.1577536	0.1829972
Arahy.01	45000001	50000000	28108	LINE.SINE	5e+06	0.0056216	0.1886188
Arahy.01	45000001	50000000	3738335	Ty3LTR	5e+06	0.747667	0.9362858
Arahy.01	45000001	50000000	62063	OtherLTR	5e+06	0.0124126	0.9486984
Arahy.01	45000001	50000000	29062	Satellite	5e+06	0.0058124	0.9545108
Arahy.01	45000001	50000000	227446	OtherRepeats	5e+06	0.0454892	1
Arahy.01	46000001	51000000	40291	Exons	5e+06	0.0080582	0.0080582
Arahy.01	46000001	51000000	70838	Introns	5e+06	0.0141676	0.0222258
Arahy.01	46000001	51000000	800011	unknown	5e+06	0.1600022	0.182228
Arahy.01	46000001	51000000	26629	LINE.SINE	5e+06	0.0053258	0.1875538
Arahy.01	46000001	51000000	3751048	Ty3LTR	5e+06	0.7502096	0.9377634
Arahy.01	46000001	51000000	66096	OtherLTR	5e+06	0.0132192	0.9509826
Arahy.01	46000001	51000000	28950	Satellite	5e+06	0.00579	0.9567726
Arahy.01	46000001	51000000	216137	OtherRepeats	5e+06	0.0432274	1
Arahy.01	47000001	52000000	43897	Exons	5e+06	0.0087794	0.0087794
Arahy.01	47000001	52000000	74026	Introns	5e+06	0.0148052	0.0235846
Arahy.01	47000001	52000000	856200	unknown	5e+06	0.17124	0.1948246
Arahy.01	47000001	52000000	25263	LINE.SINE	5e+06	0.0050526	0.1998772
Arahy.01	47000001	52000000	3641603	Ty3LTR	5e+06	0.7283206	0.9281978
Arahy.01	47000001	52000000	70355	OtherLTR	5e+06	0.014071	0.9422688
Arahy.01	47000001	52000000	30315	Satellite	5e+06	0.006063	0.9483318
Arahy.01	47000001	52000000	258341	OtherRepeats	5e+06	0.0516682	1
Arahy.01	48000001	53000000	44956	Exons	5e+06	0.0089912	0.0089912
Arahy.01	48000001	53000000	73316	Introns	5e+06	0.0146632	0.0236544
Arahy.01	48000001	53000000	895815	unknown	5e+06	0.179163	0.2028174
Arahy.01	48000001	53000000	26404	LINE.SINE	5e+06	0.0052808	0.2080982
Arahy.01	48000001	53000000	3567577	Ty3LTR	5e+06	0.7135154	0.9216136
Arahy.01	48000001	53000000	85413	OtherLTR	5e+06	0.0170826	0.9386962
Arahy.01	48000001	53000000	33616	Satellite	5e+06	0.0067232	0.9454194
Arahy.01	48000001	53000000	272903	OtherRepeats	5e+06	0.0545806	1
Arahy.01	49000001	54000000	45233	Exons	5e+06	0.0090466	0.0090466
Arahy.01	49000001	54000000	51486	Introns	5e+06	0.0102972	0.0193438
Arahy.01	49000001	54000000	973086	unknown	5e+06	0.1946172	0.213961
Arahy.01	49000001	54000000	30703	LINE.SINE	5e+06	0.0061406	0.2201016
Arahy.01	49000001	54000000	3423790	Ty3LTR	5e+06	0.684758	0.9048596
Arahy.01	49000001	54000000	95065	OtherLTR	5e+06	0.019013	0.9238726
Arahy.01	49000001	54000000	36731	Satellite	5e+06	0.0073462	0.9312188
Arahy.01	49000001	54000000	343906	OtherRepeats	5e+06	0.0687812	1
Arahy.01	50000001	55000000	45063	Exons	5e+06	0.0090126	0.0090126
Arahy.01	50000001	55000000	61891	Introns	5e+06	0.0123782	0.0213908
Arahy.01	50000001	55000000	954381	unknown	5e+06	0.1908762	0.212267
Arahy.01	50000001	55000000	28092	LINE.SINE	5e+06	0.0056184	0.2178854
Arahy.01	50000001	55000000	3414307	Ty3LTR	5e+06	0.6828614	0.9007468
Arahy.01	50000001	55000000	110832	OtherLTR	5e+06	0.0221664	0.9229132
Arahy.01	50000001	55000000	35954	Satellite	5e+06	0.0071908	0.930104
Arahy.01	50000001	55000000	349480	OtherRepeats	5e+06	0.069896	1
Arahy.01	51000001	56000000	41973	Exons	5e+06	0.0083946	0.0083946
Arahy.01	51000001	56000000	58474	Introns	5e+06	0.0116948	0.0200894
Arahy.01	51000001	56000000	948042	unknown	5e+06	0.1896084	0.2096978
Arahy.01	51000001	56000000	31317	LINE.SINE	5e+06	0.0062634	0.2159612
Arahy.01	51000001	56000000	3414898	Ty3LTR	5e+06	0.6829796	0.8989408
Arahy.01	51000001	56000000	97179	OtherLTR	5e+06	0.0194358	0.9183766
Arahy.01	51000001	56000000	38516	Satellite	5e+06	0.0077032	0.9260798
Arahy.01	51000001	56000000	369601	OtherRepeats	5e+06	0.0739202	1
Arahy.01	52000001	57000000	38184	Exons	5e+06	0.0076368	0.0076368
Arahy.01	52000001	57000000	59035	Introns	5e+06	0.011807	0.0194438
Arahy.01	52000001	57000000	895084	unknown	5e+06	0.1790168	0.1984606
Arahy.01	52000001	57000000	27573	LINE.SINE	5e+06	0.0055146	0.2039752
Arahy.01	52000001	57000000	3509697	Ty3LTR	5e+06	0.7019394	0.9059146
Arahy.01	52000001	57000000	87432	OtherLTR	5e+06	0.0174864	0.923401
Arahy.01	52000001	57000000	37990	Satellite	5e+06	0.007598	0.930999
Arahy.01	52000001	57000000	345005	OtherRepeats	5e+06	0.069001	1
Arahy.01	53000001	58000000	35575	Exons	5e+06	0.007115	0.007115
Arahy.01	53000001	58000000	60589	Introns	5e+06	0.0121178	0.0192328
Arahy.01	53000001	58000000	809375	unknown	5e+06	0.161875	0.1811078
Arahy.01	53000001	58000000	28482	LINE.SINE	5e+06	0.0056964	0.1868042
Arahy.01	53000001	58000000	3635699	Ty3LTR	5e+06	0.7271398	0.913944
Arahy.01	53000001	58000000	66273	OtherLTR	5e+06	0.0132546	0.9271986
Arahy.01	53000001	58000000	34551	Satellite	5e+06	0.0069102	0.9341088
Arahy.01	53000001	58000000	329456	OtherRepeats	5e+06	0.0658912	1
Arahy.01	54000001	59000000	33546	Exons	5e+06	0.0067092	0.0067092
Arahy.01	54000001	59000000	61076	Introns	5e+06	0.0122152	0.0189244
Arahy.01	54000001	59000000	705694	unknown	5e+06	0.1411388	0.1600632
Arahy.01	54000001	59000000	20642	LINE.SINE	5e+06	0.0041284	0.1641916
Arahy.01	54000001	59000000	3853504	Ty3LTR	5e+06	0.7707008	0.9348924
Arahy.01	54000001	59000000	41194	OtherLTR	5e+06	0.0082388	0.9431312
Arahy.01	54000001	59000000	29979	Satellite	5e+06	0.0059958	0.949127
Arahy.01	54000001	59000000	254365	OtherRepeats	5e+06	0.050873	1
Arahy.01	55000001	60000000	33362	Exons	5e+06	0.0066724	0.0066724
Arahy.01	55000001	60000000	56966	Introns	5e+06	0.0113932	0.0180656
Arahy.01	55000001	60000000	701250	unknown	5e+06	0.14025	0.1583156
Arahy.01	55000001	60000000	26647	LINE.SINE	5e+06	0.0053294	0.163645
Arahy.01	55000001	60000000	3807458	Ty3LTR	5e+06	0.7614916	0.9251366
Arahy.01	55000001	60000000	67184	OtherLTR	5e+06	0.0134368	0.9385734
Arahy.01	55000001	60000000	30923	Satellite	5e+06	0.0061846	0.944758
Arahy.01	55000001	60000000	276210	OtherRepeats	5e+06	0.055242	1
Arahy.01	56000001	61000000	32467	Exons	5e+06	0.0064934	0.0064934
Arahy.01	56000001	61000000	53792	Introns	5e+06	0.0107584	0.0172518
Arahy.01	56000001	61000000	675389	unknown	5e+06	0.1350778	0.1523296
Arahy.01	56000001	61000000	28015	LINE.SINE	5e+06	0.005603	0.1579326
Arahy.01	56000001	61000000	3828613	Ty3LTR	5e+06	0.7657226	0.9236552
Arahy.01	56000001	61000000	76425	OtherLTR	5e+06	0.015285	0.9389402
Arahy.01	56000001	61000000	28332	Satellite	5e+06	0.0056664	0.9446066
Arahy.01	56000001	61000000	276967	OtherRepeats	5e+06	0.0553934	1
Arahy.01	57000001	62000000	34213	Exons	5e+06	0.0068426	0.0068426
Arahy.01	57000001	62000000	59764	Introns	5e+06	0.0119528	0.0187954
Arahy.01	57000001	62000000	692850	unknown	5e+06	0.13857	0.1573654
Arahy.01	57000001	62000000	27841	LINE.SINE	5e+06	0.0055682	0.1629336
Arahy.01	57000001	62000000	3797127	Ty3LTR	5e+06	0.7594254	0.922359
Arahy.01	57000001	62000000	74392	OtherLTR	5e+06	0.0148784	0.9372374
Arahy.01	57000001	62000000	28300	Satellite	5e+06	0.00566	0.9428974
Arahy.01	57000001	62000000	285513	OtherRepeats	5e+06	0.0571026	1
Arahy.01	58000001	63000000	29194	Exons	5e+06	0.0058388	0.0058388
Arahy.01	58000001	63000000	52858	Introns	5e+06	0.0105716	0.0164104
Arahy.01	58000001	63000000	655437	unknown	5e+06	0.1310874	0.1474978
Arahy.01	58000001	63000000	21483	LINE.SINE	5e+06	0.0042966	0.1517944
Arahy.01	58000001	63000000	3866050	Ty3LTR	5e+06	0.77321	0.9250044
Arahy.01	58000001	63000000	72781	OtherLTR	5e+06	0.0145562	0.9395606
Arahy.01	58000001	63000000	27433	Satellite	5e+06	0.0054866	0.9450472
Arahy.01	58000001	63000000	274764	OtherRepeats	5e+06	0.0549528	1
Arahy.01	59000001	64000000	24978	Exons	5e+06	0.0049956	0.0049956
Arahy.01	59000001	64000000	69714	Introns	5e+06	0.0139428	0.0189384
Arahy.01	59000001	64000000	603385	unknown	5e+06	0.120677	0.1396154
Arahy.01	59000001	64000000	21009	LINE.SINE	5e+06	0.0042018	0.1438172
Arahy.01	59000001	64000000	3922752	Ty3LTR	5e+06	0.7845504	0.9283676
Arahy.01	59000001	64000000	77522	OtherLTR	5e+06	0.0155044	0.943872
Arahy.01	59000001	64000000	26085	Satellite	5e+06	0.005217	0.949089
Arahy.01	59000001	64000000	254555	OtherRepeats	5e+06	0.050911	1
Arahy.01	60000001	65000000	19167	Exons	5e+06	0.0038334	0.0038334
Arahy.01	60000001	65000000	59069	Introns	5e+06	0.0118138	0.0156472
Arahy.01	60000001	65000000	516862	unknown	5e+06	0.1033724	0.1190196
Arahy.01	60000001	65000000	10430	LINE.SINE	5e+06	0.002086	0.1211056
Arahy.01	60000001	65000000	4116158	Ty3LTR	5e+06	0.8232316	0.9443372
Arahy.01	60000001	65000000	42981	OtherLTR	5e+06	0.0085962	0.9529334
Arahy.01	60000001	65000000	22983	Satellite	5e+06	0.0045966	0.95753
Arahy.01	60000001	65000000	212350	OtherRepeats	5e+06	0.04247	1
Arahy.01	61000001	66000000	27884	Exons	5e+06	0.0055768	0.0055768
Arahy.01	61000001	66000000	61696	Introns	5e+06	0.0123392	0.017916
Arahy.01	61000001	66000000	510878	unknown	5e+06	0.1021756	0.1200916
Arahy.01	61000001	66000000	5643	LINE.SINE	5e+06	0.0011286	0.1212202
Arahy.01	61000001	66000000	4162930	Ty3LTR	5e+06	0.832586	0.9538062
Arahy.01	61000001	66000000	30541	OtherLTR	5e+06	0.0061082	0.9599144
Arahy.01	61000001	66000000	22086	Satellite	5e+06	0.0044172	0.9643316
Arahy.01	61000001	66000000	178342	OtherRepeats	5e+06	0.0356684	1
Arahy.01	62000001	67000000	29366	Exons	5e+06	0.0058732	0.0058732
Arahy.01	62000001	67000000	57013	Introns	5e+06	0.0114026	0.0172758
Arahy.01	62000001	67000000	487863	unknown	5e+06	0.0975726	0.1148484
Arahy.01	62000001	67000000	4226	LINE.SINE	5e+06	0.0008452	0.1156936
Arahy.01	62000001	67000000	4089446	Ty3LTR	5e+06	0.8178892	0.9335828
Arahy.01	62000001	67000000	49752	OtherLTR	5e+06	0.0099504	0.9435332
Arahy.01	62000001	67000000	18403	Satellite	5e+06	0.0036806	0.9472138
Arahy.01	62000001	67000000	263931	OtherRepeats	5e+06	0.0527862	1
Arahy.01	63000001	68000000	25465	Exons	5e+06	0.005093	0.005093
Arahy.01	63000001	68000000	45475	Introns	5e+06	0.009095	0.014188
Arahy.01	63000001	68000000	441711	unknown	5e+06	0.0883422	0.1025302
Arahy.01	63000001	68000000	4100	LINE.SINE	5e+06	0.00082	0.1033502
Arahy.01	63000001	68000000	3800015	Ty3LTR	5e+06	0.760003	0.8633532
Arahy.01	63000001	68000000	50787	OtherLTR	5e+06	0.0101574	0.8735106
Arahy.01	63000001	68000000	13997	Satellite	5e+06	0.0027994	0.87631
Arahy.01	63000001	68000000	618450	OtherRepeats	5e+06	0.12369	1
Arahy.01	64000001	69000000	27109	Exons	5e+06	0.0054218	0.0054218
Arahy.01	64000001	69000000	21738	Introns	5e+06	0.0043476	0.0097694
Arahy.01	64000001	69000000	477548	unknown	5e+06	0.0955096	0.105279
Arahy.01	64000001	69000000	3147	LINE.SINE	5e+06	0.0006294	0.1059084
Arahy.01	64000001	69000000	3781282	Ty3LTR	5e+06	0.7562564	0.8621648
Arahy.01	64000001	69000000	43844	OtherLTR	5e+06	0.0087688	0.8709336
Arahy.01	64000001	69000000	13573	Satellite	5e+06	0.0027146	0.8736482
Arahy.01	64000001	69000000	631759	OtherRepeats	5e+06	0.1263518	1
Arahy.01	65000001	70000000	25711	Exons	5e+06	0.0051422	0.0051422
Arahy.01	65000001	70000000	19417	Introns	5e+06	0.0038834	0.0090256
Arahy.01	65000001	70000000	460095	unknown	5e+06	0.092019	0.1010446
Arahy.01	65000001	70000000	1542	LINE.SINE	5e+06	0.0003084	0.101353
Arahy.01	65000001	70000000	3813431	Ty3LTR	5e+06	0.7626862	0.8640392
Arahy.01	65000001	70000000	36613	OtherLTR	5e+06	0.0073226	0.8713618
Arahy.01	65000001	70000000	11601	Satellite	5e+06	0.0023202	0.873682
Arahy.01	65000001	70000000	631590	OtherRepeats	5e+06	0.126318	1
Arahy.01	66000001	71000000	41880	Exons	5e+06	0.008376	0.008376
Arahy.01	66000001	71000000	20400	Introns	5e+06	0.00408	0.012456
Arahy.01	66000001	71000000	417950	unknown	5e+06	0.08359	0.096046
Arahy.01	66000001	71000000	1260	LINE.SINE	5e+06	0.000252	0.096298
Arahy.01	66000001	71000000	3828911	Ty3LTR	5e+06	0.7657822	0.8620802
Arahy.01	66000001	71000000	42251	OtherLTR	5e+06	0.0084502	0.8705304
Arahy.01	66000001	71000000	9558	Satellite	5e+06	0.0019116	0.872442
Arahy.01	66000001	71000000	637790	OtherRepeats	5e+06	0.127558	1
Arahy.01	67000001	72000000	37014	Exons	5e+06	0.0074028	0.0074028
Arahy.01	67000001	72000000	11834	Introns	5e+06	0.0023668	0.0097696
Arahy.01	67000001	72000000	409735	unknown	5e+06	0.081947	0.0917166
Arahy.01	67000001	72000000	765	LINE.SINE	5e+06	0.000153	0.0918696
Arahy.01	67000001	72000000	3869713	Ty3LTR	5e+06	0.7739426	0.8658122
Arahy.01	67000001	72000000	15976	OtherLTR	5e+06	0.0031952	0.8690074
Arahy.01	67000001	72000000	12228	Satellite	5e+06	0.0024456	0.871453
Arahy.01	67000001	72000000	642735	OtherRepeats	5e+06	0.128547	1
Arahy.01	68000001	73000000	38898	Exons	5e+06	0.0077796	0.0077796
Arahy.01	68000001	73000000	13997	Introns	5e+06	0.0027994	0.010579
Arahy.01	68000001	73000000	513614	unknown	5e+06	0.1027228	0.1133018
Arahy.01	68000001	73000000	4234	LINE.SINE	5e+06	0.0008468	0.1141486
Arahy.01	68000001	73000000	4090942	Ty3LTR	5e+06	0.8181884	0.932337
Arahy.01	68000001	73000000	21825	OtherLTR	5e+06	0.004365	0.936702
Arahy.01	68000001	73000000	18996	Satellite	5e+06	0.0037992	0.9405012
Arahy.01	68000001	73000000	297494	OtherRepeats	5e+06	0.0594988	1
Arahy.01	69000001	74000000	48309	Exons	5e+06	0.0096618	0.0096618
Arahy.01	69000001	74000000	35300	Introns	5e+06	0.00706	0.0167218
Arahy.01	69000001	74000000	543073	unknown	5e+06	0.1086146	0.1253364
Arahy.01	69000001	74000000	12883	LINE.SINE	5e+06	0.0025766	0.127913
Arahy.01	69000001	74000000	3971147	Ty3LTR	5e+06	0.7942294	0.9221424
Arahy.01	69000001	74000000	37286	OtherLTR	5e+06	0.0074572	0.9295996
Arahy.01	69000001	74000000	20672	Satellite	5e+06	0.0041344	0.933734
Arahy.01	69000001	74000000	331330	OtherRepeats	5e+06	0.066266	1
Arahy.01	70000001	75000000	53727	Exons	5e+06	0.0107454	0.0107454
Arahy.01	70000001	75000000	42818	Introns	5e+06	0.0085636	0.019309
Arahy.01	70000001	75000000	585895	unknown	5e+06	0.117179	0.136488
Arahy.01	70000001	75000000	13555	LINE.SINE	5e+06	0.002711	0.139199
Arahy.01	70000001	75000000	3887898	Ty3LTR	5e+06	0.7775796	0.9167786
Arahy.01	70000001	75000000	41973	OtherLTR	5e+06	0.0083946	0.9251732
Arahy.01	70000001	75000000	23607	Satellite	5e+06	0.0047214	0.9298946
Arahy.01	70000001	75000000	350527	OtherRepeats	5e+06	0.0701054	1
Arahy.01	71000001	76000000	36592	Exons	5e+06	0.0073184	0.0073184
Arahy.01	71000001	76000000	51298	Introns	5e+06	0.0102596	0.017578
Arahy.01	71000001	76000000	615913	unknown	5e+06	0.1231826	0.1407606
Arahy.01	71000001	76000000	15727	LINE.SINE	5e+06	0.0031454	0.143906
Arahy.01	71000001	76000000	3834229	Ty3LTR	5e+06	0.7668458	0.9107518
Arahy.01	71000001	76000000	59649	OtherLTR	5e+06	0.0119298	0.9226816
Arahy.01	71000001	76000000	26286	Satellite	5e+06	0.0052572	0.9279388
Arahy.01	71000001	76000000	360306	OtherRepeats	5e+06	0.0720612	1
Arahy.01	72000001	77000000	43036	Exons	5e+06	0.0086072	0.0086072
Arahy.01	72000001	77000000	61589	Introns	5e+06	0.0123178	0.020925
Arahy.01	72000001	77000000	724402	unknown	5e+06	0.1448804	0.1658054
Arahy.01	72000001	77000000	23337	LINE.SINE	5e+06	0.0046674	0.1704728
Arahy.01	72000001	77000000	3726059	Ty3LTR	5e+06	0.7452118	0.9156846
Arahy.01	72000001	77000000	92955	OtherLTR	5e+06	0.018591	0.9342756
Arahy.01	72000001	77000000	33307	Satellite	5e+06	0.0066614	0.940937
Arahy.01	72000001	77000000	295315	OtherRepeats	5e+06	0.059063	1
Arahy.01	73000001	78000000	48727	Exons	5e+06	0.0097454	0.0097454
Arahy.01	73000001	78000000	63244	Introns	5e+06	0.0126488	0.0223942
Arahy.01	73000001	78000000	743096	unknown	5e+06	0.1486192	0.1710134
Arahy.01	73000001	78000000	21448	LINE.SINE	5e+06	0.0042896	0.175303
Arahy.01	73000001	78000000	3704156	Ty3LTR	5e+06	0.7408312	0.9161342
Arahy.01	73000001	78000000	96231	OtherLTR	5e+06	0.0192462	0.9353804
Arahy.01	73000001	78000000	31283	Satellite	5e+06	0.0062566	0.941637
Arahy.01	73000001	78000000	291815	OtherRepeats	5e+06	0.058363	1
Arahy.01	74000001	79000000	41375	Exons	5e+06	0.008275	0.008275
Arahy.01	74000001	79000000	48352	Introns	5e+06	0.0096704	0.0179454
Arahy.01	74000001	79000000	731068	unknown	5e+06	0.1462136	0.164159
Arahy.01	74000001	79000000	15481	LINE.SINE	5e+06	0.0030962	0.1672552
Arahy.01	74000001	79000000	3794480	Ty3LTR	5e+06	0.758896	0.9261512
Arahy.01	74000001	79000000	86076	OtherLTR	5e+06	0.0172152	0.9433664
Arahy.01	74000001	79000000	32109	Satellite	5e+06	0.0064218	0.9497882
Arahy.01	74000001	79000000	251059	OtherRepeats	5e+06	0.0502118	1
Arahy.01	75000001	80000000	39392	Exons	5e+06	0.0078784	0.0078784
Arahy.01	75000001	80000000	47407	Introns	5e+06	0.0094814	0.0173598
Arahy.01	75000001	80000000	696127	unknown	5e+06	0.1392254	0.1565852
Arahy.01	75000001	80000000	17591	LINE.SINE	5e+06	0.0035182	0.1601034
Arahy.01	75000001	80000000	3858014	Ty3LTR	5e+06	0.7716028	0.9317062
Arahy.01	75000001	80000000	84451	OtherLTR	5e+06	0.0168902	0.9485964
Arahy.01	75000001	80000000	31871	Satellite	5e+06	0.0063742	0.9549706
Arahy.01	75000001	80000000	225147	OtherRepeats	5e+06	0.0450294	1
Arahy.01	76000001	81000000	33199	Exons	5e+06	0.0066398	0.0066398
Arahy.01	76000001	81000000	41566	Introns	5e+06	0.0083132	0.014953
Arahy.01	76000001	81000000	663620	unknown	5e+06	0.132724	0.147677
Arahy.01	76000001	81000000	17961	LINE.SINE	5e+06	0.0035922	0.1512692
Arahy.01	76000001	81000000	3931186	Ty3LTR	5e+06	0.7862372	0.9375064
Arahy.01	76000001	81000000	70245	OtherLTR	5e+06	0.014049	0.9515554
Arahy.01	76000001	81000000	29397	Satellite	5e+06	0.0058794	0.9574348
Arahy.01	76000001	81000000	212826	OtherRepeats	5e+06	0.0425652	1
Arahy.01	77000001	82000000	28513	Exons	5e+06	0.0057026	0.0057026
Arahy.01	77000001	82000000	36359	Introns	5e+06	0.0072718	0.0129744
Arahy.01	77000001	82000000	536775	unknown	5e+06	0.107355	0.1203294
Arahy.01	77000001	82000000	13464	LINE.SINE	5e+06	0.0026928	0.1230222
Arahy.01	77000001	82000000	4152479	Ty3LTR	5e+06	0.8304958	0.953518
Arahy.01	77000001	82000000	42909	OtherLTR	5e+06	0.0085818	0.9620998
Arahy.01	77000001	82000000	21191	Satellite	5e+06	0.0042382	0.966338
Arahy.01	77000001	82000000	168310	OtherRepeats	5e+06	0.033662	1
Arahy.01	78000001	83000000	23086	Exons	5e+06	0.0046172	0.0046172
Arahy.01	78000001	83000000	34029	Introns	5e+06	0.0068058	0.011423
Arahy.01	78000001	83000000	439121	unknown	5e+06	0.0878242	0.0992472
Arahy.01	78000001	83000000	12520	LINE.SINE	5e+06	0.002504	0.1017512
Arahy.01	78000001	83000000	4297245	Ty3LTR	5e+06	0.859449	0.9612002
Arahy.01	78000001	83000000	30049	OtherLTR	5e+06	0.0060098	0.96721
Arahy.01	78000001	83000000	18360	Satellite	5e+06	0.003672	0.970882
Arahy.01	78000001	83000000	145590	OtherRepeats	5e+06	0.029118	1
Arahy.01	79000001	84000000	19239	Exons	5e+06	0.0038478	0.0038478
Arahy.01	79000001	84000000	30153	Introns	5e+06	0.0060306	0.0098784
Arahy.01	79000001	84000000	432655	unknown	5e+06	0.086531	0.0964094
Arahy.01	79000001	84000000	10333	LINE.SINE	5e+06	0.0020666	0.098476
Arahy.01	79000001	84000000	4303858	Ty3LTR	5e+06	0.8607716	0.9592476
Arahy.01	79000001	84000000	24743	OtherLTR	5e+06	0.0049486	0.9641962
Arahy.01	79000001	84000000	17273	Satellite	5e+06	0.0034546	0.9676508
Arahy.01	79000001	84000000	161746	OtherRepeats	5e+06	0.0323492	1
Arahy.01	80000001	85000000	19050	Exons	5e+06	0.00381	0.00381
Arahy.01	80000001	85000000	28860	Introns	5e+06	0.005772	0.009582
Arahy.01	80000001	85000000	484364	unknown	5e+06	0.0968728	0.1064548
Arahy.01	80000001	85000000	7623	LINE.SINE	5e+06	0.0015246	0.1079794
Arahy.01	80000001	85000000	4228484	Ty3LTR	5e+06	0.8456968	0.9536762
Arahy.01	80000001	85000000	34748	OtherLTR	5e+06	0.0069496	0.9606258
Arahy.01	80000001	85000000	17779	Satellite	5e+06	0.0035558	0.9641816
Arahy.01	80000001	85000000	179092	OtherRepeats	5e+06	0.0358184	1
Arahy.01	81000001	86000000	29433	Exons	5e+06	0.0058866	0.0058866
Arahy.01	81000001	86000000	41344	Introns	5e+06	0.0082688	0.0141554
Arahy.01	81000001	86000000	552331	unknown	5e+06	0.1104662	0.1246216
Arahy.01	81000001	86000000	11266	LINE.SINE	5e+06	0.0022532	0.1268748
Arahy.01	81000001	86000000	4078126	Ty3LTR	5e+06	0.8156252	0.9425
Arahy.01	81000001	86000000	45425	OtherLTR	5e+06	0.009085	0.951585
Arahy.01	81000001	86000000	21115	Satellite	5e+06	0.004223	0.955808
Arahy.01	81000001	86000000	220960	OtherRepeats	5e+06	0.044192	1
Arahy.01	82000001	87000000	33844	Exons	5e+06	0.0067688	0.0067688
Arahy.01	82000001	87000000	44706	Introns	5e+06	0.0089412	0.01571
Arahy.01	82000001	87000000	579545	unknown	5e+06	0.115909	0.131619
Arahy.01	82000001	87000000	10240	LINE.SINE	5e+06	0.002048	0.133667
Arahy.01	82000001	87000000	4039426	Ty3LTR	5e+06	0.8078852	0.9415522
Arahy.01	82000001	87000000	45481	OtherLTR	5e+06	0.0090962	0.9506484
Arahy.01	82000001	87000000	23762	Satellite	5e+06	0.0047524	0.9554008
Arahy.01	82000001	87000000	222996	OtherRepeats	5e+06	0.0445992	1
Arahy.01	83000001	88000000	38527	Exons	5e+06	0.0077054	0.0077054
Arahy.01	83000001	88000000	53220	Introns	5e+06	0.010644	0.0183494
Arahy.01	83000001	88000000	695015	unknown	5e+06	0.139003	0.1573524
Arahy.01	83000001	88000000	13036	LINE.SINE	5e+06	0.0026072	0.1599596
Arahy.01	83000001	88000000	3847069	Ty3LTR	5e+06	0.7694138	0.9293734
Arahy.01	83000001	88000000	60454	OtherLTR	5e+06	0.0120908	0.9414642
Arahy.01	83000001	88000000	28281	Satellite	5e+06	0.0056562	0.9471204
Arahy.01	83000001	88000000	264398	OtherRepeats	5e+06	0.0528796	1
Arahy.01	84000001	89000000	39426	Exons	5e+06	0.0078852	0.0078852
Arahy.01	84000001	89000000	53171	Introns	5e+06	0.0106342	0.0185194
Arahy.01	84000001	89000000	685230	unknown	5e+06	0.137046	0.1555654
Arahy.01	84000001	89000000	15222	LINE.SINE	5e+06	0.0030444	0.1586098
Arahy.01	84000001	89000000	3578811	Ty3LTR	5e+06	0.7157622	0.874372
Arahy.01	84000001	89000000	66419	OtherLTR	5e+06	0.0132838	0.8876558
Arahy.01	84000001	89000000	86786	Satellite	5e+06	0.0173572	0.905013
Arahy.01	84000001	89000000	474935	OtherRepeats	5e+06	0.094987	1
Arahy.01	85000001	90000000	35715	Exons	5e+06	0.007143	0.007143
Arahy.01	85000001	90000000	59753	Introns	5e+06	0.0119506	0.0190936
Arahy.01	85000001	90000000	651248	unknown	5e+06	0.1302496	0.1493432
Arahy.01	85000001	90000000	15717	LINE.SINE	5e+06	0.0031434	0.1524866
Arahy.01	85000001	90000000	3649903	Ty3LTR	5e+06	0.7299806	0.8824672
Arahy.01	85000001	90000000	54618	OtherLTR	5e+06	0.0109236	0.8933908
Arahy.01	85000001	90000000	85164	Satellite	5e+06	0.0170328	0.9104236
Arahy.01	85000001	90000000	447882	OtherRepeats	5e+06	0.0895764	1
Arahy.01	86000001	91000000	24249	Exons	5e+06	0.0048498	0.0048498
Arahy.01	86000001	91000000	44814	Introns	5e+06	0.0089628	0.0138126
Arahy.01	86000001	91000000	573317	unknown	5e+06	0.1146634	0.128476
Arahy.01	86000001	91000000	12737	LINE.SINE	5e+06	0.0025474	0.1310234
Arahy.01	86000001	91000000	3793478	Ty3LTR	5e+06	0.7586956	0.889719
Arahy.01	86000001	91000000	50795	OtherLTR	5e+06	0.010159	0.899878
Arahy.01	86000001	91000000	83085	Satellite	5e+06	0.016617	0.916495
Arahy.01	86000001	91000000	417525	OtherRepeats	5e+06	0.083505	1
Arahy.01	87000001	92000000	107837	Exons	5e+06	0.0215674	0.0215674
Arahy.01	87000001	92000000	142783	Introns	5e+06	0.0285566	0.050124
Arahy.01	87000001	92000000	841578	unknown	5e+06	0.1683156	0.2184396
Arahy.01	87000001	92000000	35817	LINE.SINE	5e+06	0.0071634	0.225603
Arahy.01	87000001	92000000	3213456	Ty3LTR	5e+06	0.6426912	0.8682942
Arahy.01	87000001	92000000	69354	OtherLTR	5e+06	0.0138708	0.882165
Arahy.01	87000001	92000000	87609	Satellite	5e+06	0.0175218	0.8996868
Arahy.01	87000001	92000000	501566	OtherRepeats	5e+06	0.1003132	1
Arahy.01	88000001	93000000	186294	Exons	5e+06	0.0372588	0.0372588
Arahy.01	88000001	93000000	246045	Introns	5e+06	0.049209	0.0864678
Arahy.01	88000001	93000000	982713	unknown	5e+06	0.1965426	0.2830104
Arahy.01	88000001	93000000	46616	LINE.SINE	5e+06	0.0093232	0.2923336
Arahy.01	88000001	93000000	2781491	Ty3LTR	5e+06	0.5562982	0.8486318
Arahy.01	88000001	93000000	74674	OtherLTR	5e+06	0.0149348	0.8635666
Arahy.01	88000001	93000000	97643	Satellite	5e+06	0.0195286	0.8830952
Arahy.01	88000001	93000000	584524	OtherRepeats	5e+06	0.1169048	1
Arahy.01	89000001	94000000	283160	Exons	5e+06	0.056632	0.056632
Arahy.01	89000001	94000000	389027	Introns	5e+06	0.0778054	0.1344374
Arahy.01	89000001	94000000	1274279	unknown	5e+06	0.2548558	0.3892932
Arahy.01	89000001	94000000	56689	LINE.SINE	5e+06	0.0113378	0.400631
Arahy.01	89000001	94000000	2349711	Ty3LTR	5e+06	0.4699422	0.8705732
Arahy.01	89000001	94000000	106271	OtherLTR	5e+06	0.0212542	0.8918274
Arahy.01	89000001	94000000	53744	Satellite	5e+06	0.0107488	0.9025762
Arahy.01	89000001	94000000	487119	OtherRepeats	5e+06	0.0974238	1
Arahy.01	90000001	95000000	359396	Exons	5e+06	0.0718792	0.0718792
Arahy.01	90000001	95000000	465726	Introns	5e+06	0.0931452	0.1650244
Arahy.01	90000001	95000000	1584994	unknown	5e+06	0.3169988	0.4820232
Arahy.01	90000001	95000000	68870	LINE.SINE	5e+06	0.013774	0.4957972
Arahy.01	90000001	95000000	1690529	Ty3LTR	5e+06	0.3381058	0.833903
Arahy.01	90000001	95000000	151668	OtherLTR	5e+06	0.0303336	0.8642366
Arahy.01	90000001	95000000	67674	Satellite	5e+06	0.0135348	0.8777714
Arahy.01	90000001	95000000	611143	OtherRepeats	5e+06	0.1222286	1
Arahy.01	91000001	96000000	475765	Exons	5e+06	0.095153	0.095153
Arahy.01	91000001	96000000	590893	Introns	5e+06	0.1181786	0.2133316
Arahy.01	91000001	96000000	1901607	unknown	5e+06	0.3803214	0.593653
Arahy.01	91000001	96000000	92870	LINE.SINE	5e+06	0.018574	0.612227
Arahy.01	91000001	96000000	937056	Ty3LTR	5e+06	0.1874112	0.7996382
Arahy.01	91000001	96000000	170097	OtherLTR	5e+06	0.0340194	0.8336576
Arahy.01	91000001	96000000	82917	Satellite	5e+06	0.0165834	0.850241
Arahy.01	91000001	96000000	748795	OtherRepeats	5e+06	0.149759	1
Arahy.01	92000001	97000000	475110	Exons	5e+06	0.095022	0.095022
Arahy.01	92000001	97000000	632306	Introns	5e+06	0.1264612	0.2214832
Arahy.01	92000001	97000000	1931517	unknown	5e+06	0.3863034	0.6077866
Arahy.01	92000001	97000000	84244	LINE.SINE	5e+06	0.0168488	0.6246354
Arahy.01	92000001	97000000	828886	Ty3LTR	5e+06	0.1657772	0.7904126
Arahy.01	92000001	97000000	173894	OtherLTR	5e+06	0.0347788	0.8251914
Arahy.01	92000001	97000000	92802	Satellite	5e+06	0.0185604	0.8437518
Arahy.01	92000001	97000000	781241	OtherRepeats	5e+06	0.1562482	1
Arahy.01	93000001	98000000	438014	Exons	5e+06	0.0876028	0.0876028
Arahy.01	93000001	98000000	625317	Introns	5e+06	0.1250634	0.2126662
Arahy.01	93000001	98000000	2061298	unknown	5e+06	0.4122596	0.6249258
Arahy.01	93000001	98000000	82520	LINE.SINE	5e+06	0.016504	0.6414298
Arahy.01	93000001	98000000	751502	Ty3LTR	5e+06	0.1503004	0.7917302
Arahy.01	93000001	98000000	180155	OtherLTR	5e+06	0.036031	0.8277612
Arahy.01	93000001	98000000	97273	Satellite	5e+06	0.0194546	0.8472158
Arahy.01	93000001	98000000	763921	OtherRepeats	5e+06	0.1527842	1
Arahy.01	94000001	99000000	420407	Exons	5e+06	0.0840814	0.0840814
Arahy.01	94000001	99000000	585691	Introns	5e+06	0.1171382	0.2012196
Arahy.01	94000001	99000000	2090419	unknown	5e+06	0.4180838	0.6193034
Arahy.01	94000001	99000000	87328	LINE.SINE	5e+06	0.0174656	0.636769
Arahy.01	94000001	99000000	739604	Ty3LTR	5e+06	0.1479208	0.7846898
Arahy.01	94000001	99000000	199324	OtherLTR	5e+06	0.0398648	0.8245546
Arahy.01	94000001	99000000	97885	Satellite	5e+06	0.019577	0.8441316
Arahy.01	94000001	99000000	779342	OtherRepeats	5e+06	0.1558684	1
Arahy.01	95000001	100000000	435048	Exons	5e+06	0.0870096	0.0870096
Arahy.01	95000001	100000000	604625	Introns	5e+06	0.120925	0.2079346
Arahy.01	95000001	100000000	2066899	unknown	5e+06	0.4133798	0.6213144
Arahy.01	95000001	100000000	88462	LINE.SINE	5e+06	0.0176924	0.6390068
Arahy.01	95000001	100000000	673605	Ty3LTR	5e+06	0.134721	0.7737278
Arahy.01	95000001	100000000	194031	OtherLTR	5e+06	0.0388062	0.812534
Arahy.01	95000001	100000000	98696	Satellite	5e+06	0.0197392	0.8322732
Arahy.01	95000001	100000000	838634	OtherRepeats	5e+06	0.1677268	1
Arahy.01	96000001	101000000	398801	Exons	5e+06	0.0797602	0.0797602
Arahy.01	96000001	101000000	568095	Introns	5e+06	0.113619	0.1933792
Arahy.01	96000001	101000000	2026569	unknown	5e+06	0.4053138	0.598693
Arahy.01	96000001	101000000	84339	LINE.SINE	5e+06	0.0168678	0.6155608
Arahy.01	96000001	101000000	758368	Ty3LTR	5e+06	0.1516736	0.7672344
Arahy.01	96000001	101000000	202285	OtherLTR	5e+06	0.040457	0.8076914
Arahy.01	96000001	101000000	93864	Satellite	5e+06	0.0187728	0.8264642
Arahy.01	96000001	101000000	867679	OtherRepeats	5e+06	0.1735358	1
Arahy.01	97000001	102000000	411846	Exons	5e+06	0.0823692	0.0823692
Arahy.01	97000001	102000000	528503	Introns	5e+06	0.1057006	0.1880698
Arahy.01	97000001	102000000	2062240	unknown	5e+06	0.412448	0.6005178
Arahy.01	97000001	102000000	82658	LINE.SINE	5e+06	0.0165316	0.6170494
Arahy.01	97000001	102000000	754700	Ty3LTR	5e+06	0.15094	0.7679894
Arahy.01	97000001	102000000	208318	OtherLTR	5e+06	0.0416636	0.809653
Arahy.01	97000001	102000000	88981	Satellite	5e+06	0.0177962	0.8274492
Arahy.01	97000001	102000000	862754	OtherRepeats	5e+06	0.1725508	1
Arahy.01	98000001	103000000	448950	Exons	5e+06	0.08979	0.08979
Arahy.01	98000001	103000000	515278	Introns	5e+06	0.1030556	0.1928456
Arahy.01	98000001	103000000	2037799	unknown	5e+06	0.4075598	0.6004054
Arahy.01	98000001	103000000	89861	LINE.SINE	5e+06	0.0179722	0.6183776
Arahy.01	98000001	103000000	675415	Ty3LTR	5e+06	0.135083	0.7534606
Arahy.01	98000001	103000000	229317	OtherLTR	5e+06	0.0458634	0.799324
Arahy.01	98000001	103000000	84655	Satellite	5e+06	0.016931	0.816255
Arahy.01	98000001	103000000	918725	OtherRepeats	5e+06	0.183745	1
Arahy.01	99000001	104000000	459962	Exons	5e+06	0.0919924	0.0919924
Arahy.01	99000001	104000000	537359	Introns	5e+06	0.1074718	0.1994642
Arahy.01	99000001	104000000	2041108	unknown	5e+06	0.4082216	0.6076858
Arahy.01	99000001	104000000	83909	LINE.SINE	5e+06	0.0167818	0.6244676
Arahy.01	99000001	104000000	640656	Ty3LTR	5e+06	0.1281312	0.7525988
Arahy.01	99000001	104000000	219997	OtherLTR	5e+06	0.0439994	0.7965982
Arahy.01	99000001	104000000	83661	Satellite	5e+06	0.0167322	0.8133304
Arahy.01	99000001	104000000	933348	OtherRepeats	5e+06	0.1866696	1
Arahy.01	100000001	105000000	443261	Exons	5e+06	0.0886522	0.0886522
Arahy.01	100000001	105000000	501140	Introns	5e+06	0.100228	0.1888802
Arahy.01	100000001	105000000	2092721	unknown	5e+06	0.4185442	0.6074244
Arahy.01	100000001	105000000	90781	LINE.SINE	5e+06	0.0181562	0.6255806
Arahy.01	100000001	105000000	609101	Ty3LTR	5e+06	0.1218202	0.7474008
Arahy.01	100000001	105000000	249347	OtherLTR	5e+06	0.0498694	0.7972702
Arahy.01	100000001	105000000	81621	Satellite	5e+06	0.0163242	0.8135944
Arahy.01	100000001	105000000	932028	OtherRepeats	5e+06	0.1864056	1
Arahy.01	101000001	106000000	422709	Exons	5e+06	0.0845418	0.0845418
Arahy.01	101000001	106000000	503040	Introns	5e+06	0.100608	0.1851498
Arahy.01	101000001	106000000	2150418	unknown	5e+06	0.4300836	0.6152334
Arahy.01	101000001	106000000	88167	LINE.SINE	5e+06	0.0176334	0.6328668
Arahy.01	101000001	106000000	594103	Ty3LTR	5e+06	0.1188206	0.7516874
Arahy.01	101000001	106000000	250654	OtherLTR	5e+06	0.0501308	0.8018182
Arahy.01	101000001	106000000	87544	Satellite	5e+06	0.0175088	0.819327
Arahy.01	101000001	106000000	903365	OtherRepeats	5e+06	0.180673	1
Arahy.01	102000001	107000000	376973	Exons	5e+06	0.0753946	0.0753946
Arahy.01	102000001	107000000	480111	Introns	5e+06	0.0960222	0.1714168
Arahy.01	102000001	107000000	2122583	unknown	5e+06	0.4245166	0.5959334
Arahy.01	102000001	107000000	88359	LINE.SINE	5e+06	0.0176718	0.6136052
Arahy.01	102000001	107000000	673429	Ty3LTR	5e+06	0.1346858	0.748291
Arahy.01	102000001	107000000	257059	OtherLTR	5e+06	0.0514118	0.7997028
Arahy.01	102000001	107000000	91545	Satellite	5e+06	0.018309	0.8180118
Arahy.01	102000001	107000000	909941	OtherRepeats	5e+06	0.1819882	1
Arahy.01	103000001	108000000	352689	Exons	5e+06	0.0705378	0.0705378
Arahy.01	103000001	108000000	469276	Introns	5e+06	0.0938552	0.164393
Arahy.01	103000001	108000000	2128223	unknown	5e+06	0.4256446	0.5900376
Arahy.01	103000001	108000000	100743	LINE.SINE	5e+06	0.0201486	0.6101862
Arahy.01	103000001	108000000	685593	Ty3LTR	5e+06	0.1371186	0.7473048
Arahy.01	103000001	108000000	242539	OtherLTR	5e+06	0.0485078	0.7958126
Arahy.01	103000001	108000000	89710	Satellite	5e+06	0.017942	0.8137546
Arahy.01	103000001	108000000	931227	OtherRepeats	5e+06	0.1862454	1
Arahy.01	104000001	109000000	336318	Exons	5e+06	0.0672636	0.0672636
Arahy.01	104000001	109000000	415386	Introns	5e+06	0.0830772	0.1503408
Arahy.01	104000001	109000000	2161341	unknown	5e+06	0.4322682	0.582609
Arahy.01	104000001	109000000	106474	LINE.SINE	5e+06	0.0212948	0.6039038
Arahy.01	104000001	109000000	756778	Ty3LTR	5e+06	0.1513556	0.7552594
Arahy.01	104000001	109000000	229410	OtherLTR	5e+06	0.045882	0.8011414
Arahy.01	104000001	109000000	88732	Satellite	5e+06	0.0177464	0.8188878
Arahy.01	104000001	109000000	905561	OtherRepeats	5e+06	0.1811122	1
Arahy.01	105000001	109823057	302359	Exons	4823057	0.0626903227558787	0.0626903227558787
Arahy.01	105000001	109823057	396685	Introns	4823057	0.0822476284232179	0.144937951179097
Arahy.01	105000001	109823057	2027379	unknown	4823057	0.42035144929865	0.565289400477747
Arahy.01	105000001	109823057	104362	LINE.SINE	4823057	0.0216381436089186	0.586927544086665
Arahy.01	105000001	109823057	896713	Ty3LTR	4823057	0.185922123665551	0.772849667752216
Arahy.01	105000001	109823057	182049	OtherLTR	4823057	0.0377455626172363	0.810595230369452
Arahy.01	105000001	109823057	87176	Satellite	4823057	0.0180748434032606	0.828670073772713
Arahy.01	105000001	109823057	826334	OtherRepeats	4823057	0.171329926227287	1
Arahy.02	1	5000000	403398	Exons	5e+06	0.0806796	0.0806796
Arahy.02	1	5000000	491687	Introns	5e+06	0.0983374	0.179017
Arahy.02	1	5000000	2134728	unknown	5e+06	0.4269456	0.6059626
Arahy.02	1	5000000	76296	LINE.SINE	5e+06	0.0152592	0.6212218
Arahy.02	1	5000000	705884	Ty3LTR	5e+06	0.1411768	0.7623986
Arahy.02	1	5000000	228898	OtherLTR	5e+06	0.0457796	0.8081782
Arahy.02	1	5000000	88989	Satellite	5e+06	0.0177978	0.825976
Arahy.02	1	5000000	870120	OtherRepeats	5e+06	0.174024	1
Arahy.02	1000001	6000000	371427	Exons	5e+06	0.0742854	0.0742854
Arahy.02	1000001	6000000	417537	Introns	5e+06	0.0835074	0.1577928
Arahy.02	1000001	6000000	2188544	unknown	5e+06	0.4377088	0.5955016
Arahy.02	1000001	6000000	89048	LINE.SINE	5e+06	0.0178096	0.6133112
Arahy.02	1000001	6000000	739251	Ty3LTR	5e+06	0.1478502	0.7611614
Arahy.02	1000001	6000000	235054	OtherLTR	5e+06	0.0470108	0.8081722
Arahy.02	1000001	6000000	93714	Satellite	5e+06	0.0187428	0.826915
Arahy.02	1000001	6000000	865425	OtherRepeats	5e+06	0.173085	1
Arahy.02	2000001	7000000	324938	Exons	5e+06	0.0649876	0.0649876
Arahy.02	2000001	7000000	373951	Introns	5e+06	0.0747902	0.1397778
Arahy.02	2000001	7000000	2218033	unknown	5e+06	0.4436066	0.5833844
Arahy.02	2000001	7000000	91237	LINE.SINE	5e+06	0.0182474	0.6016318
Arahy.02	2000001	7000000	778827	Ty3LTR	5e+06	0.1557654	0.7573972
Arahy.02	2000001	7000000	268262	OtherLTR	5e+06	0.0536524	0.8110496
Arahy.02	2000001	7000000	95667	Satellite	5e+06	0.0191334	0.830183
Arahy.02	2000001	7000000	849085	OtherRepeats	5e+06	0.169817	1
Arahy.02	3000001	8000000	291697	Exons	5e+06	0.0583394	0.0583394
Arahy.02	3000001	8000000	360996	Introns	5e+06	0.0721992	0.1305386
Arahy.02	3000001	8000000	2178400	unknown	5e+06	0.43568	0.5662186
Arahy.02	3000001	8000000	90661	LINE.SINE	5e+06	0.0181322	0.5843508
Arahy.02	3000001	8000000	812654	Ty3LTR	5e+06	0.1625308	0.7468816
Arahy.02	3000001	8000000	256449	OtherLTR	5e+06	0.0512898	0.7981714
Arahy.02	3000001	8000000	100119	Satellite	5e+06	0.0200238	0.8181952
Arahy.02	3000001	8000000	909024	OtherRepeats	5e+06	0.1818048	1
Arahy.02	4000001	9000000	268069	Exons	5e+06	0.0536138	0.0536138
Arahy.02	4000001	9000000	344174	Introns	5e+06	0.0688348	0.1224486
Arahy.02	4000001	9000000	2255920	unknown	5e+06	0.451184	0.5736326
Arahy.02	4000001	9000000	91637	LINE.SINE	5e+06	0.0183274	0.59196
Arahy.02	4000001	9000000	764652	Ty3LTR	5e+06	0.1529304	0.7448904
Arahy.02	4000001	9000000	234833	OtherLTR	5e+06	0.0469666	0.791857
Arahy.02	4000001	9000000	99078	Satellite	5e+06	0.0198156	0.8116726
Arahy.02	4000001	9000000	941637	OtherRepeats	5e+06	0.1883274	1
Arahy.02	5000001	10000000	272708	Exons	5e+06	0.0545416	0.0545416
Arahy.02	5000001	10000000	357704	Introns	5e+06	0.0715408	0.1260824
Arahy.02	5000001	10000000	2248223	unknown	5e+06	0.4496446	0.575727
Arahy.02	5000001	10000000	101564	LINE.SINE	5e+06	0.0203128	0.5960398
Arahy.02	5000001	10000000	785943	Ty3LTR	5e+06	0.1571886	0.7532284
Arahy.02	5000001	10000000	209807	OtherLTR	5e+06	0.0419614	0.7951898
Arahy.02	5000001	10000000	95742	Satellite	5e+06	0.0191484	0.8143382
Arahy.02	5000001	10000000	928309	OtherRepeats	5e+06	0.1856618	1
Arahy.02	6000001	11000000	241318	Exons	5e+06	0.0482636	0.0482636
Arahy.02	6000001	11000000	359726	Introns	5e+06	0.0719452	0.1202088
Arahy.02	6000001	11000000	2195155	unknown	5e+06	0.439031	0.5592398
Arahy.02	6000001	11000000	110958	LINE.SINE	5e+06	0.0221916	0.5814314
Arahy.02	6000001	11000000	888576	Ty3LTR	5e+06	0.1777152	0.7591466
Arahy.02	6000001	11000000	201174	OtherLTR	5e+06	0.0402348	0.7993814
Arahy.02	6000001	11000000	89154	Satellite	5e+06	0.0178308	0.8172122
Arahy.02	6000001	11000000	913939	OtherRepeats	5e+06	0.1827878	1
Arahy.02	7000001	12000000	204072	Exons	5e+06	0.0408144	0.0408144
Arahy.02	7000001	12000000	350032	Introns	5e+06	0.0700064	0.1108208
Arahy.02	7000001	12000000	2177961	unknown	5e+06	0.4355922	0.546413
Arahy.02	7000001	12000000	108549	LINE.SINE	5e+06	0.0217098	0.5681228
Arahy.02	7000001	12000000	968340	Ty3LTR	5e+06	0.193668	0.7617908
Arahy.02	7000001	12000000	176445	OtherLTR	5e+06	0.035289	0.7970798
Arahy.02	7000001	12000000	89140	Satellite	5e+06	0.017828	0.8149078
Arahy.02	7000001	12000000	925461	OtherRepeats	5e+06	0.1850922	1
Arahy.02	8000001	13000000	167692	Exons	5e+06	0.0335384	0.0335384
Arahy.02	8000001	13000000	298581	Introns	5e+06	0.0597162	0.0932546
Arahy.02	8000001	13000000	2147094	unknown	5e+06	0.4294188	0.5226734
Arahy.02	8000001	13000000	110091	LINE.SINE	5e+06	0.0220182	0.5446916
Arahy.02	8000001	13000000	1123016	Ty3LTR	5e+06	0.2246032	0.7692948
Arahy.02	8000001	13000000	191659	OtherLTR	5e+06	0.0383318	0.8076266
Arahy.02	8000001	13000000	85436	Satellite	5e+06	0.0170872	0.8247138
Arahy.02	8000001	13000000	876431	OtherRepeats	5e+06	0.1752862	1
Arahy.02	9000001	14000000	177516	Exons	5e+06	0.0355032	0.0355032
Arahy.02	9000001	14000000	332915	Introns	5e+06	0.066583	0.1020862
Arahy.02	9000001	14000000	1975148	unknown	5e+06	0.3950296	0.4971158
Arahy.02	9000001	14000000	105602	LINE.SINE	5e+06	0.0211204	0.5182362
Arahy.02	9000001	14000000	1260839	Ty3LTR	5e+06	0.2521678	0.770404
Arahy.02	9000001	14000000	219593	OtherLTR	5e+06	0.0439186	0.8143226
Arahy.02	9000001	14000000	84071	Satellite	5e+06	0.0168142	0.8311368
Arahy.02	9000001	14000000	844316	OtherRepeats	5e+06	0.1688632	1
Arahy.02	10000001	15000000	158463	Exons	5e+06	0.0316926	0.0316926
Arahy.02	10000001	15000000	319723	Introns	5e+06	0.0639446	0.0956372
Arahy.02	10000001	15000000	1882062	unknown	5e+06	0.3764124	0.4720496
Arahy.02	10000001	15000000	96362	LINE.SINE	5e+06	0.0192724	0.491322
Arahy.02	10000001	15000000	1418039	Ty3LTR	5e+06	0.2836078	0.7749298
Arahy.02	10000001	15000000	225271	OtherLTR	5e+06	0.0450542	0.819984
Arahy.02	10000001	15000000	79288	Satellite	5e+06	0.0158576	0.8358416
Arahy.02	10000001	15000000	820792	OtherRepeats	5e+06	0.1641584	1
Arahy.02	11000001	16000000	139777	Exons	5e+06	0.0279554	0.0279554
Arahy.02	11000001	16000000	279607	Introns	5e+06	0.0559214	0.0838768
Arahy.02	11000001	16000000	1782878	unknown	5e+06	0.3565756	0.4404524
Arahy.02	11000001	16000000	76118	LINE.SINE	5e+06	0.0152236	0.455676
Arahy.02	11000001	16000000	1652954	Ty3LTR	5e+06	0.3305908	0.7862668
Arahy.02	11000001	16000000	226739	OtherLTR	5e+06	0.0453478	0.8316146
Arahy.02	11000001	16000000	73539	Satellite	5e+06	0.0147078	0.8463224
Arahy.02	11000001	16000000	768388	OtherRepeats	5e+06	0.1536776	1
Arahy.02	12000001	17000000	124887	Exons	5e+06	0.0249774	0.0249774
Arahy.02	12000001	17000000	231907	Introns	5e+06	0.0463814	0.0713588
Arahy.02	12000001	17000000	1721547	unknown	5e+06	0.3443094	0.4156682
Arahy.02	12000001	17000000	63127	LINE.SINE	5e+06	0.0126254	0.4282936
Arahy.02	12000001	17000000	1918747	Ty3LTR	5e+06	0.3837494	0.812043
Arahy.02	12000001	17000000	216650	OtherLTR	5e+06	0.04333	0.855373
Arahy.02	12000001	17000000	64543	Satellite	5e+06	0.0129086	0.8682816
Arahy.02	12000001	17000000	658592	OtherRepeats	5e+06	0.1317184	1
Arahy.02	13000001	18000000	136342	Exons	5e+06	0.0272684	0.0272684
Arahy.02	13000001	18000000	249994	Introns	5e+06	0.0499988	0.0772672
Arahy.02	13000001	18000000	1648297	unknown	5e+06	0.3296594	0.4069266
Arahy.02	13000001	18000000	63708	LINE.SINE	5e+06	0.0127416	0.4196682
Arahy.02	13000001	18000000	2033848	Ty3LTR	5e+06	0.4067696	0.8264378
Arahy.02	13000001	18000000	183110	OtherLTR	5e+06	0.036622	0.8630598
Arahy.02	13000001	18000000	60643	Satellite	5e+06	0.0121286	0.8751884
Arahy.02	13000001	18000000	624058	OtherRepeats	5e+06	0.1248116	1
Arahy.02	14000001	19000000	109966	Exons	5e+06	0.0219932	0.0219932
Arahy.02	14000001	19000000	209230	Introns	5e+06	0.041846	0.0638392
Arahy.02	14000001	19000000	1479188	unknown	5e+06	0.2958376	0.3596768
Arahy.02	14000001	19000000	53716	LINE.SINE	5e+06	0.0107432	0.37042
Arahy.02	14000001	19000000	2425629	Ty3LTR	5e+06	0.4851258	0.8555458
Arahy.02	14000001	19000000	134941	OtherLTR	5e+06	0.0269882	0.882534
Arahy.02	14000001	19000000	52808	Satellite	5e+06	0.0105616	0.8930956
Arahy.02	14000001	19000000	534522	OtherRepeats	5e+06	0.1069044	1
Arahy.02	15000001	20000000	103224	Exons	5e+06	0.0206448	0.0206448
Arahy.02	15000001	20000000	187847	Introns	5e+06	0.0375694	0.0582142
Arahy.02	15000001	20000000	1344323	unknown	5e+06	0.2688646	0.3270788
Arahy.02	15000001	20000000	48819	LINE.SINE	5e+06	0.0097638	0.3368426
Arahy.02	15000001	20000000	2660236	Ty3LTR	5e+06	0.5320472	0.8688898
Arahy.02	15000001	20000000	128619	OtherLTR	5e+06	0.0257238	0.8946136
Arahy.02	15000001	20000000	47561	Satellite	5e+06	0.0095122	0.9041258
Arahy.02	15000001	20000000	479371	OtherRepeats	5e+06	0.0958742	1
Arahy.02	16000001	21000000	84991	Exons	5e+06	0.0169982	0.0169982
Arahy.02	16000001	21000000	153129	Introns	5e+06	0.0306258	0.047624
Arahy.02	16000001	21000000	1223892	unknown	5e+06	0.2447784	0.2924024
Arahy.02	16000001	21000000	47209	LINE.SINE	5e+06	0.0094418	0.3018442
Arahy.02	16000001	21000000	2911388	Ty3LTR	5e+06	0.5822776	0.8841218
Arahy.02	16000001	21000000	97945	OtherLTR	5e+06	0.019589	0.9037108
Arahy.02	16000001	21000000	42098	Satellite	5e+06	0.0084196	0.9121304
Arahy.02	16000001	21000000	439348	OtherRepeats	5e+06	0.0878696	1
Arahy.02	17000001	22000000	86121	Exons	5e+06	0.0172242	0.0172242
Arahy.02	17000001	22000000	169669	Introns	5e+06	0.0339338	0.051158
Arahy.02	17000001	22000000	1069144	unknown	5e+06	0.2138288	0.2649868
Arahy.02	17000001	22000000	50210	LINE.SINE	5e+06	0.010042	0.2750288
Arahy.02	17000001	22000000	3056459	Ty3LTR	5e+06	0.6112918	0.8863206
Arahy.02	17000001	22000000	84637	OtherLTR	5e+06	0.0169274	0.903248
Arahy.02	17000001	22000000	41799	Satellite	5e+06	0.0083598	0.9116078
Arahy.02	17000001	22000000	441961	OtherRepeats	5e+06	0.0883922	1
Arahy.02	18000001	23000000	81348	Exons	5e+06	0.0162696	0.0162696
Arahy.02	18000001	23000000	168915	Introns	5e+06	0.033783	0.0500526
Arahy.02	18000001	23000000	1007584	unknown	5e+06	0.2015168	0.2515694
Arahy.02	18000001	23000000	39926	LINE.SINE	5e+06	0.0079852	0.2595546
Arahy.02	18000001	23000000	3178188	Ty3LTR	5e+06	0.6356376	0.8951922
Arahy.02	18000001	23000000	84979	OtherLTR	5e+06	0.0169958	0.912188
Arahy.02	18000001	23000000	40152	Satellite	5e+06	0.0080304	0.9202184
Arahy.02	18000001	23000000	398908	OtherRepeats	5e+06	0.0797816	1
Arahy.02	19000001	24000000	87961	Exons	5e+06	0.0175922	0.0175922
Arahy.02	19000001	24000000	165970	Introns	5e+06	0.033194	0.0507862
Arahy.02	19000001	24000000	1071515	unknown	5e+06	0.214303	0.2650892
Arahy.02	19000001	24000000	45116	LINE.SINE	5e+06	0.0090232	0.2741124
Arahy.02	19000001	24000000	3076275	Ty3LTR	5e+06	0.615255	0.8893674
Arahy.02	19000001	24000000	78292	OtherLTR	5e+06	0.0156584	0.9050258
Arahy.02	19000001	24000000	43689	Satellite	5e+06	0.0087378	0.9137636
Arahy.02	19000001	24000000	431182	OtherRepeats	5e+06	0.0862364	1
Arahy.02	20000001	25000000	90268	Exons	5e+06	0.0180536	0.0180536
Arahy.02	20000001	25000000	167552	Introns	5e+06	0.0335104	0.051564
Arahy.02	20000001	25000000	1056377	unknown	5e+06	0.2112754	0.2628394
Arahy.02	20000001	25000000	50450	LINE.SINE	5e+06	0.01009	0.2729294
Arahy.02	20000001	25000000	3128317	Ty3LTR	5e+06	0.6256634	0.8985928
Arahy.02	20000001	25000000	69889	OtherLTR	5e+06	0.0139778	0.9125706
Arahy.02	20000001	25000000	41080	Satellite	5e+06	0.008216	0.9207866
Arahy.02	20000001	25000000	396067	OtherRepeats	5e+06	0.0792134	1
Arahy.02	21000001	26000000	96049	Exons	5e+06	0.0192098	0.0192098
Arahy.02	21000001	26000000	184109	Introns	5e+06	0.0368218	0.0560316
Arahy.02	21000001	26000000	1077860	unknown	5e+06	0.215572	0.2716036
Arahy.02	21000001	26000000	40365	LINE.SINE	5e+06	0.008073	0.2796766
Arahy.02	21000001	26000000	3105674	Ty3LTR	5e+06	0.6211348	0.9008114
Arahy.02	21000001	26000000	73408	OtherLTR	5e+06	0.0146816	0.915493
Arahy.02	21000001	26000000	41494	Satellite	5e+06	0.0082988	0.9237918
Arahy.02	21000001	26000000	381041	OtherRepeats	5e+06	0.0762082	1
Arahy.02	22000001	27000000	77294	Exons	5e+06	0.0154588	0.0154588
Arahy.02	22000001	27000000	138469	Introns	5e+06	0.0276938	0.0431526
Arahy.02	22000001	27000000	1006225	unknown	5e+06	0.201245	0.2443976
Arahy.02	22000001	27000000	35394	LINE.SINE	5e+06	0.0070788	0.2514764
Arahy.02	22000001	27000000	3302954	Ty3LTR	5e+06	0.6605908	0.9120672
Arahy.02	22000001	27000000	71236	OtherLTR	5e+06	0.0142472	0.9263144
Arahy.02	22000001	27000000	36184	Satellite	5e+06	0.0072368	0.9335512
Arahy.02	22000001	27000000	332244	OtherRepeats	5e+06	0.0664488	1
Arahy.02	23000001	28000000	48050	Exons	5e+06	0.00961	0.00961
Arahy.02	23000001	28000000	91507	Introns	5e+06	0.0183014	0.0279114
Arahy.02	23000001	28000000	1153641	unknown	5e+06	0.2307282	0.2586396
Arahy.02	23000001	28000000	32136	LINE.SINE	5e+06	0.0064272	0.2650668
Arahy.02	23000001	28000000	3326405	Ty3LTR	5e+06	0.665281	0.9303478
Arahy.02	23000001	28000000	54498	OtherLTR	5e+06	0.0108996	0.9412474
Arahy.02	23000001	28000000	29804	Satellite	5e+06	0.0059608	0.9472082
Arahy.02	23000001	28000000	263959	OtherRepeats	5e+06	0.0527918	1
Arahy.02	24000001	29000000	34337	Exons	5e+06	0.0068674	0.0068674
Arahy.02	24000001	29000000	70202	Introns	5e+06	0.0140404	0.0209078
Arahy.02	24000001	29000000	1020574	unknown	5e+06	0.2041148	0.2250226
Arahy.02	24000001	29000000	23457	LINE.SINE	5e+06	0.0046914	0.229714
Arahy.02	24000001	29000000	3580882	Ty3LTR	5e+06	0.7161764	0.9458904
Arahy.02	24000001	29000000	44011	OtherLTR	5e+06	0.0088022	0.9546926
Arahy.02	24000001	29000000	23061	Satellite	5e+06	0.0046122	0.9593048
Arahy.02	24000001	29000000	203476	OtherRepeats	5e+06	0.0406952	1
Arahy.02	25000001	30000000	32772	Exons	5e+06	0.0065544	0.0065544
Arahy.02	25000001	30000000	69187	Introns	5e+06	0.0138374	0.0203918
Arahy.02	25000001	30000000	990914	unknown	5e+06	0.1981828	0.2185746
Arahy.02	25000001	30000000	12443	LINE.SINE	5e+06	0.0024886	0.2210632
Arahy.02	25000001	30000000	3616341	Ty3LTR	5e+06	0.7232682	0.9443314
Arahy.02	25000001	30000000	34706	OtherLTR	5e+06	0.0069412	0.9512726
Arahy.02	25000001	30000000	25089	Satellite	5e+06	0.0050178	0.9562904
Arahy.02	25000001	30000000	218548	OtherRepeats	5e+06	0.0437096	1
Arahy.02	26000001	31000000	34826	Exons	5e+06	0.0069652	0.0069652
Arahy.02	26000001	31000000	91114	Introns	5e+06	0.0182228	0.025188
Arahy.02	26000001	31000000	974797	unknown	5e+06	0.1949594	0.2201474
Arahy.02	26000001	31000000	14048	LINE.SINE	5e+06	0.0028096	0.222957
Arahy.02	26000001	31000000	3595180	Ty3LTR	5e+06	0.719036	0.941993
Arahy.02	26000001	31000000	36329	OtherLTR	5e+06	0.0072658	0.9492588
Arahy.02	26000001	31000000	27315	Satellite	5e+06	0.005463	0.9547218
Arahy.02	26000001	31000000	226391	OtherRepeats	5e+06	0.0452782	1
Arahy.02	27000001	32000000	41392	Exons	5e+06	0.0082784	0.0082784
Arahy.02	27000001	32000000	111044	Introns	5e+06	0.0222088	0.0304872
Arahy.02	27000001	32000000	949392	unknown	5e+06	0.1898784	0.2203656
Arahy.02	27000001	32000000	9445	LINE.SINE	5e+06	0.001889	0.2222546
Arahy.02	27000001	32000000	3599647	Ty3LTR	5e+06	0.7199294	0.942184
Arahy.02	27000001	32000000	38243	OtherLTR	5e+06	0.0076486	0.9498326
Arahy.02	27000001	32000000	29370	Satellite	5e+06	0.005874	0.9557066
Arahy.02	27000001	32000000	221467	OtherRepeats	5e+06	0.0442934	1
Arahy.02	28000001	33000000	45831	Exons	5e+06	0.0091662	0.0091662
Arahy.02	28000001	33000000	126419	Introns	5e+06	0.0252838	0.03445
Arahy.02	28000001	33000000	623708	unknown	5e+06	0.1247416	0.1591916
Arahy.02	28000001	33000000	10244	LINE.SINE	5e+06	0.0020488	0.1612404
Arahy.02	28000001	33000000	3887326	Ty3LTR	5e+06	0.7774652	0.9387056
Arahy.02	28000001	33000000	50815	OtherLTR	5e+06	0.010163	0.9488686
Arahy.02	28000001	33000000	27584	Satellite	5e+06	0.0055168	0.9543854
Arahy.02	28000001	33000000	228073	OtherRepeats	5e+06	0.0456146	1
Arahy.02	29000001	34000000	57990	Exons	5e+06	0.011598	0.011598
Arahy.02	29000001	34000000	154983	Introns	5e+06	0.0309966	0.0425946
Arahy.02	29000001	34000000	707502	unknown	5e+06	0.1415004	0.184095
Arahy.02	29000001	34000000	13114	LINE.SINE	5e+06	0.0026228	0.1867178
Arahy.02	29000001	34000000	3715745	Ty3LTR	5e+06	0.743149	0.9298668
Arahy.02	29000001	34000000	51538	OtherLTR	5e+06	0.0103076	0.9401744
Arahy.02	29000001	34000000	30854	Satellite	5e+06	0.0061708	0.9463452
Arahy.02	29000001	34000000	268274	OtherRepeats	5e+06	0.0536548	1
Arahy.02	30000001	35000000	51212	Exons	5e+06	0.0102424	0.0102424
Arahy.02	30000001	35000000	147955	Introns	5e+06	0.029591	0.0398334
Arahy.02	30000001	35000000	645033	unknown	5e+06	0.1290066	0.16884
Arahy.02	30000001	35000000	13572	LINE.SINE	5e+06	0.0027144	0.1715544
Arahy.02	30000001	35000000	3824321	Ty3LTR	5e+06	0.7648642	0.9364186
Arahy.02	30000001	35000000	56933	OtherLTR	5e+06	0.0113866	0.9478052
Arahy.02	30000001	35000000	25314	Satellite	5e+06	0.0050628	0.952868
Arahy.02	30000001	35000000	235660	OtherRepeats	5e+06	0.047132	1
Arahy.02	31000001	36000000	57355	Exons	5e+06	0.011471	0.011471
Arahy.02	31000001	36000000	116693	Introns	5e+06	0.0233386	0.0348096
Arahy.02	31000001	36000000	569375	unknown	5e+06	0.113875	0.1486846
Arahy.02	31000001	36000000	16195	LINE.SINE	5e+06	0.003239	0.1519236
Arahy.02	31000001	36000000	3951825	Ty3LTR	5e+06	0.790365	0.9422886
Arahy.02	31000001	36000000	58149	OtherLTR	5e+06	0.0116298	0.9539184
Arahy.02	31000001	36000000	22605	Satellite	5e+06	0.004521	0.9584394
Arahy.02	31000001	36000000	207803	OtherRepeats	5e+06	0.0415606	1
Arahy.02	32000001	37000000	50146	Exons	5e+06	0.0100292	0.0100292
Arahy.02	32000001	37000000	105154	Introns	5e+06	0.0210308	0.03106
Arahy.02	32000001	37000000	554294	unknown	5e+06	0.1108588	0.1419188
Arahy.02	32000001	37000000	15989	LINE.SINE	5e+06	0.0031978	0.1451166
Arahy.02	32000001	37000000	4008348	Ty3LTR	5e+06	0.8016696	0.9467862
Arahy.02	32000001	37000000	46360	OtherLTR	5e+06	0.009272	0.9560582
Arahy.02	32000001	37000000	19768	Satellite	5e+06	0.0039536	0.9600118
Arahy.02	32000001	37000000	199941	OtherRepeats	5e+06	0.0399882	1
Arahy.02	33000001	38000000	55823	Exons	5e+06	0.0111646	0.0111646
Arahy.02	33000001	38000000	111459	Introns	5e+06	0.0222918	0.0334564
Arahy.02	33000001	38000000	579600	unknown	5e+06	0.11592	0.1493764
Arahy.02	33000001	38000000	16233	LINE.SINE	5e+06	0.0032466	0.152623
Arahy.02	33000001	38000000	3956791	Ty3LTR	5e+06	0.7913582	0.9439812
Arahy.02	33000001	38000000	44914	OtherLTR	5e+06	0.0089828	0.952964
Arahy.02	33000001	38000000	23857	Satellite	5e+06	0.0047714	0.9577354
Arahy.02	33000001	38000000	211323	OtherRepeats	5e+06	0.0422646	1
Arahy.02	34000001	39000000	47243	Exons	5e+06	0.0094486	0.0094486
Arahy.02	34000001	39000000	107836	Introns	5e+06	0.0215672	0.0310158
Arahy.02	34000001	39000000	484133	unknown	5e+06	0.0968266	0.1278424
Arahy.02	34000001	39000000	14747	LINE.SINE	5e+06	0.0029494	0.1307918
Arahy.02	34000001	39000000	4093548	Ty3LTR	5e+06	0.8187096	0.9495014
Arahy.02	34000001	39000000	51715	OtherLTR	5e+06	0.010343	0.9598444
Arahy.02	34000001	39000000	20890	Satellite	5e+06	0.004178	0.9640224
Arahy.02	34000001	39000000	179888	OtherRepeats	5e+06	0.0359776	1
Arahy.02	35000001	40000000	42275	Exons	5e+06	0.008455	0.008455
Arahy.02	35000001	40000000	96130	Introns	5e+06	0.019226	0.027681
Arahy.02	35000001	40000000	461605	unknown	5e+06	0.092321	0.120002
Arahy.02	35000001	40000000	12225	LINE.SINE	5e+06	0.002445	0.122447
Arahy.02	35000001	40000000	4016733	Ty3LTR	5e+06	0.8033466	0.9257936
Arahy.02	35000001	40000000	47441	OtherLTR	5e+06	0.0094882	0.9352818
Arahy.02	35000001	40000000	20162	Satellite	5e+06	0.0040324	0.9393142
Arahy.02	35000001	40000000	303429	OtherRepeats	5e+06	0.0606858	1
Arahy.02	36000001	41000000	26108	Exons	5e+06	0.0052216	0.0052216
Arahy.02	36000001	41000000	80789	Introns	5e+06	0.0161578	0.0213794
Arahy.02	36000001	41000000	430549	unknown	5e+06	0.0861098	0.1074892
Arahy.02	36000001	41000000	6220	LINE.SINE	5e+06	0.001244	0.1087332
Arahy.02	36000001	41000000	4112994	Ty3LTR	5e+06	0.8225988	0.931332
Arahy.02	36000001	41000000	35899	OtherLTR	5e+06	0.0071798	0.9385118
Arahy.02	36000001	41000000	17515	Satellite	5e+06	0.003503	0.9420148
Arahy.02	36000001	41000000	289926	OtherRepeats	5e+06	0.0579852	1
Arahy.02	37000001	42000000	26781	Exons	5e+06	0.0053562	0.0053562
Arahy.02	37000001	42000000	77898	Introns	5e+06	0.0155796	0.0209358
Arahy.02	37000001	42000000	419630	unknown	5e+06	0.083926	0.1048618
Arahy.02	37000001	42000000	4378	LINE.SINE	5e+06	0.0008756	0.1057374
Arahy.02	37000001	42000000	4125874	Ty3LTR	5e+06	0.8251748	0.9309122
Arahy.02	37000001	42000000	38140	OtherLTR	5e+06	0.007628	0.9385402
Arahy.02	37000001	42000000	17400	Satellite	5e+06	0.00348	0.9420202
Arahy.02	37000001	42000000	289899	OtherRepeats	5e+06	0.0579798	1
Arahy.02	38000001	43000000	20310	Exons	5e+06	0.004062	0.004062
Arahy.02	38000001	43000000	54285	Introns	5e+06	0.010857	0.014919
Arahy.02	38000001	43000000	397835	unknown	5e+06	0.079567	0.094486
Arahy.02	38000001	43000000	5324	LINE.SINE	5e+06	0.0010648	0.0955508
Arahy.02	38000001	43000000	4206423	Ty3LTR	5e+06	0.8412846	0.9368354
Arahy.02	38000001	43000000	25595	OtherLTR	5e+06	0.005119	0.9419544
Arahy.02	38000001	43000000	13619	Satellite	5e+06	0.0027238	0.9446782
Arahy.02	38000001	43000000	276609	OtherRepeats	5e+06	0.0553218	1
Arahy.02	39000001	44000000	18339	Exons	5e+06	0.0036678	0.0036678
Arahy.02	39000001	44000000	35633	Introns	5e+06	0.0071266	0.0107944
Arahy.02	39000001	44000000	378216	unknown	5e+06	0.0756432	0.0864376
Arahy.02	39000001	44000000	6292	LINE.SINE	5e+06	0.0012584	0.087696
Arahy.02	39000001	44000000	4260616	Ty3LTR	5e+06	0.8521232	0.9398192
Arahy.02	39000001	44000000	17569	OtherLTR	5e+06	0.0035138	0.943333
Arahy.02	39000001	44000000	13746	Satellite	5e+06	0.0027492	0.9460822
Arahy.02	39000001	44000000	269589	OtherRepeats	5e+06	0.0539178	1
Arahy.02	40000001	45000000	22260	Exons	5e+06	0.004452	0.004452
Arahy.02	40000001	45000000	47901	Introns	5e+06	0.0095802	0.0140322
Arahy.02	40000001	45000000	465943	unknown	5e+06	0.0931886	0.1072208
Arahy.02	40000001	45000000	13247	LINE.SINE	5e+06	0.0026494	0.1098702
Arahy.02	40000001	45000000	4256947	Ty3LTR	5e+06	0.8513894	0.9612596
Arahy.02	40000001	45000000	26916	OtherLTR	5e+06	0.0053832	0.9666428
Arahy.02	40000001	45000000	15970	Satellite	5e+06	0.003194	0.9698368
Arahy.02	40000001	45000000	150816	OtherRepeats	5e+06	0.0301632	1
Arahy.02	41000001	46000000	25073	Exons	5e+06	0.0050146	0.0050146
Arahy.02	41000001	46000000	62671	Introns	5e+06	0.0125342	0.0175488
Arahy.02	41000001	46000000	533256	unknown	5e+06	0.1066512	0.1242
Arahy.02	41000001	46000000	19143	LINE.SINE	5e+06	0.0038286	0.1280286
Arahy.02	41000001	46000000	4121058	Ty3LTR	5e+06	0.8242116	0.9522402
Arahy.02	41000001	46000000	37073	OtherLTR	5e+06	0.0074146	0.9596548
Arahy.02	41000001	46000000	18940	Satellite	5e+06	0.003788	0.9634428
Arahy.02	41000001	46000000	182786	OtherRepeats	5e+06	0.0365572	1
Arahy.02	42000001	47000000	23363	Exons	5e+06	0.0046726	0.0046726
Arahy.02	42000001	47000000	59861	Introns	5e+06	0.0119722	0.0166448
Arahy.02	42000001	47000000	538858	unknown	5e+06	0.1077716	0.1244164
Arahy.02	42000001	47000000	18739	LINE.SINE	5e+06	0.0037478	0.1281642
Arahy.02	42000001	47000000	4116517	Ty3LTR	5e+06	0.8233034	0.9514676
Arahy.02	42000001	47000000	32447	OtherLTR	5e+06	0.0064894	0.957957
Arahy.02	42000001	47000000	19169	Satellite	5e+06	0.0038338	0.9617908
Arahy.02	42000001	47000000	191046	OtherRepeats	5e+06	0.0382092	1
Arahy.02	43000001	48000000	20663	Exons	5e+06	0.0041326	0.0041326
Arahy.02	43000001	48000000	56750	Introns	5e+06	0.01135	0.0154826
Arahy.02	43000001	48000000	558821	unknown	5e+06	0.1117642	0.1272468
Arahy.02	43000001	48000000	20990	LINE.SINE	5e+06	0.004198	0.1314448
Arahy.02	43000001	48000000	4075569	Ty3LTR	5e+06	0.8151138	0.9465586
Arahy.02	43000001	48000000	41681	OtherLTR	5e+06	0.0083362	0.9548948
Arahy.02	43000001	48000000	21217	Satellite	5e+06	0.0042434	0.9591382
Arahy.02	43000001	48000000	204309	OtherRepeats	5e+06	0.0408618	1
Arahy.02	44000001	49000000	24329	Exons	5e+06	0.0048658	0.0048658
Arahy.02	44000001	49000000	66930	Introns	5e+06	0.013386	0.0182518
Arahy.02	44000001	49000000	593304	unknown	5e+06	0.1186608	0.1369126
Arahy.02	44000001	49000000	22449	LINE.SINE	5e+06	0.0044898	0.1414024
Arahy.02	44000001	49000000	3996945	Ty3LTR	5e+06	0.799389	0.9407914
Arahy.02	44000001	49000000	46473	OtherLTR	5e+06	0.0092946	0.950086
Arahy.02	44000001	49000000	23025	Satellite	5e+06	0.004605	0.954691
Arahy.02	44000001	49000000	226545	OtherRepeats	5e+06	0.045309	1
Arahy.02	45000001	50000000	22286	Exons	5e+06	0.0044572	0.0044572
Arahy.02	45000001	50000000	66645	Introns	5e+06	0.013329	0.0177862
Arahy.02	45000001	50000000	555548	unknown	5e+06	0.1111096	0.1288958
Arahy.02	45000001	50000000	18527	LINE.SINE	5e+06	0.0037054	0.1326012
Arahy.02	45000001	50000000	4053802	Ty3LTR	5e+06	0.8107604	0.9433616
Arahy.02	45000001	50000000	36985	OtherLTR	5e+06	0.007397	0.9507586
Arahy.02	45000001	50000000	23484	Satellite	5e+06	0.0046968	0.9554554
Arahy.02	45000001	50000000	222723	OtherRepeats	5e+06	0.0445446	1
Arahy.02	46000001	51000000	20856	Exons	5e+06	0.0041712	0.0041712
Arahy.02	46000001	51000000	58134	Introns	5e+06	0.0116268	0.015798
Arahy.02	46000001	51000000	560562	unknown	5e+06	0.1121124	0.1279104
Arahy.02	46000001	51000000	16076	LINE.SINE	5e+06	0.0032152	0.1311256
Arahy.02	46000001	51000000	4066508	Ty3LTR	5e+06	0.8133016	0.9444272
Arahy.02	46000001	51000000	34171	OtherLTR	5e+06	0.0068342	0.9512614
Arahy.02	46000001	51000000	24128	Satellite	5e+06	0.0048256	0.956087
Arahy.02	46000001	51000000	219565	OtherRepeats	5e+06	0.043913	1
Arahy.02	47000001	52000000	28923	Exons	5e+06	0.0057846	0.0057846
Arahy.02	47000001	52000000	72053	Introns	5e+06	0.0144106	0.0201952
Arahy.02	47000001	52000000	635552	unknown	5e+06	0.1271104	0.1473056
Arahy.02	47000001	52000000	17447	LINE.SINE	5e+06	0.0034894	0.150795
Arahy.02	47000001	52000000	3968797	Ty3LTR	5e+06	0.7937594	0.9445544
Arahy.02	47000001	52000000	36502	OtherLTR	5e+06	0.0073004	0.9518548
Arahy.02	47000001	52000000	26263	Satellite	5e+06	0.0052526	0.9571074
Arahy.02	47000001	52000000	214463	OtherRepeats	5e+06	0.0428926	1
Arahy.02	48000001	53000000	34394	Exons	5e+06	0.0068788	0.0068788
Arahy.02	48000001	53000000	87517	Introns	5e+06	0.0175034	0.0243822
Arahy.02	48000001	53000000	685174	unknown	5e+06	0.1370348	0.161417
Arahy.02	48000001	53000000	13489	LINE.SINE	5e+06	0.0026978	0.1641148
Arahy.02	48000001	53000000	3888875	Ty3LTR	5e+06	0.777775	0.9418898
Arahy.02	48000001	53000000	29179	OtherLTR	5e+06	0.0058358	0.9477256
Arahy.02	48000001	53000000	27647	Satellite	5e+06	0.0055294	0.953255
Arahy.02	48000001	53000000	233725	OtherRepeats	5e+06	0.046745	1
Arahy.02	49000001	54000000	32585	Exons	5e+06	0.006517	0.006517
Arahy.02	49000001	54000000	84565	Introns	5e+06	0.016913	0.02343
Arahy.02	49000001	54000000	828467	unknown	5e+06	0.1656934	0.1891234
Arahy.02	49000001	54000000	12987	LINE.SINE	5e+06	0.0025974	0.1917208
Arahy.02	49000001	54000000	3705058	Ty3LTR	5e+06	0.7410116	0.9327324
Arahy.02	49000001	54000000	34475	OtherLTR	5e+06	0.006895	0.9396274
Arahy.02	49000001	54000000	37122	Satellite	5e+06	0.0074244	0.9470518
Arahy.02	49000001	54000000	264741	OtherRepeats	5e+06	0.0529482	1
Arahy.02	50000001	55000000	32747	Exons	5e+06	0.0065494	0.0065494
Arahy.02	50000001	55000000	69583	Introns	5e+06	0.0139166	0.020466
Arahy.02	50000001	55000000	839487	unknown	5e+06	0.1678974	0.1883634
Arahy.02	50000001	55000000	13812	LINE.SINE	5e+06	0.0027624	0.1911258
Arahy.02	50000001	55000000	3699874	Ty3LTR	5e+06	0.7399748	0.9311006
Arahy.02	50000001	55000000	31140	OtherLTR	5e+06	0.006228	0.9373286
Arahy.02	50000001	55000000	38843	Satellite	5e+06	0.0077686	0.9450972
Arahy.02	50000001	55000000	274514	OtherRepeats	5e+06	0.0549028	1
Arahy.02	51000001	56000000	34760	Exons	5e+06	0.006952	0.006952
Arahy.02	51000001	56000000	68564	Introns	5e+06	0.0137128	0.0206648
Arahy.02	51000001	56000000	821777	unknown	5e+06	0.1643554	0.1850202
Arahy.02	51000001	56000000	14498	LINE.SINE	5e+06	0.0028996	0.1879198
Arahy.02	51000001	56000000	3741349	Ty3LTR	5e+06	0.7482698	0.9361896
Arahy.02	51000001	56000000	26515	OtherLTR	5e+06	0.005303	0.9414926
Arahy.02	51000001	56000000	36903	Satellite	5e+06	0.0073806	0.9488732
Arahy.02	51000001	56000000	255634	OtherRepeats	5e+06	0.0511268	1
Arahy.02	52000001	57000000	32551	Exons	5e+06	0.0065102	0.0065102
Arahy.02	52000001	57000000	70343	Introns	5e+06	0.0140686	0.0205788
Arahy.02	52000001	57000000	924509	unknown	5e+06	0.1849018	0.2054806
Arahy.02	52000001	57000000	19619	LINE.SINE	5e+06	0.0039238	0.2094044
Arahy.02	52000001	57000000	3541904	Ty3LTR	5e+06	0.7083808	0.9177852
Arahy.02	52000001	57000000	46212	OtherLTR	5e+06	0.0092424	0.9270276
Arahy.02	52000001	57000000	40021	Satellite	5e+06	0.0080042	0.9350318
Arahy.02	52000001	57000000	324841	OtherRepeats	5e+06	0.0649682	1
Arahy.02	53000001	58000000	33614	Exons	5e+06	0.0067228	0.0067228
Arahy.02	53000001	58000000	75820	Introns	5e+06	0.015164	0.0218868
Arahy.02	53000001	58000000	945859	unknown	5e+06	0.1891718	0.2110586
Arahy.02	53000001	58000000	21411	LINE.SINE	5e+06	0.0042822	0.2153408
Arahy.02	53000001	58000000	3489668	Ty3LTR	5e+06	0.6979336	0.9132744
Arahy.02	53000001	58000000	48021	OtherLTR	5e+06	0.0096042	0.9228786
Arahy.02	53000001	58000000	39829	Satellite	5e+06	0.0079658	0.9308444
Arahy.02	53000001	58000000	345778	OtherRepeats	5e+06	0.0691556	1
Arahy.02	54000001	59000000	39032	Exons	5e+06	0.0078064	0.0078064
Arahy.02	54000001	59000000	103639	Introns	5e+06	0.0207278	0.0285342
Arahy.02	54000001	59000000	894674	unknown	5e+06	0.1789348	0.207469
Arahy.02	54000001	59000000	21696	LINE.SINE	5e+06	0.0043392	0.2118082
Arahy.02	54000001	59000000	3523287	Ty3LTR	5e+06	0.7046574	0.9164656
Arahy.02	54000001	59000000	47994	OtherLTR	5e+06	0.0095988	0.9260644
Arahy.02	54000001	59000000	31736	Satellite	5e+06	0.0063472	0.9324116
Arahy.02	54000001	59000000	337942	OtherRepeats	5e+06	0.0675884	1
Arahy.02	55000001	60000000	53999	Exons	5e+06	0.0107998	0.0107998
Arahy.02	55000001	60000000	124917	Introns	5e+06	0.0249834	0.0357832
Arahy.02	55000001	60000000	959192	unknown	5e+06	0.1918384	0.2276216
Arahy.02	55000001	60000000	23398	LINE.SINE	5e+06	0.0046796	0.2323012
Arahy.02	55000001	60000000	3387743	Ty3LTR	5e+06	0.6775486	0.9098498
Arahy.02	55000001	60000000	60921	OtherLTR	5e+06	0.0121842	0.922034
Arahy.02	55000001	60000000	32750	Satellite	5e+06	0.00655	0.928584
Arahy.02	55000001	60000000	357080	OtherRepeats	5e+06	0.071416	1
Arahy.02	56000001	61000000	62844	Exons	5e+06	0.0125688	0.0125688
Arahy.02	56000001	61000000	147155	Introns	5e+06	0.029431	0.0419998
Arahy.02	56000001	61000000	953476	unknown	5e+06	0.1906952	0.232695
Arahy.02	56000001	61000000	27248	LINE.SINE	5e+06	0.0054496	0.2381446
Arahy.02	56000001	61000000	3340260	Ty3LTR	5e+06	0.668052	0.9061966
Arahy.02	56000001	61000000	65099	OtherLTR	5e+06	0.0130198	0.9192164
Arahy.02	56000001	61000000	33959	Satellite	5e+06	0.0067918	0.9260082
Arahy.02	56000001	61000000	369959	OtherRepeats	5e+06	0.0739918	1
Arahy.02	57000001	62000000	58513	Exons	5e+06	0.0117026	0.0117026
Arahy.02	57000001	62000000	123977	Introns	5e+06	0.0247954	0.036498
Arahy.02	57000001	62000000	836712	unknown	5e+06	0.1673424	0.2038404
Arahy.02	57000001	62000000	23612	LINE.SINE	5e+06	0.0047224	0.2085628
Arahy.02	57000001	62000000	3530465	Ty3LTR	5e+06	0.706093	0.9146558
Arahy.02	57000001	62000000	73437	OtherLTR	5e+06	0.0146874	0.9293432
Arahy.02	57000001	62000000	30580	Satellite	5e+06	0.006116	0.9354592
Arahy.02	57000001	62000000	322704	OtherRepeats	5e+06	0.0645408	1
Arahy.02	58000001	63000000	67152	Exons	5e+06	0.0134304	0.0134304
Arahy.02	58000001	63000000	137471	Introns	5e+06	0.0274942	0.0409246
Arahy.02	58000001	63000000	886078	unknown	5e+06	0.1772156	0.2181402
Arahy.02	58000001	63000000	40877	LINE.SINE	5e+06	0.0081754	0.2263156
Arahy.02	58000001	63000000	3407314	Ty3LTR	5e+06	0.6814628	0.9077784
Arahy.02	58000001	63000000	105364	OtherLTR	5e+06	0.0210728	0.9288512
Arahy.02	58000001	63000000	32243	Satellite	5e+06	0.0064486	0.9352998
Arahy.02	58000001	63000000	323501	OtherRepeats	5e+06	0.0647002	1
Arahy.02	59000001	64000000	63263	Exons	5e+06	0.0126526	0.0126526
Arahy.02	59000001	64000000	108201	Introns	5e+06	0.0216402	0.0342928
Arahy.02	59000001	64000000	856826	unknown	5e+06	0.1713652	0.205658
Arahy.02	59000001	64000000	41530	LINE.SINE	5e+06	0.008306	0.213964
Arahy.02	59000001	64000000	3481082	Ty3LTR	5e+06	0.6962164	0.9101804
Arahy.02	59000001	64000000	107387	OtherLTR	5e+06	0.0214774	0.9316578
Arahy.02	59000001	64000000	32460	Satellite	5e+06	0.006492	0.9381498
Arahy.02	59000001	64000000	309251	OtherRepeats	5e+06	0.0618502	1
Arahy.02	60000001	65000000	64385	Exons	5e+06	0.012877	0.012877
Arahy.02	60000001	65000000	107713	Introns	5e+06	0.0215426	0.0344196
Arahy.02	60000001	65000000	979904	unknown	5e+06	0.1959808	0.2304004
Arahy.02	60000001	65000000	39847	LINE.SINE	5e+06	0.0079694	0.2383698
Arahy.02	60000001	65000000	3275758	Ty3LTR	5e+06	0.6551516	0.8935214
Arahy.02	60000001	65000000	156951	OtherLTR	5e+06	0.0313902	0.9249116
Arahy.02	60000001	65000000	33408	Satellite	5e+06	0.0066816	0.9315932
Arahy.02	60000001	65000000	342034	OtherRepeats	5e+06	0.0684068	1
Arahy.02	61000001	66000000	74284	Exons	5e+06	0.0148568	0.0148568
Arahy.02	61000001	66000000	125323	Introns	5e+06	0.0250646	0.0399214
Arahy.02	61000001	66000000	1131854	unknown	5e+06	0.2263708	0.2662922
Arahy.02	61000001	66000000	34248	LINE.SINE	5e+06	0.0068496	0.2731418
Arahy.02	61000001	66000000	3013234	Ty3LTR	5e+06	0.6026468	0.8757886
Arahy.02	61000001	66000000	182464	OtherLTR	5e+06	0.0364928	0.9122814
Arahy.02	61000001	66000000	38307	Satellite	5e+06	0.0076614	0.9199428
Arahy.02	61000001	66000000	400286	OtherRepeats	5e+06	0.0800572	1
Arahy.02	62000001	67000000	79978	Exons	5e+06	0.0159956	0.0159956
Arahy.02	62000001	67000000	143221	Introns	5e+06	0.0286442	0.0446398
Arahy.02	62000001	67000000	1256694	unknown	5e+06	0.2513388	0.2959786
Arahy.02	62000001	67000000	42832	LINE.SINE	5e+06	0.0085664	0.304545
Arahy.02	62000001	67000000	2812064	Ty3LTR	5e+06	0.5624128	0.8669578
Arahy.02	62000001	67000000	189198	OtherLTR	5e+06	0.0378396	0.9047974
Arahy.02	62000001	67000000	45798	Satellite	5e+06	0.0091596	0.913957
Arahy.02	62000001	67000000	430215	OtherRepeats	5e+06	0.086043	1
Arahy.02	63000001	68000000	82772	Exons	5e+06	0.0165544	0.0165544
Arahy.02	63000001	68000000	136053	Introns	5e+06	0.0272106	0.043765
Arahy.02	63000001	68000000	1311631	unknown	5e+06	0.2623262	0.3060912
Arahy.02	63000001	68000000	29606	LINE.SINE	5e+06	0.0059212	0.3120124
Arahy.02	63000001	68000000	2749971	Ty3LTR	5e+06	0.5499942	0.8620066
Arahy.02	63000001	68000000	200185	OtherLTR	5e+06	0.040037	0.9020436
Arahy.02	63000001	68000000	49086	Satellite	5e+06	0.0098172	0.9118608
Arahy.02	63000001	68000000	440696	OtherRepeats	5e+06	0.0881392	1
Arahy.02	64000001	69000000	94280	Exons	5e+06	0.018856	0.018856
Arahy.02	64000001	69000000	163897	Introns	5e+06	0.0327794	0.0516354
Arahy.02	64000001	69000000	1430070	unknown	5e+06	0.286014	0.3376494
Arahy.02	64000001	69000000	35076	LINE.SINE	5e+06	0.0070152	0.3446646
Arahy.02	64000001	69000000	2485004	Ty3LTR	5e+06	0.4970008	0.8416654
Arahy.02	64000001	69000000	237491	OtherLTR	5e+06	0.0474982	0.8891636
Arahy.02	64000001	69000000	52462	Satellite	5e+06	0.0104924	0.899656
Arahy.02	64000001	69000000	501720	OtherRepeats	5e+06	0.100344	1
Arahy.02	65000001	70000000	82304	Exons	5e+06	0.0164608	0.0164608
Arahy.02	65000001	70000000	171298	Introns	5e+06	0.0342596	0.0507204
Arahy.02	65000001	70000000	1327699	unknown	5e+06	0.2655398	0.3162602
Arahy.02	65000001	70000000	41533	LINE.SINE	5e+06	0.0083066	0.3245668
Arahy.02	65000001	70000000	2625489	Ty3LTR	5e+06	0.5250978	0.8496646
Arahy.02	65000001	70000000	207242	OtherLTR	5e+06	0.0414484	0.891113
Arahy.02	65000001	70000000	54861	Satellite	5e+06	0.0109722	0.9020852
Arahy.02	65000001	70000000	489574	OtherRepeats	5e+06	0.0979148	1
Arahy.02	66000001	71000000	75713	Exons	5e+06	0.0151426	0.0151426
Arahy.02	66000001	71000000	156369	Introns	5e+06	0.0312738	0.0464164
Arahy.02	66000001	71000000	1338049	unknown	5e+06	0.2676098	0.3140262
Arahy.02	66000001	71000000	50028	LINE.SINE	5e+06	0.0100056	0.3240318
Arahy.02	66000001	71000000	2644453	Ty3LTR	5e+06	0.5288906	0.8529224
Arahy.02	66000001	71000000	194799	OtherLTR	5e+06	0.0389598	0.8918822
Arahy.02	66000001	71000000	56590	Satellite	5e+06	0.011318	0.9032002
Arahy.02	66000001	71000000	483999	OtherRepeats	5e+06	0.0967998	1
Arahy.02	67000001	72000000	78745	Exons	5e+06	0.015749	0.015749
Arahy.02	67000001	72000000	166036	Introns	5e+06	0.0332072	0.0489562
Arahy.02	67000001	72000000	1321345	unknown	5e+06	0.264269	0.3132252
Arahy.02	67000001	72000000	46790	LINE.SINE	5e+06	0.009358	0.3225832
Arahy.02	67000001	72000000	2597700	Ty3LTR	5e+06	0.51954	0.8421232
Arahy.02	67000001	72000000	184554	OtherLTR	5e+06	0.0369108	0.879034
Arahy.02	67000001	72000000	52849	Satellite	5e+06	0.0105698	0.8896038
Arahy.02	67000001	72000000	551981	OtherRepeats	5e+06	0.1103962	1
Arahy.02	68000001	73000000	64690	Exons	5e+06	0.012938	0.012938
Arahy.02	68000001	73000000	140624	Introns	5e+06	0.0281248	0.0410628
Arahy.02	68000001	73000000	1154431	unknown	5e+06	0.2308862	0.271949
Arahy.02	68000001	73000000	40915	LINE.SINE	5e+06	0.008183	0.280132
Arahy.02	68000001	73000000	2750442	Ty3LTR	5e+06	0.5500884	0.8302204
Arahy.02	68000001	73000000	156453	OtherLTR	5e+06	0.0312906	0.861511
Arahy.02	68000001	73000000	44973	Satellite	5e+06	0.0089946	0.8705056
Arahy.02	68000001	73000000	647472	OtherRepeats	5e+06	0.1294944	1
Arahy.02	69000001	74000000	56045	Exons	5e+06	0.011209	0.011209
Arahy.02	69000001	74000000	110255	Introns	5e+06	0.022051	0.03326
Arahy.02	69000001	74000000	1007500	unknown	5e+06	0.2015	0.23476
Arahy.02	69000001	74000000	35398	LINE.SINE	5e+06	0.0070796	0.2418396
Arahy.02	69000001	74000000	3053621	Ty3LTR	5e+06	0.6107242	0.8525638
Arahy.02	69000001	74000000	107187	OtherLTR	5e+06	0.0214374	0.8740012
Arahy.02	69000001	74000000	41015	Satellite	5e+06	0.008203	0.8822042
Arahy.02	69000001	74000000	588979	OtherRepeats	5e+06	0.1177958	1
Arahy.02	70000001	75000000	47762	Exons	5e+06	0.0095524	0.0095524
Arahy.02	70000001	75000000	85929	Introns	5e+06	0.0171858	0.0267382
Arahy.02	70000001	75000000	890811	unknown	5e+06	0.1781622	0.2049004
Arahy.02	70000001	75000000	32688	LINE.SINE	5e+06	0.0065376	0.211438
Arahy.02	70000001	75000000	3296494	Ty3LTR	5e+06	0.6592988	0.8707368
Arahy.02	70000001	75000000	78664	OtherLTR	5e+06	0.0157328	0.8864696
Arahy.02	70000001	75000000	33484	Satellite	5e+06	0.0066968	0.8931664
Arahy.02	70000001	75000000	534168	OtherRepeats	5e+06	0.1068336	1
Arahy.02	71000001	76000000	33521	Exons	5e+06	0.0067042	0.0067042
Arahy.02	71000001	76000000	62858	Introns	5e+06	0.0125716	0.0192758
Arahy.02	71000001	76000000	725042	unknown	5e+06	0.1450084	0.1642842
Arahy.02	71000001	76000000	24548	LINE.SINE	5e+06	0.0049096	0.1691938
Arahy.02	71000001	76000000	3589794	Ty3LTR	5e+06	0.7179588	0.8871526
Arahy.02	71000001	76000000	58270	OtherLTR	5e+06	0.011654	0.8988066
Arahy.02	71000001	76000000	25904	Satellite	5e+06	0.0051808	0.9039874
Arahy.02	71000001	76000000	480063	OtherRepeats	5e+06	0.0960126	1
Arahy.02	72000001	77000000	24444	Exons	5e+06	0.0048888	0.0048888
Arahy.02	72000001	77000000	58246	Introns	5e+06	0.0116492	0.016538
Arahy.02	72000001	77000000	581638	unknown	5e+06	0.1163276	0.1328656
Arahy.02	72000001	77000000	17036	LINE.SINE	5e+06	0.0034072	0.1362728
Arahy.02	72000001	77000000	3884547	Ty3LTR	5e+06	0.7769094	0.9131822
Arahy.02	72000001	77000000	38892	OtherLTR	5e+06	0.0077784	0.9209606
Arahy.02	72000001	77000000	21203	Satellite	5e+06	0.0042406	0.9252012
Arahy.02	72000001	77000000	373994	OtherRepeats	5e+06	0.0747988	1
Arahy.02	73000001	78000000	24387	Exons	5e+06	0.0048774	0.0048774
Arahy.02	73000001	78000000	56465	Introns	5e+06	0.011293	0.0161704
Arahy.02	73000001	78000000	538023	unknown	5e+06	0.1076046	0.123775
Arahy.02	73000001	78000000	16582	LINE.SINE	5e+06	0.0033164	0.1270914
Arahy.02	73000001	78000000	4103525	Ty3LTR	5e+06	0.820705	0.9477964
Arahy.02	73000001	78000000	23230	OtherLTR	5e+06	0.004646	0.9524424
Arahy.02	73000001	78000000	20576	Satellite	5e+06	0.0041152	0.9565576
Arahy.02	73000001	78000000	217212	OtherRepeats	5e+06	0.0434424	1
Arahy.02	74000001	79000000	23148	Exons	5e+06	0.0046296	0.0046296
Arahy.02	74000001	79000000	62365	Introns	5e+06	0.012473	0.0171026
Arahy.02	74000001	79000000	501133	unknown	5e+06	0.1002266	0.1173292
Arahy.02	74000001	79000000	18905	LINE.SINE	5e+06	0.003781	0.1211102
Arahy.02	74000001	79000000	4146175	Ty3LTR	5e+06	0.829235	0.9503452
Arahy.02	74000001	79000000	29141	OtherLTR	5e+06	0.0058282	0.9561734
Arahy.02	74000001	79000000	18825	Satellite	5e+06	0.003765	0.9599384
Arahy.02	74000001	79000000	200308	OtherRepeats	5e+06	0.0400616	1
Arahy.02	75000001	80000000	22890	Exons	5e+06	0.004578	0.004578
Arahy.02	75000001	80000000	64980	Introns	5e+06	0.012996	0.017574
Arahy.02	75000001	80000000	511130	unknown	5e+06	0.102226	0.1198
Arahy.02	75000001	80000000	11666	LINE.SINE	5e+06	0.0023332	0.1221332
Arahy.02	75000001	80000000	4111460	Ty3LTR	5e+06	0.822292	0.9444252
Arahy.02	75000001	80000000	26778	OtherLTR	5e+06	0.0053556	0.9497808
Arahy.02	75000001	80000000	18980	Satellite	5e+06	0.003796	0.9535768
Arahy.02	75000001	80000000	232116	OtherRepeats	5e+06	0.0464232	1
Arahy.02	76000001	81000000	41080	Exons	5e+06	0.008216	0.008216
Arahy.02	76000001	81000000	126744	Introns	5e+06	0.0253488	0.0335648
Arahy.02	76000001	81000000	652155	unknown	5e+06	0.130431	0.1639958
Arahy.02	76000001	81000000	27110	LINE.SINE	5e+06	0.005422	0.1694178
Arahy.02	76000001	81000000	3739860	Ty3LTR	5e+06	0.747972	0.9173898
Arahy.02	76000001	81000000	50791	OtherLTR	5e+06	0.0101582	0.927548
Arahy.02	76000001	81000000	25180	Satellite	5e+06	0.005036	0.932584
Arahy.02	76000001	81000000	337080	OtherRepeats	5e+06	0.067416	1
Arahy.02	77000001	82000000	57376	Exons	5e+06	0.0114752	0.0114752
Arahy.02	77000001	82000000	149349	Introns	5e+06	0.0298698	0.041345
Arahy.02	77000001	82000000	858256	unknown	5e+06	0.1716512	0.2129962
Arahy.02	77000001	82000000	35587	LINE.SINE	5e+06	0.0071174	0.2201136
Arahy.02	77000001	82000000	3361862	Ty3LTR	5e+06	0.6723724	0.892486
Arahy.02	77000001	82000000	85037	OtherLTR	5e+06	0.0170074	0.9094934
Arahy.02	77000001	82000000	32539	Satellite	5e+06	0.0065078	0.9160012
Arahy.02	77000001	82000000	419994	OtherRepeats	5e+06	0.0839988	1
Arahy.02	78000001	83000000	72002	Exons	5e+06	0.0144004	0.0144004
Arahy.02	78000001	83000000	182124	Introns	5e+06	0.0364248	0.0508252
Arahy.02	78000001	83000000	1094702	unknown	5e+06	0.2189404	0.2697656
Arahy.02	78000001	83000000	45921	LINE.SINE	5e+06	0.0091842	0.2789498
Arahy.02	78000001	83000000	2930697	Ty3LTR	5e+06	0.5861394	0.8650892
Arahy.02	78000001	83000000	120554	OtherLTR	5e+06	0.0241108	0.8892
Arahy.02	78000001	83000000	40365	Satellite	5e+06	0.008073	0.897273
Arahy.02	78000001	83000000	513635	OtherRepeats	5e+06	0.102727	1
Arahy.02	79000001	84000000	88829	Exons	5e+06	0.0177658	0.0177658
Arahy.02	79000001	84000000	217489	Introns	5e+06	0.0434978	0.0612636
Arahy.02	79000001	84000000	1283881	unknown	5e+06	0.2567762	0.3180398
Arahy.02	79000001	84000000	52547	LINE.SINE	5e+06	0.0105094	0.3285492
Arahy.02	79000001	84000000	2558749	Ty3LTR	5e+06	0.5117498	0.840299
Arahy.02	79000001	84000000	138679	OtherLTR	5e+06	0.0277358	0.8680348
Arahy.02	79000001	84000000	46227	Satellite	5e+06	0.0092454	0.8772802
Arahy.02	79000001	84000000	613599	OtherRepeats	5e+06	0.1227198	1
Arahy.02	80000001	85000000	133651	Exons	5e+06	0.0267302	0.0267302
Arahy.02	80000001	85000000	303982	Introns	5e+06	0.0607964	0.0875266
Arahy.02	80000001	85000000	1506448	unknown	5e+06	0.3012896	0.3888162
Arahy.02	80000001	85000000	85543	LINE.SINE	5e+06	0.0171086	0.4059248
Arahy.02	80000001	85000000	2001650	Ty3LTR	5e+06	0.40033	0.8062548
Arahy.02	80000001	85000000	197988	OtherLTR	5e+06	0.0395976	0.8458524
Arahy.02	80000001	85000000	59569	Satellite	5e+06	0.0119138	0.8577662
Arahy.02	80000001	85000000	711169	OtherRepeats	5e+06	0.1422338	1
Arahy.02	81000001	86000000	175537	Exons	5e+06	0.0351074	0.0351074
Arahy.02	81000001	86000000	302294	Introns	5e+06	0.0604588	0.0955662
Arahy.02	81000001	86000000	1621365	unknown	5e+06	0.324273	0.4198392
Arahy.02	81000001	86000000	78632	LINE.SINE	5e+06	0.0157264	0.4355656
Arahy.02	81000001	86000000	1820408	Ty3LTR	5e+06	0.3640816	0.7996472
Arahy.02	81000001	86000000	214467	OtherLTR	5e+06	0.0428934	0.8425406
Arahy.02	81000001	86000000	63570	Satellite	5e+06	0.012714	0.8552546
Arahy.02	81000001	86000000	723727	OtherRepeats	5e+06	0.1447454	1
Arahy.02	82000001	87000000	187882	Exons	5e+06	0.0375764	0.0375764
Arahy.02	82000001	87000000	292454	Introns	5e+06	0.0584908	0.0960672
Arahy.02	82000001	87000000	1692228	unknown	5e+06	0.3384456	0.4345128
Arahy.02	82000001	87000000	83583	LINE.SINE	5e+06	0.0167166	0.4512294
Arahy.02	82000001	87000000	1711023	Ty3LTR	5e+06	0.3422046	0.793434
Arahy.02	82000001	87000000	204619	OtherLTR	5e+06	0.0409238	0.8343578
Arahy.02	82000001	87000000	64769	Satellite	5e+06	0.0129538	0.8473116
Arahy.02	82000001	87000000	763442	OtherRepeats	5e+06	0.1526884	1
Arahy.02	83000001	88000000	207380	Exons	5e+06	0.041476	0.041476
Arahy.02	83000001	88000000	336526	Introns	5e+06	0.0673052	0.1087812
Arahy.02	83000001	88000000	1817432	unknown	5e+06	0.3634864	0.4722676
Arahy.02	83000001	88000000	88343	LINE.SINE	5e+06	0.0176686	0.4899362
Arahy.02	83000001	88000000	1471295	Ty3LTR	5e+06	0.294259	0.7841952
Arahy.02	83000001	88000000	187644	OtherLTR	5e+06	0.0375288	0.821724
Arahy.02	83000001	88000000	71892	Satellite	5e+06	0.0143784	0.8361024
Arahy.02	83000001	88000000	819488	OtherRepeats	5e+06	0.1638976	1
Arahy.02	84000001	89000000	247552	Exons	5e+06	0.0495104	0.0495104
Arahy.02	84000001	89000000	349741	Introns	5e+06	0.0699482	0.1194586
Arahy.02	84000001	89000000	1914033	unknown	5e+06	0.3828066	0.5022652
Arahy.02	84000001	89000000	90991	LINE.SINE	5e+06	0.0181982	0.5204634
Arahy.02	84000001	89000000	1275427	Ty3LTR	5e+06	0.2550854	0.7755488
Arahy.02	84000001	89000000	217403	OtherLTR	5e+06	0.0434806	0.8190294
Arahy.02	84000001	89000000	76050	Satellite	5e+06	0.01521	0.8342394
Arahy.02	84000001	89000000	828803	OtherRepeats	5e+06	0.1657606	1
Arahy.02	85000001	90000000	251172	Exons	5e+06	0.0502344	0.0502344
Arahy.02	85000001	90000000	317719	Introns	5e+06	0.0635438	0.1137782
Arahy.02	85000001	90000000	2049282	unknown	5e+06	0.4098564	0.5236346
Arahy.02	85000001	90000000	92674	LINE.SINE	5e+06	0.0185348	0.5421694
Arahy.02	85000001	90000000	1138116	Ty3LTR	5e+06	0.2276232	0.7697926
Arahy.02	85000001	90000000	211277	OtherLTR	5e+06	0.0422554	0.812048
Arahy.02	85000001	90000000	80308	Satellite	5e+06	0.0160616	0.8281096
Arahy.02	85000001	90000000	859452	OtherRepeats	5e+06	0.1718904	1
Arahy.02	86000001	91000000	229966	Exons	5e+06	0.0459932	0.0459932
Arahy.02	86000001	91000000	302103	Introns	5e+06	0.0604206	0.1064138
Arahy.02	86000001	91000000	2170735	unknown	5e+06	0.434147	0.5405608
Arahy.02	86000001	91000000	109030	LINE.SINE	5e+06	0.021806	0.5623668
Arahy.02	86000001	91000000	980748	Ty3LTR	5e+06	0.1961496	0.7585164
Arahy.02	86000001	91000000	227223	OtherLTR	5e+06	0.0454446	0.803961
Arahy.02	86000001	91000000	89750	Satellite	5e+06	0.01795	0.821911
Arahy.02	86000001	91000000	890445	OtherRepeats	5e+06	0.178089	1
Arahy.02	87000001	92000000	250752	Exons	5e+06	0.0501504	0.0501504
Arahy.02	87000001	92000000	322525	Introns	5e+06	0.064505	0.1146554
Arahy.02	87000001	92000000	2203651	unknown	5e+06	0.4407302	0.5553856
Arahy.02	87000001	92000000	104287	LINE.SINE	5e+06	0.0208574	0.576243
Arahy.02	87000001	92000000	848411	Ty3LTR	5e+06	0.1696822	0.7459252
Arahy.02	87000001	92000000	250117	OtherLTR	5e+06	0.0500234	0.7959486
Arahy.02	87000001	92000000	96571	Satellite	5e+06	0.0193142	0.8152628
Arahy.02	87000001	92000000	923686	OtherRepeats	5e+06	0.1847372	1
Arahy.02	88000001	93000000	284654	Exons	5e+06	0.0569308	0.0569308
Arahy.02	88000001	93000000	321559	Introns	5e+06	0.0643118	0.1212426
Arahy.02	88000001	93000000	2182400	unknown	5e+06	0.43648	0.5577226
Arahy.02	88000001	93000000	102719	LINE.SINE	5e+06	0.0205438	0.5782664
Arahy.02	88000001	93000000	806169	Ty3LTR	5e+06	0.1612338	0.7395002
Arahy.02	88000001	93000000	297829	OtherLTR	5e+06	0.0595658	0.799066
Arahy.02	88000001	93000000	93904	Satellite	5e+06	0.0187808	0.8178468
Arahy.02	88000001	93000000	910766	OtherRepeats	5e+06	0.1821532	1
Arahy.02	89000001	94000000	322536	Exons	5e+06	0.0645072	0.0645072
Arahy.02	89000001	94000000	398024	Introns	5e+06	0.0796048	0.144112
Arahy.02	89000001	94000000	2206417	unknown	5e+06	0.4412834	0.5853954
Arahy.02	89000001	94000000	108433	LINE.SINE	5e+06	0.0216866	0.607082
Arahy.02	89000001	94000000	637475	Ty3LTR	5e+06	0.127495	0.734577
Arahy.02	89000001	94000000	271640	OtherLTR	5e+06	0.054328	0.788905
Arahy.02	89000001	94000000	99659	Satellite	5e+06	0.0199318	0.8088368
Arahy.02	89000001	94000000	955816	OtherRepeats	5e+06	0.1911632	1
Arahy.02	90000001	95000000	344191	Exons	5e+06	0.0688382	0.0688382
Arahy.02	90000001	95000000	463362	Introns	5e+06	0.0926724	0.1615106
Arahy.02	90000001	95000000	2167725	unknown	5e+06	0.433545	0.5950556
Arahy.02	90000001	95000000	94328	LINE.SINE	5e+06	0.0188656	0.6139212
Arahy.02	90000001	95000000	661523	Ty3LTR	5e+06	0.1323046	0.7462258
Arahy.02	90000001	95000000	263190	OtherLTR	5e+06	0.052638	0.7988638
Arahy.02	90000001	95000000	104255	Satellite	5e+06	0.020851	0.8197148
Arahy.02	90000001	95000000	901426	OtherRepeats	5e+06	0.1802852	1
Arahy.02	91000001	96000000	380373	Exons	5e+06	0.0760746	0.0760746
Arahy.02	91000001	96000000	508977	Introns	5e+06	0.1017954	0.17787
Arahy.02	91000001	96000000	2170407	unknown	5e+06	0.4340814	0.6119514
Arahy.02	91000001	96000000	96527	LINE.SINE	5e+06	0.0193054	0.6312568
Arahy.02	91000001	96000000	615781	Ty3LTR	5e+06	0.1231562	0.754413
Arahy.02	91000001	96000000	234131	OtherLTR	5e+06	0.0468262	0.8012392
Arahy.02	91000001	96000000	104345	Satellite	5e+06	0.020869	0.8221082
Arahy.02	91000001	96000000	889459	OtherRepeats	5e+06	0.1778918	1
Arahy.02	92000001	97000000	430392	Exons	5e+06	0.0860784	0.0860784
Arahy.02	92000001	97000000	590479	Introns	5e+06	0.1180958	0.2041742
Arahy.02	92000001	97000000	2204997	unknown	5e+06	0.4409994	0.6451736
Arahy.02	92000001	97000000	108188	LINE.SINE	5e+06	0.0216376	0.6668112
Arahy.02	92000001	97000000	518150	Ty3LTR	5e+06	0.10363	0.7704412
Arahy.02	92000001	97000000	208984	OtherLTR	5e+06	0.0417968	0.812238
Arahy.02	92000001	97000000	100651	Satellite	5e+06	0.0201302	0.8323682
Arahy.02	92000001	97000000	838159	OtherRepeats	5e+06	0.1676318	1
Arahy.02	93000001	98000000	446908	Exons	5e+06	0.0893816	0.0893816
Arahy.02	93000001	98000000	590242	Introns	5e+06	0.1180484	0.20743
Arahy.02	93000001	98000000	2348022	unknown	5e+06	0.4696044	0.6770344
Arahy.02	93000001	98000000	106420	LINE.SINE	5e+06	0.021284	0.6983184
Arahy.02	93000001	98000000	405473	Ty3LTR	5e+06	0.0810946	0.779413
Arahy.02	93000001	98000000	182968	OtherLTR	5e+06	0.0365936	0.8160066
Arahy.02	93000001	98000000	106513	Satellite	5e+06	0.0213026	0.8373092
Arahy.02	93000001	98000000	813454	OtherRepeats	5e+06	0.1626908	1
Arahy.02	94000001	99000000	465221	Exons	5e+06	0.0930442	0.0930442
Arahy.02	94000001	99000000	609492	Introns	5e+06	0.1218984	0.2149426
Arahy.02	94000001	99000000	2365915	unknown	5e+06	0.473183	0.6881256
Arahy.02	94000001	99000000	104753	LINE.SINE	5e+06	0.0209506	0.7090762
Arahy.02	94000001	99000000	368680	Ty3LTR	5e+06	0.073736	0.7828122
Arahy.02	94000001	99000000	175517	OtherLTR	5e+06	0.0351034	0.8179156
Arahy.02	94000001	99000000	115113	Satellite	5e+06	0.0230226	0.8409382
Arahy.02	94000001	99000000	795309	OtherRepeats	5e+06	0.1590618	1
Arahy.02	95000001	99590729	459927	Exons	4590729	0.100186048882432	0.100186048882432
Arahy.02	95000001	99590729	561282	Introns	4590729	0.122264241692333	0.222450290574765
Arahy.02	95000001	99590729	2216093	unknown	4590729	0.482732263220068	0.705182553794833
Arahy.02	95000001	99590729	97804	LINE.SINE	4590729	0.021304677318134	0.726487231112967
Arahy.02	95000001	99590729	261052	Ty3LTR	4590729	0.0568650425673134	0.783352273680281
Arahy.02	95000001	99590729	138829	OtherLTR	4590729	0.0302411664901152	0.813593440170396
Arahy.02	95000001	99590729	107645	Satellite	4590729	0.0234483455677737	0.837041785738169
Arahy.02	95000001	99590729	748097	OtherRepeats	4590729	0.162958214261831	1
Arahy.03	1	5000000	631653	Exons	5e+06	0.1263306	0.1263306
Arahy.03	1	5000000	795740	Introns	5e+06	0.159148	0.2854786
Arahy.03	1	5000000	2050610	unknown	5e+06	0.410122	0.6956006
Arahy.03	1	5000000	91335	LINE.SINE	5e+06	0.018267	0.7138676
Arahy.03	1	5000000	286568	Ty3LTR	5e+06	0.0573136	0.7711812
Arahy.03	1	5000000	136112	OtherLTR	5e+06	0.0272224	0.7984036
Arahy.03	1	5000000	110840	Satellite	5e+06	0.022168	0.8205716
Arahy.03	1	5000000	897142	OtherRepeats	5e+06	0.1794284	1
Arahy.03	1000001	6000000	638718	Exons	5e+06	0.1277436	0.1277436
Arahy.03	1000001	6000000	750955	Introns	5e+06	0.150191	0.2779346
Arahy.03	1000001	6000000	2023134	unknown	5e+06	0.4046268	0.6825614
Arahy.03	1000001	6000000	83951	LINE.SINE	5e+06	0.0167902	0.6993516
Arahy.03	1000001	6000000	338733	Ty3LTR	5e+06	0.0677466	0.7670982
Arahy.03	1000001	6000000	155401	OtherLTR	5e+06	0.0310802	0.7981784
Arahy.03	1000001	6000000	105848	Satellite	5e+06	0.0211696	0.819348
Arahy.03	1000001	6000000	903260	OtherRepeats	5e+06	0.180652	1
Arahy.03	2000001	7000000	622079	Exons	5e+06	0.1244158	0.1244158
Arahy.03	2000001	7000000	721099	Introns	5e+06	0.1442198	0.2686356
Arahy.03	2000001	7000000	2046184	unknown	5e+06	0.4092368	0.6778724
Arahy.03	2000001	7000000	85633	LINE.SINE	5e+06	0.0171266	0.694999
Arahy.03	2000001	7000000	363797	Ty3LTR	5e+06	0.0727594	0.7677584
Arahy.03	2000001	7000000	180977	OtherLTR	5e+06	0.0361954	0.8039538
Arahy.03	2000001	7000000	98074	Satellite	5e+06	0.0196148	0.8235686
Arahy.03	2000001	7000000	882157	OtherRepeats	5e+06	0.1764314	1
Arahy.03	3000001	8000000	579034	Exons	5e+06	0.1158068	0.1158068
Arahy.03	3000001	8000000	663549	Introns	5e+06	0.1327098	0.2485166
Arahy.03	3000001	8000000	2070683	unknown	5e+06	0.4141366	0.6626532
Arahy.03	3000001	8000000	81670	LINE.SINE	5e+06	0.016334	0.6789872
Arahy.03	3000001	8000000	430898	Ty3LTR	5e+06	0.0861796	0.7651668
Arahy.03	3000001	8000000	200348	OtherLTR	5e+06	0.0400696	0.8052364
Arahy.03	3000001	8000000	94494	Satellite	5e+06	0.0188988	0.8241352
Arahy.03	3000001	8000000	879324	OtherRepeats	5e+06	0.1758648	1
Arahy.03	4000001	9000000	551101	Exons	5e+06	0.1102202	0.1102202
Arahy.03	4000001	9000000	655043	Introns	5e+06	0.1310086	0.2412288
Arahy.03	4000001	9000000	2027111	unknown	5e+06	0.4054222	0.646651
Arahy.03	4000001	9000000	110476	LINE.SINE	5e+06	0.0220952	0.6687462
Arahy.03	4000001	9000000	461587	Ty3LTR	5e+06	0.0923174	0.7610636
Arahy.03	4000001	9000000	220856	OtherLTR	5e+06	0.0441712	0.8052348
Arahy.03	4000001	9000000	91191	Satellite	5e+06	0.0182382	0.823473
Arahy.03	4000001	9000000	882635	OtherRepeats	5e+06	0.176527	1
Arahy.03	5000001	10000000	538225	Exons	5e+06	0.107645	0.107645
Arahy.03	5000001	10000000	647600	Introns	5e+06	0.12952	0.237165
Arahy.03	5000001	10000000	2017525	unknown	5e+06	0.403505	0.64067
Arahy.03	5000001	10000000	121199	LINE.SINE	5e+06	0.0242398	0.6649098
Arahy.03	5000001	10000000	461712	Ty3LTR	5e+06	0.0923424	0.7572522
Arahy.03	5000001	10000000	247494	OtherLTR	5e+06	0.0494988	0.806751
Arahy.03	5000001	10000000	88007	Satellite	5e+06	0.0176014	0.8243524
Arahy.03	5000001	10000000	878238	OtherRepeats	5e+06	0.1756476	1
Arahy.03	6000001	11000000	489849	Exons	5e+06	0.0979698	0.0979698
Arahy.03	6000001	11000000	628331	Introns	5e+06	0.1256662	0.223636
Arahy.03	6000001	11000000	2041124	unknown	5e+06	0.4082248	0.6318608
Arahy.03	6000001	11000000	134748	LINE.SINE	5e+06	0.0269496	0.6588104
Arahy.03	6000001	11000000	490023	Ty3LTR	5e+06	0.0980046	0.756815
Arahy.03	6000001	11000000	242544	OtherLTR	5e+06	0.0485088	0.8053238
Arahy.03	6000001	11000000	87311	Satellite	5e+06	0.0174622	0.822786
Arahy.03	6000001	11000000	886070	OtherRepeats	5e+06	0.177214	1
Arahy.03	7000001	12000000	452888	Exons	5e+06	0.0905776	0.0905776
Arahy.03	7000001	12000000	613216	Introns	5e+06	0.1226432	0.2132208
Arahy.03	7000001	12000000	1961945	unknown	5e+06	0.392389	0.6056098
Arahy.03	7000001	12000000	130004	LINE.SINE	5e+06	0.0260008	0.6316106
Arahy.03	7000001	12000000	596572	Ty3LTR	5e+06	0.1193144	0.750925
Arahy.03	7000001	12000000	231921	OtherLTR	5e+06	0.0463842	0.7973092
Arahy.03	7000001	12000000	89624	Satellite	5e+06	0.0179248	0.815234
Arahy.03	7000001	12000000	923830	OtherRepeats	5e+06	0.184766	1
Arahy.03	8000001	13000000	421527	Exons	5e+06	0.0843054	0.0843054
Arahy.03	8000001	13000000	596672	Introns	5e+06	0.1193344	0.2036398
Arahy.03	8000001	13000000	1933211	unknown	5e+06	0.3866422	0.590282
Arahy.03	8000001	13000000	145408	LINE.SINE	5e+06	0.0290816	0.6193636
Arahy.03	8000001	13000000	656784	Ty3LTR	5e+06	0.1313568	0.7507204
Arahy.03	8000001	13000000	227095	OtherLTR	5e+06	0.045419	0.7961394
Arahy.03	8000001	13000000	86866	Satellite	5e+06	0.0173732	0.8135126
Arahy.03	8000001	13000000	932437	OtherRepeats	5e+06	0.1864874	1
Arahy.03	9000001	14000000	365558	Exons	5e+06	0.0731116	0.0731116
Arahy.03	9000001	14000000	523819	Introns	5e+06	0.1047638	0.1778754
Arahy.03	9000001	14000000	1992789	unknown	5e+06	0.3985578	0.5764332
Arahy.03	9000001	14000000	132565	LINE.SINE	5e+06	0.026513	0.6029462
Arahy.03	9000001	14000000	734187	Ty3LTR	5e+06	0.1468374	0.7497836
Arahy.03	9000001	14000000	207099	OtherLTR	5e+06	0.0414198	0.7912034
Arahy.03	9000001	14000000	86843	Satellite	5e+06	0.0173686	0.808572
Arahy.03	9000001	14000000	957140	OtherRepeats	5e+06	0.191428	1
Arahy.03	10000001	15000000	277725	Exons	5e+06	0.055545	0.055545
Arahy.03	10000001	15000000	445950	Introns	5e+06	0.08919	0.144735
Arahy.03	10000001	15000000	1799800	unknown	5e+06	0.35996	0.504695
Arahy.03	10000001	15000000	111703	LINE.SINE	5e+06	0.0223406	0.5270356
Arahy.03	10000001	15000000	1265500	Ty3LTR	5e+06	0.2531	0.7801356
Arahy.03	10000001	15000000	172865	OtherLTR	5e+06	0.034573	0.8147086
Arahy.03	10000001	15000000	79305	Satellite	5e+06	0.015861	0.8305696
Arahy.03	10000001	15000000	847152	OtherRepeats	5e+06	0.1694304	1
Arahy.03	11000001	16000000	204793	Exons	5e+06	0.0409586	0.0409586
Arahy.03	11000001	16000000	356885	Introns	5e+06	0.071377	0.1123356
Arahy.03	11000001	16000000	1561306	unknown	5e+06	0.3122612	0.4245968
Arahy.03	11000001	16000000	90130	LINE.SINE	5e+06	0.018026	0.4426228
Arahy.03	11000001	16000000	1868622	Ty3LTR	5e+06	0.3737244	0.8163472
Arahy.03	11000001	16000000	135165	OtherLTR	5e+06	0.027033	0.8433802
Arahy.03	11000001	16000000	68954	Satellite	5e+06	0.0137908	0.857171
Arahy.03	11000001	16000000	714145	OtherRepeats	5e+06	0.142829	1
Arahy.03	12000001	17000000	163350	Exons	5e+06	0.03267	0.03267
Arahy.03	12000001	17000000	294613	Introns	5e+06	0.0589226	0.0915926
Arahy.03	12000001	17000000	1437937	unknown	5e+06	0.2875874	0.37918
Arahy.03	12000001	17000000	83468	LINE.SINE	5e+06	0.0166936	0.3958736
Arahy.03	12000001	17000000	2218758	Ty3LTR	5e+06	0.4437516	0.8396252
Arahy.03	12000001	17000000	123326	OtherLTR	5e+06	0.0246652	0.8642904
Arahy.03	12000001	17000000	61569	Satellite	5e+06	0.0123138	0.8766042
Arahy.03	12000001	17000000	616979	OtherRepeats	5e+06	0.1233958	1
Arahy.03	13000001	18000000	123994	Exons	5e+06	0.0247988	0.0247988
Arahy.03	13000001	18000000	241816	Introns	5e+06	0.0483632	0.073162
Arahy.03	13000001	18000000	1231281	unknown	5e+06	0.2462562	0.3194182
Arahy.03	13000001	18000000	56188	LINE.SINE	5e+06	0.0112376	0.3306558
Arahy.03	13000001	18000000	2670938	Ty3LTR	5e+06	0.5341876	0.8648434
Arahy.03	13000001	18000000	107755	OtherLTR	5e+06	0.021551	0.8863944
Arahy.03	13000001	18000000	52688	Satellite	5e+06	0.0105376	0.896932
Arahy.03	13000001	18000000	515340	OtherRepeats	5e+06	0.103068	1
Arahy.03	14000001	19000000	121078	Exons	5e+06	0.0242156	0.0242156
Arahy.03	14000001	19000000	221009	Introns	5e+06	0.0442018	0.0684174
Arahy.03	14000001	19000000	1141654	unknown	5e+06	0.2283308	0.2967482
Arahy.03	14000001	19000000	37662	LINE.SINE	5e+06	0.0075324	0.3042806
Arahy.03	14000001	19000000	2854430	Ty3LTR	5e+06	0.570886	0.8751666
Arahy.03	14000001	19000000	118542	OtherLTR	5e+06	0.0237084	0.898875
Arahy.03	14000001	19000000	49296	Satellite	5e+06	0.0098592	0.9087342
Arahy.03	14000001	19000000	456329	OtherRepeats	5e+06	0.0912658	1
Arahy.03	15000001	20000000	134499	Exons	5e+06	0.0268998	0.0268998
Arahy.03	15000001	20000000	224642	Introns	5e+06	0.0449284	0.0718282
Arahy.03	15000001	20000000	1357957	unknown	5e+06	0.2715914	0.3434196
Arahy.03	15000001	20000000	43605	LINE.SINE	5e+06	0.008721	0.3521406
Arahy.03	15000001	20000000	2438016	Ty3LTR	5e+06	0.4876032	0.8397438
Arahy.03	15000001	20000000	135488	OtherLTR	5e+06	0.0270976	0.8668414
Arahy.03	15000001	20000000	57525	Satellite	5e+06	0.011505	0.8783464
Arahy.03	15000001	20000000	608268	OtherRepeats	5e+06	0.1216536	1
Arahy.03	16000001	21000000	149655	Exons	5e+06	0.029931	0.029931
Arahy.03	16000001	21000000	239209	Introns	5e+06	0.0478418	0.0777728
Arahy.03	16000001	21000000	1582301	unknown	5e+06	0.3164602	0.394233
Arahy.03	16000001	21000000	59360	LINE.SINE	5e+06	0.011872	0.406105
Arahy.03	16000001	21000000	2016733	Ty3LTR	5e+06	0.4033466	0.8094516
Arahy.03	16000001	21000000	200629	OtherLTR	5e+06	0.0401258	0.8495774
Arahy.03	16000001	21000000	61432	Satellite	5e+06	0.0122864	0.8618638
Arahy.03	16000001	21000000	690681	OtherRepeats	5e+06	0.1381362	1
Arahy.03	17000001	22000000	176308	Exons	5e+06	0.0352616	0.0352616
Arahy.03	17000001	22000000	292210	Introns	5e+06	0.058442	0.0937036
Arahy.03	17000001	22000000	1766652	unknown	5e+06	0.3533304	0.447034
Arahy.03	17000001	22000000	75597	LINE.SINE	5e+06	0.0151194	0.4621534
Arahy.03	17000001	22000000	1632089	Ty3LTR	5e+06	0.3264178	0.7885712
Arahy.03	17000001	22000000	221852	OtherLTR	5e+06	0.0443704	0.8329416
Arahy.03	17000001	22000000	65790	Satellite	5e+06	0.013158	0.8460996
Arahy.03	17000001	22000000	769502	OtherRepeats	5e+06	0.1539004	1
Arahy.03	18000001	23000000	200124	Exons	5e+06	0.0400248	0.0400248
Arahy.03	18000001	23000000	304292	Introns	5e+06	0.0608584	0.1008832
Arahy.03	18000001	23000000	1909206	unknown	5e+06	0.3818412	0.4827244
Arahy.03	18000001	23000000	83637	LINE.SINE	5e+06	0.0167274	0.4994518
Arahy.03	18000001	23000000	1325143	Ty3LTR	5e+06	0.2650286	0.7644804
Arahy.03	18000001	23000000	244080	OtherLTR	5e+06	0.048816	0.8132964
Arahy.03	18000001	23000000	73221	Satellite	5e+06	0.0146442	0.8279406
Arahy.03	18000001	23000000	860297	OtherRepeats	5e+06	0.1720594	1
Arahy.03	19000001	24000000	193522	Exons	5e+06	0.0387044	0.0387044
Arahy.03	19000001	24000000	321871	Introns	5e+06	0.0643742	0.1030786
Arahy.03	19000001	24000000	1970481	unknown	5e+06	0.3940962	0.4971748
Arahy.03	19000001	24000000	108542	LINE.SINE	5e+06	0.0217084	0.5188832
Arahy.03	19000001	24000000	1240636	Ty3LTR	5e+06	0.2481272	0.7670104
Arahy.03	19000001	24000000	236343	OtherLTR	5e+06	0.0472686	0.814279
Arahy.03	19000001	24000000	74628	Satellite	5e+06	0.0149256	0.8292046
Arahy.03	19000001	24000000	853977	OtherRepeats	5e+06	0.1707954	1
Arahy.03	20000001	25000000	183084	Exons	5e+06	0.0366168	0.0366168
Arahy.03	20000001	25000000	337272	Introns	5e+06	0.0674544	0.1040712
Arahy.03	20000001	25000000	1879185	unknown	5e+06	0.375837	0.4799082
Arahy.03	20000001	25000000	105788	LINE.SINE	5e+06	0.0211576	0.5010658
Arahy.03	20000001	25000000	1401032	Ty3LTR	5e+06	0.2802064	0.7812722
Arahy.03	20000001	25000000	229376	OtherLTR	5e+06	0.0458752	0.8271474
Arahy.03	20000001	25000000	69089	Satellite	5e+06	0.0138178	0.8409652
Arahy.03	20000001	25000000	795174	OtherRepeats	5e+06	0.1590348	1
Arahy.03	21000001	26000000	176283	Exons	5e+06	0.0352566	0.0352566
Arahy.03	21000001	26000000	333116	Introns	5e+06	0.0666232	0.1018798
Arahy.03	21000001	26000000	1820734	unknown	5e+06	0.3641468	0.4660266
Arahy.03	21000001	26000000	100812	LINE.SINE	5e+06	0.0201624	0.486189
Arahy.03	21000001	26000000	1514016	Ty3LTR	5e+06	0.3028032	0.7889922
Arahy.03	21000001	26000000	209462	OtherLTR	5e+06	0.0418924	0.8308846
Arahy.03	21000001	26000000	72233	Satellite	5e+06	0.0144466	0.8453312
Arahy.03	21000001	26000000	773344	OtherRepeats	5e+06	0.1546688	1
Arahy.03	22000001	27000000	169136	Exons	5e+06	0.0338272	0.0338272
Arahy.03	22000001	27000000	289920	Introns	5e+06	0.057984	0.0918112
Arahy.03	22000001	27000000	1809294	unknown	5e+06	0.3618588	0.45367
Arahy.03	22000001	27000000	89636	LINE.SINE	5e+06	0.0179272	0.4715972
Arahy.03	22000001	27000000	1622154	Ty3LTR	5e+06	0.3244308	0.796028
Arahy.03	22000001	27000000	201995	OtherLTR	5e+06	0.040399	0.836427
Arahy.03	22000001	27000000	70821	Satellite	5e+06	0.0141642	0.8505912
Arahy.03	22000001	27000000	747044	OtherRepeats	5e+06	0.1494088	1
Arahy.03	23000001	28000000	163952	Exons	5e+06	0.0327904	0.0327904
Arahy.03	23000001	28000000	319902	Introns	5e+06	0.0639804	0.0967708
Arahy.03	23000001	28000000	1757631	unknown	5e+06	0.3515262	0.448297
Arahy.03	23000001	28000000	89350	LINE.SINE	5e+06	0.01787	0.466167
Arahy.03	23000001	28000000	1690499	Ty3LTR	5e+06	0.3380998	0.8042668
Arahy.03	23000001	28000000	197524	OtherLTR	5e+06	0.0395048	0.8437716
Arahy.03	23000001	28000000	65800	Satellite	5e+06	0.01316	0.8569316
Arahy.03	23000001	28000000	715342	OtherRepeats	5e+06	0.1430684	1
Arahy.03	24000001	29000000	157898	Exons	5e+06	0.0315796	0.0315796
Arahy.03	24000001	29000000	312459	Introns	5e+06	0.0624918	0.0940714
Arahy.03	24000001	29000000	1753470	unknown	5e+06	0.350694	0.4447654
Arahy.03	24000001	29000000	81039	LINE.SINE	5e+06	0.0162078	0.4609732
Arahy.03	24000001	29000000	1700049	Ty3LTR	5e+06	0.3400098	0.800983
Arahy.03	24000001	29000000	173107	OtherLTR	5e+06	0.0346214	0.8356044
Arahy.03	24000001	29000000	66640	Satellite	5e+06	0.013328	0.8489324
Arahy.03	24000001	29000000	755338	OtherRepeats	5e+06	0.1510676	1
Arahy.03	25000001	30000000	161065	Exons	5e+06	0.032213	0.032213
Arahy.03	25000001	30000000	311773	Introns	5e+06	0.0623546	0.0945676
Arahy.03	25000001	30000000	1738557	unknown	5e+06	0.3477114	0.442279
Arahy.03	25000001	30000000	82578	LINE.SINE	5e+06	0.0165156	0.4587946
Arahy.03	25000001	30000000	1730533	Ty3LTR	5e+06	0.3461066	0.8049012
Arahy.03	25000001	30000000	181650	OtherLTR	5e+06	0.03633	0.8412312
Arahy.03	25000001	30000000	65318	Satellite	5e+06	0.0130636	0.8542948
Arahy.03	25000001	30000000	728526	OtherRepeats	5e+06	0.1457052	1
Arahy.03	26000001	31000000	179526	Exons	5e+06	0.0359052	0.0359052
Arahy.03	26000001	31000000	358418	Introns	5e+06	0.0716836	0.1075888
Arahy.03	26000001	31000000	1743357	unknown	5e+06	0.3486714	0.4562602
Arahy.03	26000001	31000000	78593	LINE.SINE	5e+06	0.0157186	0.4719788
Arahy.03	26000001	31000000	1666071	Ty3LTR	5e+06	0.3332142	0.805193
Arahy.03	26000001	31000000	167301	OtherLTR	5e+06	0.0334602	0.8386532
Arahy.03	26000001	31000000	65784	Satellite	5e+06	0.0131568	0.85181
Arahy.03	26000001	31000000	740950	OtherRepeats	5e+06	0.14819	1
Arahy.03	27000001	32000000	168781	Exons	5e+06	0.0337562	0.0337562
Arahy.03	27000001	32000000	343880	Introns	5e+06	0.068776	0.1025322
Arahy.03	27000001	32000000	1633949	unknown	5e+06	0.3267898	0.429322
Arahy.03	27000001	32000000	75241	LINE.SINE	5e+06	0.0150482	0.4443702
Arahy.03	27000001	32000000	1875459	Ty3LTR	5e+06	0.3750918	0.819462
Arahy.03	27000001	32000000	148800	OtherLTR	5e+06	0.02976	0.849222
Arahy.03	27000001	32000000	59742	Satellite	5e+06	0.0119484	0.8611704
Arahy.03	27000001	32000000	694148	OtherRepeats	5e+06	0.1388296	1
Arahy.03	28000001	33000000	166626	Exons	5e+06	0.0333252	0.0333252
Arahy.03	28000001	33000000	311368	Introns	5e+06	0.0622736	0.0955988
Arahy.03	28000001	33000000	1573283	unknown	5e+06	0.3146566	0.4102554
Arahy.03	28000001	33000000	76059	LINE.SINE	5e+06	0.0152118	0.4254672
Arahy.03	28000001	33000000	1814688	Ty3LTR	5e+06	0.3629376	0.7884048
Arahy.03	28000001	33000000	137091	OtherLTR	5e+06	0.0274182	0.815823
Arahy.03	28000001	33000000	60643	Satellite	5e+06	0.0121286	0.8279516
Arahy.03	28000001	33000000	860242	OtherRepeats	5e+06	0.1720484	1
Arahy.03	29000001	34000000	174703	Exons	5e+06	0.0349406	0.0349406
Arahy.03	29000001	34000000	297622	Introns	5e+06	0.0595244	0.094465
Arahy.03	29000001	34000000	1564839	unknown	5e+06	0.3129678	0.4074328
Arahy.03	29000001	34000000	57371	LINE.SINE	5e+06	0.0114742	0.418907
Arahy.03	29000001	34000000	1895557	Ty3LTR	5e+06	0.3791114	0.7980184
Arahy.03	29000001	34000000	147963	OtherLTR	5e+06	0.0295926	0.827611
Arahy.03	29000001	34000000	56792	Satellite	5e+06	0.0113584	0.8389694
Arahy.03	29000001	34000000	805153	OtherRepeats	5e+06	0.1610306	1
Arahy.03	30000001	35000000	164143	Exons	5e+06	0.0328286	0.0328286
Arahy.03	30000001	35000000	261169	Introns	5e+06	0.0522338	0.0850624
Arahy.03	30000001	35000000	1473020	unknown	5e+06	0.294604	0.3796664
Arahy.03	30000001	35000000	57478	LINE.SINE	5e+06	0.0114956	0.391162
Arahy.03	30000001	35000000	2096378	Ty3LTR	5e+06	0.4192756	0.8104376
Arahy.03	30000001	35000000	122416	OtherLTR	5e+06	0.0244832	0.8349208
Arahy.03	30000001	35000000	56642	Satellite	5e+06	0.0113284	0.8462492
Arahy.03	30000001	35000000	768754	OtherRepeats	5e+06	0.1537508	1
Arahy.03	31000001	36000000	131783	Exons	5e+06	0.0263566	0.0263566
Arahy.03	31000001	36000000	176468	Introns	5e+06	0.0352936	0.0616502
Arahy.03	31000001	36000000	1332553	unknown	5e+06	0.2665106	0.3281608
Arahy.03	31000001	36000000	55137	LINE.SINE	5e+06	0.0110274	0.3391882
Arahy.03	31000001	36000000	2449411	Ty3LTR	5e+06	0.4898822	0.8290704
Arahy.03	31000001	36000000	101954	OtherLTR	5e+06	0.0203908	0.8494612
Arahy.03	31000001	36000000	52330	Satellite	5e+06	0.010466	0.8599272
Arahy.03	31000001	36000000	700364	OtherRepeats	5e+06	0.1400728	1
Arahy.03	32000001	37000000	129442	Exons	5e+06	0.0258884	0.0258884
Arahy.03	32000001	37000000	163053	Introns	5e+06	0.0326106	0.058499
Arahy.03	32000001	37000000	1308595	unknown	5e+06	0.261719	0.320218
Arahy.03	32000001	37000000	58637	LINE.SINE	5e+06	0.0117274	0.3319454
Arahy.03	32000001	37000000	2482073	Ty3LTR	5e+06	0.4964146	0.82836
Arahy.03	32000001	37000000	107855	OtherLTR	5e+06	0.021571	0.849931
Arahy.03	32000001	37000000	53955	Satellite	5e+06	0.010791	0.860722
Arahy.03	32000001	37000000	696390	OtherRepeats	5e+06	0.139278	1
Arahy.03	33000001	38000000	115711	Exons	5e+06	0.0231422	0.0231422
Arahy.03	33000001	38000000	183476	Introns	5e+06	0.0366952	0.0598374
Arahy.03	33000001	38000000	1362478	unknown	5e+06	0.2724956	0.332333
Arahy.03	33000001	38000000	64341	LINE.SINE	5e+06	0.0128682	0.3452012
Arahy.03	33000001	38000000	2558050	Ty3LTR	5e+06	0.51161	0.8568112
Arahy.03	33000001	38000000	137123	OtherLTR	5e+06	0.0274246	0.8842358
Arahy.03	33000001	38000000	54776	Satellite	5e+06	0.0109552	0.895191
Arahy.03	33000001	38000000	524045	OtherRepeats	5e+06	0.104809	1
Arahy.03	34000001	39000000	88688	Exons	5e+06	0.0177376	0.0177376
Arahy.03	34000001	39000000	156762	Introns	5e+06	0.0313524	0.04909
Arahy.03	34000001	39000000	1284151	unknown	5e+06	0.2568302	0.3059202
Arahy.03	34000001	39000000	73802	LINE.SINE	5e+06	0.0147604	0.3206806
Arahy.03	34000001	39000000	2697731	Ty3LTR	5e+06	0.5395462	0.8602268
Arahy.03	34000001	39000000	133997	OtherLTR	5e+06	0.0267994	0.8870262
Arahy.03	34000001	39000000	55840	Satellite	5e+06	0.011168	0.8981942
Arahy.03	34000001	39000000	509029	OtherRepeats	5e+06	0.1018058	1
Arahy.03	35000001	40000000	79931	Exons	5e+06	0.0159862	0.0159862
Arahy.03	35000001	40000000	141654	Introns	5e+06	0.0283308	0.044317
Arahy.03	35000001	40000000	1270957	unknown	5e+06	0.2541914	0.2985084
Arahy.03	35000001	40000000	62308	LINE.SINE	5e+06	0.0124616	0.31097
Arahy.03	35000001	40000000	2765501	Ty3LTR	5e+06	0.5531002	0.8640702
Arahy.03	35000001	40000000	145678	OtherLTR	5e+06	0.0291356	0.8932058
Arahy.03	35000001	40000000	51696	Satellite	5e+06	0.0103392	0.903545
Arahy.03	35000001	40000000	482275	OtherRepeats	5e+06	0.096455	1
Arahy.03	36000001	41000000	78198	Exons	5e+06	0.0156396	0.0156396
Arahy.03	36000001	41000000	151822	Introns	5e+06	0.0303644	0.046004
Arahy.03	36000001	41000000	1346478	unknown	5e+06	0.2692956	0.3152996
Arahy.03	36000001	41000000	59720	LINE.SINE	5e+06	0.011944	0.3272436
Arahy.03	36000001	41000000	2635002	Ty3LTR	5e+06	0.5270004	0.854244
Arahy.03	36000001	41000000	149288	OtherLTR	5e+06	0.0298576	0.8841016
Arahy.03	36000001	41000000	50920	Satellite	5e+06	0.010184	0.8942856
Arahy.03	36000001	41000000	528572	OtherRepeats	5e+06	0.1057144	1
Arahy.03	37000001	42000000	146097	Exons	5e+06	0.0292194	0.0292194
Arahy.03	37000001	42000000	265849	Introns	5e+06	0.0531698	0.0823892
Arahy.03	37000001	42000000	1456686	unknown	5e+06	0.2913372	0.3737264
Arahy.03	37000001	42000000	71440	LINE.SINE	5e+06	0.014288	0.3880144
Arahy.03	37000001	42000000	2272055	Ty3LTR	5e+06	0.454411	0.8424254
Arahy.03	37000001	42000000	148546	OtherLTR	5e+06	0.0297092	0.8721346
Arahy.03	37000001	42000000	61395	Satellite	5e+06	0.012279	0.8844136
Arahy.03	37000001	42000000	577932	OtherRepeats	5e+06	0.1155864	1
Arahy.03	38000001	43000000	175184	Exons	5e+06	0.0350368	0.0350368
Arahy.03	38000001	43000000	262031	Introns	5e+06	0.0524062	0.087443
Arahy.03	38000001	43000000	1429402	unknown	5e+06	0.2858804	0.3733234
Arahy.03	38000001	43000000	60132	LINE.SINE	5e+06	0.0120264	0.3853498
Arahy.03	38000001	43000000	2344103	Ty3LTR	5e+06	0.4688206	0.8541704
Arahy.03	38000001	43000000	105109	OtherLTR	5e+06	0.0210218	0.8751922
Arahy.03	38000001	43000000	63875	Satellite	5e+06	0.012775	0.8879672
Arahy.03	38000001	43000000	560164	OtherRepeats	5e+06	0.1120328	1
Arahy.03	39000001	44000000	184331	Exons	5e+06	0.0368662	0.0368662
Arahy.03	39000001	44000000	291427	Introns	5e+06	0.0582854	0.0951516
Arahy.03	39000001	44000000	1325623	unknown	5e+06	0.2651246	0.3602762
Arahy.03	39000001	44000000	50853	LINE.SINE	5e+06	0.0101706	0.3704468
Arahy.03	39000001	44000000	2476129	Ty3LTR	5e+06	0.4952258	0.8656726
Arahy.03	39000001	44000000	110832	OtherLTR	5e+06	0.0221664	0.887839
Arahy.03	39000001	44000000	57288	Satellite	5e+06	0.0114576	0.8992966
Arahy.03	39000001	44000000	503517	OtherRepeats	5e+06	0.1007034	1
Arahy.03	40000001	45000000	183233	Exons	5e+06	0.0366466	0.0366466
Arahy.03	40000001	45000000	286202	Introns	5e+06	0.0572404	0.093887
Arahy.03	40000001	45000000	1299895	unknown	5e+06	0.259979	0.353866
Arahy.03	40000001	45000000	51914	LINE.SINE	5e+06	0.0103828	0.3642488
Arahy.03	40000001	45000000	2479671	Ty3LTR	5e+06	0.4959342	0.860183
Arahy.03	40000001	45000000	122895	OtherLTR	5e+06	0.024579	0.884762
Arahy.03	40000001	45000000	57561	Satellite	5e+06	0.0115122	0.8962742
Arahy.03	40000001	45000000	518629	OtherRepeats	5e+06	0.1037258	1
Arahy.03	41000001	46000000	188566	Exons	5e+06	0.0377132	0.0377132
Arahy.03	41000001	46000000	288999	Introns	5e+06	0.0577998	0.095513
Arahy.03	41000001	46000000	1199793	unknown	5e+06	0.2399586	0.3354716
Arahy.03	41000001	46000000	56740	LINE.SINE	5e+06	0.011348	0.3468196
Arahy.03	41000001	46000000	2588735	Ty3LTR	5e+06	0.517747	0.8645666
Arahy.03	41000001	46000000	137921	OtherLTR	5e+06	0.0275842	0.8921508
Arahy.03	41000001	46000000	54822	Satellite	5e+06	0.0109644	0.9031152
Arahy.03	41000001	46000000	484424	OtherRepeats	5e+06	0.0968848	1
Arahy.03	42000001	47000000	104349	Exons	5e+06	0.0208698	0.0208698
Arahy.03	42000001	47000000	174548	Introns	5e+06	0.0349096	0.0557794
Arahy.03	42000001	47000000	1006501	unknown	5e+06	0.2013002	0.2570796
Arahy.03	42000001	47000000	35797	LINE.SINE	5e+06	0.0071594	0.264239
Arahy.03	42000001	47000000	3111892	Ty3LTR	5e+06	0.6223784	0.8866174
Arahy.03	42000001	47000000	132182	OtherLTR	5e+06	0.0264364	0.9130538
Arahy.03	42000001	47000000	41912	Satellite	5e+06	0.0083824	0.9214362
Arahy.03	42000001	47000000	392819	OtherRepeats	5e+06	0.0785638	1
Arahy.03	43000001	48000000	64733	Exons	5e+06	0.0129466	0.0129466
Arahy.03	43000001	48000000	122634	Introns	5e+06	0.0245268	0.0374734
Arahy.03	43000001	48000000	922373	unknown	5e+06	0.1844746	0.221948
Arahy.03	43000001	48000000	33115	LINE.SINE	5e+06	0.006623	0.228571
Arahy.03	43000001	48000000	3332507	Ty3LTR	5e+06	0.6665014	0.8950724
Arahy.03	43000001	48000000	130842	OtherLTR	5e+06	0.0261684	0.9212408
Arahy.03	43000001	48000000	34851	Satellite	5e+06	0.0069702	0.928211
Arahy.03	43000001	48000000	358945	OtherRepeats	5e+06	0.071789	1
Arahy.03	44000001	49000000	57936	Exons	5e+06	0.0115872	0.0115872
Arahy.03	44000001	49000000	120557	Introns	5e+06	0.0241114	0.0356986
Arahy.03	44000001	49000000	882446	unknown	5e+06	0.1764892	0.2121878
Arahy.03	44000001	49000000	31705	LINE.SINE	5e+06	0.006341	0.2185288
Arahy.03	44000001	49000000	3376032	Ty3LTR	5e+06	0.6752064	0.8937352
Arahy.03	44000001	49000000	132408	OtherLTR	5e+06	0.0264816	0.9202168
Arahy.03	44000001	49000000	34936	Satellite	5e+06	0.0069872	0.927204
Arahy.03	44000001	49000000	363980	OtherRepeats	5e+06	0.072796	1
Arahy.03	45000001	50000000	52359	Exons	5e+06	0.0104718	0.0104718
Arahy.03	45000001	50000000	112059	Introns	5e+06	0.0224118	0.0328836
Arahy.03	45000001	50000000	865861	unknown	5e+06	0.1731722	0.2060558
Arahy.03	45000001	50000000	32925	LINE.SINE	5e+06	0.006585	0.2126408
Arahy.03	45000001	50000000	3433955	Ty3LTR	5e+06	0.686791	0.8994318
Arahy.03	45000001	50000000	120401	OtherLTR	5e+06	0.0240802	0.923512
Arahy.03	45000001	50000000	35481	Satellite	5e+06	0.0070962	0.9306082
Arahy.03	45000001	50000000	346959	OtherRepeats	5e+06	0.0693918	1
Arahy.03	46000001	51000000	52470	Exons	5e+06	0.010494	0.010494
Arahy.03	46000001	51000000	113238	Introns	5e+06	0.0226476	0.0331416
Arahy.03	46000001	51000000	876822	unknown	5e+06	0.1753644	0.208506
Arahy.03	46000001	51000000	26973	LINE.SINE	5e+06	0.0053946	0.2139006
Arahy.03	46000001	51000000	3418506	Ty3LTR	5e+06	0.6837012	0.8976018
Arahy.03	46000001	51000000	115025	OtherLTR	5e+06	0.023005	0.9206068
Arahy.03	46000001	51000000	36214	Satellite	5e+06	0.0072428	0.9278496
Arahy.03	46000001	51000000	360752	OtherRepeats	5e+06	0.0721504	1
Arahy.03	47000001	52000000	46363	Exons	5e+06	0.0092726	0.0092726
Arahy.03	47000001	52000000	101623	Introns	5e+06	0.0203246	0.0295972
Arahy.03	47000001	52000000	833759	unknown	5e+06	0.1667518	0.196349
Arahy.03	47000001	52000000	25404	LINE.SINE	5e+06	0.0050808	0.2014298
Arahy.03	47000001	52000000	3507640	Ty3LTR	5e+06	0.701528	0.9029578
Arahy.03	47000001	52000000	95847	OtherLTR	5e+06	0.0191694	0.9221272
Arahy.03	47000001	52000000	34729	Satellite	5e+06	0.0069458	0.929073
[truncated: 18,233 more rows]
