# Supplementary material for: Relics of interspecific hybridization retained in the genome of a drought-adapted peanut cultivar
Source: G3 (Bethesda). 2024 Sep 1;14(11):jkae208. doi: 10.1093/g3journal/jkae208 (PMC11540320; doi:10.1093/g3journal/jkae208)
Supplement: jkae208_Supplementary_Data [file jkae208_supplementary_data.zip › File S2.txt]

A_CHR	A_START	A_END	B_CHR	B_START	B_END	ALIGN_TYPE
Arahy.01	17982	11908616	Arahy.11	42008	17528528	INV
Arahy.01	13813840	13820535	Arahy.11	17931955	17938517	SYN
Arahy.01	14360817	14948002	Arahy.11	18457895	18957819	SYN
Arahy.01	15610829	15659379	Arahy.11	19724111	19807682	SYN
Arahy.01	15933817	15942409	Arahy.11	20044211	20052854	SYN
Arahy.01	16288711	16303059	Arahy.11	20574099	20588446	SYN
Arahy.01	17135850	17702091	Arahy.11	21518270	21993212	SYN
Arahy.01	18032571	18038975	Arahy.11	22175326	22181772	SYN
Arahy.01	18593701	18599493	Arahy.11	23074686	23080716	SYN
Arahy.01	19024370	28558753	Arahy.11	23624166	33905647	INV
Arahy.01	29178109	29185603	Arahy.11	34204386	34212059	SYN
Arahy.01	29260908	29267954	Arahy.11	34321229	34328720	SYN
Arahy.01	30044304	30050238	Arahy.11	35258930	35264969	SYN
Arahy.01	30176351	30186564	Arahy.11	35432182	35442399	SYN
Arahy.01	30672215	30731953	Arahy.11	35897610	35952147	SYN
Arahy.01	30778603	30784562	Arahy.11	36222378	36228118	SYN
Arahy.01	31084374	31089600	Arahy.11	36575096	36580482	SYN
Arahy.01	31872298	31881548	Arahy.11	37246944	37256226	SYN
Arahy.01	32377136	32544063	Arahy.11	38590319	38790486	SYN
Arahy.01	34423085	34428601	Arahy.11	40690058	40695525	SYN
Arahy.01	34564338	34979261	Arahy.11	41060310	41303158	SYN
Arahy.01	35190091	35201360	Arahy.11	41896571	41907695	INV
Arahy.01	35774225	35779467	Arahy.11	42156597	42161847	SYN
Arahy.01	37535791	37541118	Arahy.11	44540735	44546133	SYN
Arahy.01	37806488	37812135	Arahy.11	45234379	45239954	SYN
Arahy.01	39491289	39499387	Arahy.11	47606097	47613970	SYN
Arahy.01	39716527	39721844	Arahy.11	47886748	47892021	SYN
Arahy.01	41027593	41042307	Arahy.11	49186041	49200974	SYN
Arahy.01	42047943	42061923	Arahy.11	49927447	49940769	SYN
Arahy.01	43018356	43026754	Arahy.11	50912585	50921004	SYN
Arahy.01	43491092	43496299	Arahy.11	51838746	51844074	SYN
Arahy.01	43805669	43812535	Arahy.11	52282340	52289459	SYN
Arahy.01	44361089	44583554	Arahy.11	52834097	52873326	SYN
Arahy.01	46666999	46680592	Arahy.11	53830099	53844208	SYN
Arahy.01	47412026	47451702	Arahy.11	57175075	57263542	SYN
Arahy.01	48429810	48440917	Arahy.11	58909769	58920799	SYN
Arahy.01	49319802	49325578	Arahy.11	60066881	60072690	SYN
Arahy.01	49919535	49926085	Arahy.11	61162638	61169181	SYN
Arahy.01	50680319	50686026	Arahy.11	61563692	61569458	SYN
Arahy.01	50892342	50899841	Arahy.11	61827844	61835341	SYN
Arahy.01	52016901	52025180	Arahy.11	62585128	62593340	SYN
Arahy.01	53702312	53708458	Arahy.11	63865572	63871819	SYN
Arahy.01	54171498	54183458	Arahy.11	64069735	64081581	SYN
Arahy.01	54213924	54219300	Arahy.11	64126927	64132347	SYN
Arahy.01	54452922	54462255	Arahy.11	64787312	64796296	SYN
Arahy.01	57967447	57974496	Arahy.11	71088875	71095926	SYN
Arahy.01	58692180	58699183	Arahy.11	71735973	71743009	INV
Arahy.01	59210231	59216180	Arahy.11	72898208	72904187	SYN
Arahy.01	59330485	59336877	Arahy.11	72907326	72913801	SYN
Arahy.01	59336873	59343441	Arahy.11	73028161	73034735	SYN
Arahy.01	59374406	59381089	Arahy.11	73264558	73271203	SYN
Arahy.01	59789244	59795609	Arahy.11	73775283	73781695	SYN
Arahy.01	59851297	59903102	Arahy.11	74193929	74218477	SYN
Arahy.01	60320864	60326204	Arahy.11	74373400	74378844	SYN
Arahy.01	61833641	62588829	Arahy.11	83402475	84866810	INV
Arahy.01	62696765	69195484	Arahy.11	88316190	90572675	INV
Arahy.01	73613411	74247230	Arahy.11	102353059	103034601	INV
Arahy.01	79771691	79779413	Arahy.11	103586455	103593855	SYN
Arahy.01	80213718	80219882	Arahy.11	104890617	104896754	SYN
Arahy.01	81981787	81987423	Arahy.11	106924581	106930169	SYN
Arahy.01	84980025	85599563	Arahy.11	109645736	109917415	SYN
Arahy.01	85936040	85945724	Arahy.11	110113420	110123115	SYN
Arahy.01	86136226	86141913	Arahy.11	110434090	110439671	SYN
Arahy.01	87308798	87318146	Arahy.11	111592413	111601895	SYN
Arahy.01	87749911	87755333	Arahy.11	111995411	112000844	SYN
Arahy.01	91939858	109823057	Arahy.11	116400202	145968229	INV
Arahy.02	242711	680631	Arahy.12	1291633	1708128	SYN
Arahy.02	2044648	2088762	Arahy.12	2573137	2617483	SYN
Arahy.02	2309055	2383210	Arahy.12	2802443	2878200	SYN
Arahy.02	2517596	2819684	Arahy.12	3003908	3268856	SYN
Arahy.02	2890537	2921593	Arahy.12	3292817	3323206	SYN
Arahy.02	2944203	3717942	Arahy.12	3325493	4231226	SYN
Arahy.02	5116327	5799811	Arahy.12	6289682	7127857	SYN
Arahy.02	6202296	6311861	Arahy.12	8037531	8153255	SYN
Arahy.02	6642205	6647824	Arahy.12	8917229	8922828	SYN
Arahy.02	6839522	7382657	Arahy.12	9150274	9761136	SYN
Arahy.02	7870069	7884378	Arahy.12	10192230	10208423	INV
Arahy.02	8426487	8433845	Arahy.12	11084430	11092020	SYN
Arahy.02	8555431	8560567	Arahy.12	11217325	11222704	SYN
Arahy.02	8910048	9409517	Arahy.12	11984661	12518808	SYN
Arahy.02	10332728	10347619	Arahy.12	13440837	13455571	SYN
Arahy.02	11505896	11580610	Arahy.12	14605684	14715023	SYN
Arahy.02	12395959	12411206	Arahy.12	15973932	15988592	SYN
Arahy.02	12807166	12936388	Arahy.12	16316468	16476996	SYN
Arahy.02	13028975	13036338	Arahy.12	16712950	16720300	SYN
Arahy.02	13221264	13287428	Arahy.12	17198516	17257878	SYN
Arahy.02	13492306	13836650	Arahy.12	17471440	17816715	SYN
Arahy.02	14429439	14686267	Arahy.12	18398459	18865756	SYN
Arahy.02	14801933	14822740	Arahy.12	19400022	19435514	INV
Arahy.02	15890465	15896711	Arahy.12	19808156	19814382	SYN
Arahy.02	16926718	16944556	Arahy.12	19941451	19959227	SYN
Arahy.02	17235331	17488078	Arahy.12	20197493	20397937	INV
Arahy.02	18031986	18048195	Arahy.12	20649877	20665954	INV
Arahy.02	18903720	18916411	Arahy.12	22333111	22345830	SYN
Arahy.02	19470306	19560104	Arahy.12	22544986	22599809	SYN
Arahy.02	20780683	20827544	Arahy.12	23279174	23324704	SYN
Arahy.02	21263370	21274362	Arahy.12	23672290	23683198	SYN
Arahy.02	21513731	21518912	Arahy.12	23981800	23986827	SYN
Arahy.02	21757845	21768626	Arahy.12	24363165	24373914	SYN
Arahy.02	21787080	21794083	Arahy.12	24444077	24451064	SYN
Arahy.02	22234698	22252040	Arahy.12	25149514	25166805	SYN
Arahy.02	22379092	22389340	Arahy.12	25306331	25316427	SYN
Arahy.02	22975199	22982616	Arahy.12	25836378	25843754	SYN
Arahy.02	24171580	24178023	Arahy.12	27465538	27472088	SYN
Arahy.02	24780121	24824943	Arahy.12	29128311	29158290	INV
Arahy.02	26410254	26417181	Arahy.12	30292043	30299049	SYN
Arahy.02	26461875	26467386	Arahy.12	30321546	30326953	SYN
Arahy.02	28605818	28615547	Arahy.12	31068190	31078037	INV
Arahy.02	29141424	29190006	Arahy.12	31156184	31231221	SYN
Arahy.02	30450641	30456375	Arahy.12	33092178	33098049	SYN
Arahy.02	31134356	31144876	Arahy.12	33727856	33737919	INV
Arahy.02	31212009	31221264	Arahy.12	35067076	35076129	SYN
Arahy.02	31802384	31816402	Arahy.12	35542525	35556892	SYN
Arahy.02	32571126	32576518	Arahy.12	36309335	36314747	INV
Arahy.02	32869975	32876669	Arahy.12	36314753	36321454	SYN
Arahy.02	32930609	32941480	Arahy.12	39294085	39305043	SYN
Arahy.02	34295216	34311522	Arahy.12	49650767	49667313	INV
Arahy.02	38829439	38843281	Arahy.12	57487622	57501358	SYN
Arahy.02	44115224	44120478	Arahy.12	59334090	59339336	SYN
Arahy.02	44954098	44962497	Arahy.12	60678027	60686486	SYN
Arahy.02	45397315	45408239	Arahy.12	61138927	61149783	SYN
Arahy.02	48383587	48394934	Arahy.12	63783010	63794529	INV
Arahy.02	48878156	48889720	Arahy.12	66694625	66706033	SYN
Arahy.02	49401443	49412570	Arahy.12	66915816	66926653	SYN
Arahy.02	49679369	49687344	Arahy.12	66965391	66973362	SYN
Arahy.02	50066438	50075587	Arahy.12	67928038	67937248	INV
Arahy.02	51488075	51502251	Arahy.12	69632357	69646934	SYN
Arahy.02	52393089	52405851	Arahy.12	80961491	80974302	INV
Arahy.02	56424977	56432817	Arahy.12	82728577	82736317	SYN
Arahy.02	56515292	56612962	Arahy.12	82907957	82930565	SYN
Arahy.02	56924661	56934864	Arahy.12	83318273	83329012	SYN
Arahy.02	58064373	58070452	Arahy.12	84142293	84148402	SYN
Arahy.02	58385912	58470351	Arahy.12	84692938	84716725	SYN
Arahy.02	59756751	59769237	Arahy.12	86001238	86013667	SYN
Arahy.02	60734181	60739687	Arahy.12	86630596	86636111	SYN
Arahy.02	60785098	60792622	Arahy.12	86888479	86896055	SYN
Arahy.02	62328895	62334345	Arahy.12	87790644	87796174	SYN
Arahy.02	62676144	62681513	Arahy.12	88009436	88014826	SYN
Arahy.02	63156288	63165954	Arahy.12	88506447	88515748	SYN
Arahy.02	63383906	63390635	Arahy.12	88711063	88717734	SYN
Arahy.02	63900992	63985927	Arahy.12	88872897	88883772	SYN
Arahy.02	64778495	64784437	Arahy.12	89937858	89943809	SYN
Arahy.02	65644774	65687704	Arahy.12	90855491	90924813	SYN
Arahy.02	67007688	67012867	Arahy.12	93141279	93146507	SYN
Arahy.02	67444138	67527003	Arahy.12	93482883	93542051	SYN
Arahy.02	69377786	69458356	Arahy.12	95521320	95613101	SYN
Arahy.02	70600118	70608779	Arahy.12	96638062	96646864	SYN
Arahy.02	71125197	71380016	Arahy.12	97376954	97580375	SYN
Arahy.02	80776928	80782638	Arahy.12	98340405	98346265	SYN
Arahy.02	81317167	82199446	Arahy.12	98696713	99353280	SYN
Arahy.02	82590403	82598764	Arahy.12	99890512	99899003	SYN
Arahy.02	82858394	83003170	Arahy.12	100170453	100268968	SYN
Arahy.02	83180931	85475620	Arahy.12	100534639	103193043	SYN
Arahy.02	85807382	86121522	Arahy.12	103766558	104256537	SYN
Arahy.02	87154757	87372658	Arahy.12	105384259	105739881	SYN
Arahy.02	88010830	88019565	Arahy.12	106295459	106304229	SYN
Arahy.02	88398195	88556467	Arahy.12	106855526	107163326	SYN
Arahy.02	89049823	89243956	Arahy.12	107550171	107777828	SYN
Arahy.02	89724169	89892499	Arahy.12	108385572	108688466	SYN
Arahy.02	90075842	91246302	Arahy.12	109068984	110876961	SYN
Arahy.02	91365736	91376170	Arahy.12	111018023	111028480	SYN
Arahy.02	91566043	91573518	Arahy.12	111232033	111239638	SYN
Arahy.02	92152281	92197363	Arahy.12	111979125	112030941	SYN
Arahy.02	92227360	92849318	Arahy.12	112058207	112830190	SYN
Arahy.02	93042036	93963673	Arahy.12	113008636	114404160	SYN
Arahy.02	94068790	94074933	Arahy.12	114511885	114518147	SYN
Arahy.02	94088818	94126876	Arahy.12	114523557	114640649	SYN
Arahy.02	94451457	94461593	Arahy.12	114972709	114982860	INV
Arahy.02	94518738	96280683	Arahy.12	115000564	117054932	SYN
Arahy.02	96317046	96906615	Arahy.12	117101084	117680369	SYN
Arahy.02	97570501	98155614	Arahy.12	118621342	119232703	SYN
Arahy.02	98165615	99583696	Arahy.12	119737871	121140106	SYN
Arahy.03	45099	1574707	Arahy.13	1945810	3260783	SYN
Arahy.03	1614159	1718356	Arahy.13	3279834	3390579	INV
Arahy.03	1827761	2880981	Arahy.13	3433063	4650876	SYN
Arahy.03	3130302	3162794	Arahy.13	5415169	5437442	SYN
Arahy.03	3442687	3551315	Arahy.13	5805997	5930710	SYN
Arahy.03	3714138	3855488	Arahy.13	6075411	6242380	SYN
Arahy.03	4053465	4211965	Arahy.13	6472784	6632050	SYN
Arahy.03	4294330	4300575	Arahy.13	6739387	6745760	SYN
Arahy.03	4670460	4947901	Arahy.13	7120046	7386990	SYN
Arahy.03	5051786	6828498	Arahy.13	7563737	9761523	INV
Arahy.03	6942939	6948029	Arahy.13	9798040	9803059	SYN
Arahy.03	7023346	7517757	Arahy.13	9851652	10634762	SYN
Arahy.03	7817778	8099394	Arahy.13	11021455	11310499	SYN
Arahy.03	8184116	8674337	Arahy.13	11366767	11859214	SYN
Arahy.03	9111296	9779834	Arahy.13	12397305	13123797	SYN
Arahy.03	9816963	9828032	Arahy.13	13275289	13286468	SYN
Arahy.03	10047079	10267092	Arahy.13	13589817	13858450	SYN
Arahy.03	10434317	11725079	Arahy.13	14115239	15559833	SYN
Arahy.03	12461956	12954590	Arahy.13	16229500	16832444	SYN
Arahy.03	13577953	13876082	Arahy.13	17554116	17898043	SYN
Arahy.03	18174205	18180845	Arahy.13	19010365	19017042	SYN
Arahy.03	19195285	19202715	Arahy.13	20303576	20311000	SYN
Arahy.03	19355642	19584530	Arahy.13	20518868	20893687	SYN
Arahy.03	19613454	20360560	Arahy.13	20912463	21648615	SYN
Arahy.03	20658624	21587170	Arahy.13	21942427	22751239	SYN
Arahy.03	21623618	21709100	Arahy.13	22770179	22871437	SYN
Arahy.03	22323343	22328357	Arahy.13	23694839	23699888	SYN
Arahy.03	22431865	22541114	Arahy.13	23915672	24030332	SYN
Arahy.03	22812220	22820512	Arahy.13	24196406	24204752	SYN
Arahy.03	22888428	22895313	Arahy.13	24290892	24297728	SYN
Arahy.03	23044200	23053154	Arahy.13	24476032	24484911	SYN
Arahy.03	23245625	23621530	Arahy.13	24672349	25187501	SYN
Arahy.03	24270276	24280213	Arahy.13	26393189	26403185	SYN
Arahy.03	24512044	24521686	Arahy.13	26584123	26593789	SYN
Arahy.03	24631999	24782825	Arahy.13	26800912	26888004	SYN
Arahy.03	25094823	25108178	Arahy.13	27324219	27337433	SYN
Arahy.03	25486274	25497031	Arahy.13	27559720	27570674	SYN
Arahy.03	26028067	26134438	Arahy.13	28105752	28189807	SYN
Arahy.03	26668913	26675937	Arahy.13	28730059	28737013	SYN
Arahy.03	26961197	27165851	Arahy.13	29002357	29148746	SYN
Arahy.03	27585298	27606132	Arahy.13	29654805	29765377	SYN
Arahy.03	28027338	28198594	Arahy.13	30274260	30420298	SYN
Arahy.03	28417908	28440577	Arahy.13	30722672	30750199	SYN
Arahy.03	28660087	28669014	Arahy.13	30902415	30911092	SYN
Arahy.03	28916265	28921358	Arahy.13	31118089	31123160	SYN
Arahy.03	29181477	29275270	Arahy.13	31371763	31527425	SYN
Arahy.03	29678607	29832907	Arahy.13	31919242	32080801	SYN
Arahy.03	30655201	30662107	Arahy.13	33314817	33321631	SYN
Arahy.03	30781877	30854737	Arahy.13	33774405	33812549	SYN
Arahy.03	31173422	31189787	Arahy.13	34186189	34202703	SYN
Arahy.03	32464652	33275517	Arahy.13	35649747	36709836	SYN
Arahy.03	33352721	34070475	Arahy.13	36823489	37537146	SYN
Arahy.03	34551681	34563165	Arahy.13	37952326	37964278	SYN
Arahy.03	35225776	35232286	Arahy.13	38511797	38518528	SYN
Arahy.03	35725843	35735624	Arahy.13	38629613	38639540	SYN
Arahy.03	36455889	36471448	Arahy.13	39511376	39526881	SYN
Arahy.03	37613738	37630087	Arahy.13	40390545	40407050	SYN
Arahy.03	38922449	38939645	Arahy.13	41639809	41657158	SYN
Arahy.03	39041013	39050346	Arahy.13	41785529	41794911	SYN
Arahy.03	39411781	39417714	Arahy.13	41964440	41970427	SYN
Arahy.03	39693261	39818429	Arahy.13	42285177	42380501	SYN
Arahy.03	40984618	40989769	Arahy.13	46165671	46170633	SYN
Arahy.03	41155905	41164540	Arahy.13	46378845	46387807	SYN
Arahy.03	42513678	42520072	Arahy.13	47313166	47319559	INV
Arahy.03	43653489	43659352	Arahy.13	47412424	47418245	SYN
Arahy.03	43862379	43869895	Arahy.13	47536673	47544267	INV
Arahy.03	44218186	44229079	Arahy.13	47743109	47753920	SYN
Arahy.03	44472386	44478575	Arahy.13	48360987	48367278	SYN
Arahy.03	45128960	45139233	Arahy.13	49440510	49450609	SYN
Arahy.03	47408643	47418041	Arahy.13	50577990	50587338	SYN
Arahy.03	48454852	48461865	Arahy.13	51493323	51500283	SYN
Arahy.03	49424003	49511960	Arahy.13	51762161	51817790	SYN
Arahy.03	49730609	49735683	Arahy.13	52047704	52052868	SYN
Arahy.03	50074524	50082593	Arahy.13	52760075	52768091	SYN
Arahy.03	50971568	51401707	Arahy.13	53634939	53822623	SYN
Arahy.03	51427236	51433144	Arahy.13	53882362	53888441	SYN
Arahy.03	51855038	51860652	Arahy.13	54140633	54146208	SYN
Arahy.03	53751137	53852282	Arahy.13	55033815	55066440	SYN
Arahy.03	55013101	55021311	Arahy.13	55694581	55702975	SYN
Arahy.03	55865754	55875365	Arahy.13	55802746	55812186	SYN
Arahy.03	57877510	57900251	Arahy.13	60802174	60825010	SYN
Arahy.03	60788945	60800195	Arahy.13	61747909	61759288	INV
Arahy.03	64938363	90465532	Arahy.13	63666403	97496989	INV
Arahy.03	93857806	93863523	Arahy.13	99159034	99164709	SYN
Arahy.03	95747090	95786677	Arahy.13	100565963	100609352	SYN
Arahy.03	97167014	97253089	Arahy.13	101801359	101932806	SYN
Arahy.03	97468460	97474059	Arahy.13	102866457	102872074	SYN
Arahy.03	100514830	100522678	Arahy.13	104701305	104709278	INV
Arahy.03	101453965	101462311	Arahy.13	106696973	106705172	SYN
Arahy.03	101748061	101753949	Arahy.13	106823886	106829820	SYN
Arahy.03	102919838	102927206	Arahy.13	108097768	108105061	INV
Arahy.03	103250607	103263940	Arahy.13	109051656	109065073	SYN
Arahy.03	104096370	104101714	Arahy.13	109911686	109916933	SYN
Arahy.03	104228427	104234706	Arahy.13	110105594	110111587	SYN
Arahy.03	104431171	104436745	Arahy.13	110442337	110447978	SYN
Arahy.03	104820230	104834098	Arahy.13	110749765	110763667	SYN
Arahy.03	104947710	104953621	Arahy.13	110802416	110808297	SYN
Arahy.03	105323073	105385084	Arahy.13	111616414	111652844	SYN
Arahy.03	105630228	105635638	Arahy.13	111907383	111912822	INV
Arahy.03	105883042	105890170	Arahy.13	112212550	112219568	SYN
Arahy.03	106145099	106419917	Arahy.13	112619323	112910821	SYN
Arahy.03	107199191	107715592	Arahy.13	113273315	113577341	SYN
Arahy.03	108496611	108512366	Arahy.13	114375937	114391081	SYN
Arahy.03	110050697	110058587	Arahy.13	115661855	115669852	SYN
Arahy.03	110487006	110496923	Arahy.13	116123577	116133521	SYN
Arahy.03	110828485	111781444	Arahy.13	116525852	117105239	SYN
Arahy.03	112393541	112429165	Arahy.13	117890648	117903487	SYN
Arahy.03	112627568	112645153	Arahy.13	118126323	118144495	SYN
Arahy.03	113114257	113590808	Arahy.13	118672579	119478607	SYN
Arahy.03	113698409	113709472	Arahy.13	119812402	119823362	SYN
Arahy.03	114110554	114123429	Arahy.13	120404793	120417939	SYN
Arahy.03	114632914	114638553	Arahy.13	120481075	120486762	SYN
Arahy.03	114954570	114960437	Arahy.13	120766158	120772102	SYN
Arahy.03	115448976	115457871	Arahy.13	121510607	121519377	INV
Arahy.03	116073878	116081993	Arahy.13	121768840	121776979	SYN
Arahy.03	116173450	116179893	Arahy.13	122211157	122217478	SYN
Arahy.03	116262612	116429356	Arahy.13	122305908	122459049	SYN
Arahy.03	116638951	116647232	Arahy.13	122772047	122780482	SYN
Arahy.03	116902062	116911836	Arahy.13	123518465	123527678	SYN
Arahy.03	117617655	118235930	Arahy.13	123992297	124615670	SYN
Arahy.03	118580813	118645538	Arahy.13	124854547	124938509	SYN
Arahy.03	118681861	118687510	Arahy.13	125017107	125022592	SYN
Arahy.03	119328378	119595806	Arahy.13	125940557	126369844	SYN
Arahy.03	119889992	121078918	Arahy.13	126622667	128251983	SYN
Arahy.03	121192723	121200083	Arahy.13	128330709	128337965	SYN
Arahy.03	122564004	122573460	Arahy.13	128494102	128503438	SYN
Arahy.03	122745497	122854295	Arahy.13	128669959	128728876	SYN
Arahy.03	123245142	123251068	Arahy.13	129134286	129140445	SYN
Arahy.03	123334202	123343742	Arahy.13	129163306	129172822	SYN
Arahy.03	123506332	123946020	Arahy.13	129328996	129694112	SYN
Arahy.03	124671620	124681301	Arahy.13	130430260	130440109	SYN
Arahy.03	124893251	125380010	Arahy.13	130554315	131130956	SYN
Arahy.03	125831451	126218249	Arahy.13	131547637	131993153	SYN
Arahy.03	126529007	126538054	Arahy.13	132245544	132254436	SYN
Arahy.03	126656375	126724718	Arahy.13	132301636	132495319	INV
Arahy.03	126767403	127455699	Arahy.13	132501028	133264682	SYN
Arahy.03	127570203	128761893	Arahy.13	133390894	134516385	SYN
Arahy.03	128922684	128934173	Arahy.13	134633195	134644816	SYN
Arahy.03	129011916	129019076	Arahy.13	134684715	134691921	SYN
Arahy.03	129088884	129102343	Arahy.13	134776051	134789233	SYN
Arahy.03	129248279	129260082	Arahy.13	134902281	134914171	SYN
Arahy.03	129419309	129505019	Arahy.13	135047856	135104577	SYN
Arahy.03	129675187	129974721	Arahy.13	135227168	135557968	SYN
Arahy.03	130175318	130180684	Arahy.13	135707188	135712556	SYN
Arahy.03	130389288	130401286	Arahy.13	135892504	135904740	SYN
Arahy.03	130571221	130580277	Arahy.13	136058873	136067805	SYN
Arahy.03	130643571	130723794	Arahy.13	136099130	136168283	SYN
Arahy.03	131075330	131245228	Arahy.13	136515605	136686692	SYN
Arahy.03	131275850	131317776	Arahy.13	136700815	136745351	SYN
Arahy.03	131383951	131841465	Arahy.13	136824180	137328602	SYN
Arahy.03	131907594	131987981	Arahy.13	137406319	137495915	SYN
Arahy.03	132164391	132170532	Arahy.13	137633547	137640030	SYN
Arahy.03	132416867	132423469	Arahy.13	137903251	137909838	SYN
Arahy.03	132523624	132562939	Arahy.13	137999177	138038837	SYN
Arahy.03	132883718	132902295	Arahy.13	138334658	138359216	SYN
Arahy.03	133038008	133209987	Arahy.13	138497642	138655038	SYN
Arahy.03	133283151	133290161	Arahy.13	138694533	138701563	SYN
Arahy.03	133311531	133403925	Arahy.13	138722757	138811326	SYN
Arahy.03	133567700	133662185	Arahy.13	138978213	139075151	SYN
Arahy.03	133744857	133829997	Arahy.13	139183108	139250203	SYN
Arahy.03	133925788	133930873	Arahy.13	139323939	139329072	SYN
Arahy.03	133954245	134547332	Arahy.13	139348183	139908818	SYN
Arahy.03	134593130	134598221	Arahy.13	139968254	139973303	SYN
Arahy.03	134686669	134693210	Arahy.13	139998150	140004711	SYN
Arahy.03	135040670	135154449	Arahy.13	140297618	140405629	SYN
Arahy.03	135337014	135343032	Arahy.13	140599556	140605736	SYN
Arahy.03	135357987	135563295	Arahy.13	140626307	140865968	SYN
Arahy.03	135665343	135836325	Arahy.13	140951974	141132069	SYN
Arahy.03	136255080	136738020	Arahy.13	141390509	141866211	SYN
Arahy.03	136915395	137067601	Arahy.13	142041381	142196213	SYN
Arahy.03	137602821	137781339	Arahy.13	142720481	142916802	SYN
Arahy.03	137931408	138015215	Arahy.13	143029764	143117814	SYN
Arahy.03	138280177	138375679	Arahy.13	143301135	143386059	SYN
Arahy.04	548427	1971792	Arahy.14	477286	1946135	SYN
Arahy.04	2055721	2491739	Arahy.14	2030184	2674846	SYN
Arahy.04	2545329	2900703	Arahy.14	3326245	3658238	SYN
Arahy.04	3216583	3576414	Arahy.14	4027124	4424286	SYN
Arahy.04	3652081	4045296	Arahy.14	4495930	4912085	SYN
Arahy.04	4655637	4660849	Arahy.14	5762935	5768154	SYN
Arahy.04	4718842	5152147	Arahy.14	5823478	6366253	SYN
Arahy.04	5194570	5437420	Arahy.14	6409651	6739385	SYN
Arahy.04	5989352	6142691	Arahy.14	7198599	7338171	SYN
Arahy.04	6338706	6985571	Arahy.14	7652307	8432681	SYN
Arahy.04	7483372	7606420	Arahy.14	8833624	8987940	SYN
Arahy.04	8082441	8617934	Arahy.14	9591143	10110049	SYN
Arahy.04	9000110	9053999	Arahy.14	10373834	10443752	SYN
Arahy.04	9211981	9517810	Arahy.14	10504687	10913687	SYN
Arahy.04	9640332	9758535	Arahy.14	11014943	11176383	SYN
Arahy.04	10542249	10581724	Arahy.14	11637521	11714987	SYN
Arahy.04	10905286	10910776	Arahy.14	12112196	12117753	SYN
Arahy.04	11431494	11439840	Arahy.14	13135697	13144057	SYN
Arahy.04	11543879	11556401	Arahy.14	13235696	13248375	SYN
Arahy.04	12093123	12100561	Arahy.14	13725027	13732535	SYN
Arahy.04	12113305	12119140	Arahy.14	13819603	13825408	SYN
Arahy.04	12718302	12725737	Arahy.14	14647953	14655469	SYN
Arahy.04	13296174	13645214	Arahy.14	15026622	15317096	SYN
Arahy.04	13855530	13864324	Arahy.14	15396297	15405055	SYN
Arahy.04	14280324	14286354	Arahy.14	15738881	15744927	SYN
Arahy.04	15865155	15870229	Arahy.14	16649332	16654586	SYN
Arahy.04	16505756	16510956	Arahy.14	17252817	17258053	SYN
Arahy.04	16649014	16654005	Arahy.14	17376909	17382018	SYN
Arahy.04	16677395	16787012	Arahy.14	17445330	17538593	SYN
Arahy.04	17685350	17727199	Arahy.14	18064401	18114981	SYN
Arahy.04	17968398	18047216	Arahy.14	18202858	18265032	SYN
Arahy.04	18685269	18691925	Arahy.14	18776288	18782930	INV
Arahy.04	18727083	18740297	Arahy.14	18819019	18832223	SYN
Arahy.04	19081403	19091228	Arahy.14	19609739	19619578	SYN
Arahy.04	19847296	20095450	Arahy.14	20525390	20784660	SYN
Arahy.04	20480459	20489610	Arahy.14	21112922	21121804	SYN
Arahy.04	20658321	20722290	Arahy.14	21295812	21386981	SYN
Arahy.04	20855918	20868040	Arahy.14	21497366	21526620	SYN
Arahy.04	21678470	21698291	Arahy.14	21873020	21892978	SYN
Arahy.04	22734738	22747678	Arahy.14	22464554	22477732	SYN
Arahy.04	26144544	26173881	Arahy.14	24393447	24462401	SYN
Arahy.04	26772861	26789109	Arahy.14	24746209	24762393	SYN
Arahy.04	26857714	26865244	Arahy.14	24827154	24834688	INV
Arahy.04	27064862	27070109	Arahy.14	24981160	24986204	INV
Arahy.04	27480083	27492143	Arahy.14	25587075	25599042	SYN
Arahy.04	29428751	29680207	Arahy.14	27378162	27503216	INV
Arahy.04	30938696	30949488	Arahy.14	28787269	28798013	SYN
Arahy.04	31092329	31101933	Arahy.14	29257238	29266908	SYN
Arahy.04	31581264	31589129	Arahy.14	29748328	29756168	INV
Arahy.04	32667492	32673276	Arahy.14	30611875	30617548	SYN
Arahy.04	32725866	32862059	Arahy.14	30717541	30774476	SYN
Arahy.04	33148021	33235706	Arahy.14	31633176	31732660	SYN
Arahy.04	33509552	33849016	Arahy.14	31834322	31953032	SYN
Arahy.04	34183191	34189936	Arahy.14	32781997	32788496	SYN
Arahy.04	34331677	34366533	Arahy.14	33049870	33076500	SYN
Arahy.04	35662689	35815374	Arahy.14	33879389	34093900	SYN
Arahy.04	36609251	36618360	Arahy.14	35321261	35330420	SYN
Arahy.04	36918781	36930303	Arahy.14	35706625	35718364	SYN
Arahy.04	37028763	37216511	Arahy.14	36157358	36266904	SYN
Arahy.04	37434462	37588658	Arahy.14	36470338	36544923	SYN
Arahy.04	37721977	37733096	Arahy.14	36754961	36766726	SYN
Arahy.04	39031281	39042165	Arahy.14	38090489	38101030	SYN
Arahy.04	39391459	39834418	Arahy.14	38527062	38675491	SYN
Arahy.04	44464006	52013402	Arahy.14	39850300	56548072	INV
Arahy.04	57258213	57264133	Arahy.14	59390763	59396822	INV
Arahy.04	58881807	58898900	Arahy.14	61765106	61781990	SYN
Arahy.04	63895157	63972738	Arahy.14	70578490	70597966	SYN
Arahy.04	70954353	70960180	Arahy.14	74197196	74203130	INV
Arahy.04	72456593	72468686	Arahy.14	77233330	77245390	SYN
Arahy.04	72841143	72846249	Arahy.14	80597533	80602654	SYN
Arahy.04	73694939	73700573	Arahy.14	81183480	81189125	SYN
Arahy.04	73899659	73906564	Arahy.14	81439009	81446080	SYN
Arahy.04	74633042	74644144	Arahy.14	82748409	82759461	SYN
Arahy.04	74991973	74997280	Arahy.14	83344591	83349909	SYN
Arahy.04	75755278	77108867	Arahy.14	86073773	87927311	INV
Arahy.04	79041928	79335792	Arahy.14	88958978	89169317	SYN
Arahy.04	80671844	80682176	Arahy.14	90360780	90371194	SYN
Arahy.04	81417858	81427449	Arahy.14	92010625	92020098	SYN
Arahy.04	83652713	83661071	Arahy.14	95235361	95243792	SYN
Arahy.04	86100343	86109707	Arahy.14	97239286	97248348	SYN
Arahy.04	86501757	86506821	Arahy.14	97636870	97641889	SYN
Arahy.04	87174030	87179048	Arahy.14	97985501	97990607	SYN
Arahy.04	90045693	90090887	Arahy.14	99842779	99880928	SYN
Arahy.04	90223194	90230202	Arahy.14	100050260	100057391	SYN
Arahy.04	90360402	90368170	Arahy.14	100262951	100270691	SYN
Arahy.04	90491900	90631755	Arahy.14	100416396	100566927	SYN
Arahy.04	91102623	91115438	Arahy.14	100911685	100924546	SYN
Arahy.04	93493992	93499080	Arahy.14	101987303	101992461	SYN
Arahy.04	93709654	93717348	Arahy.14	102087721	102095560	SYN
Arahy.04	94719460	94725077	Arahy.14	102752362	102757945	SYN
Arahy.04	94899256	94904508	Arahy.14	103003536	103008945	INV
Arahy.04	96512500	96520602	Arahy.14	104121567	104129690	SYN
Arahy.04	96733303	96745234	Arahy.14	104297675	104309950	SYN
Arahy.04	97168896	97207108	Arahy.14	104656834	104677148	SYN
Arahy.04	97672268	97678102	Arahy.14	105870585	105876465	SYN
Arahy.04	97830735	97840508	Arahy.14	106043120	106052910	SYN
Arahy.04	98272976	98279184	Arahy.14	106465383	106471617	SYN
Arahy.04	99160790	99172525	Arahy.14	107322315	107334442	SYN
Arahy.04	99767159	99773755	Arahy.14	107884666	107891205	SYN
Arahy.04	99804069	99813576	Arahy.14	108049069	108058586	SYN
Arahy.04	100470140	100475924	Arahy.14	108701560	108707351	SYN
Arahy.04	100644649	100651108	Arahy.14	109039406	109045846	SYN
Arahy.04	101196041	101209291	Arahy.14	109182069	109195398	SYN
Arahy.04	101421161	101529267	Arahy.14	109633026	109730926	SYN
Arahy.04	101875621	101882705	Arahy.14	110993190	111000454	SYN
Arahy.04	101899651	101907663	Arahy.14	111201057	111209116	SYN
Arahy.04	102033516	102041388	Arahy.14	111490933	111498766	SYN
Arahy.04	102474653	102492815	Arahy.14	111823070	111841647	SYN
Arahy.04	102722100	102730003	Arahy.14	112641559	112649651	SYN
Arahy.04	104557066	104562381	Arahy.14	114174377	114179751	SYN
Arahy.04	105789450	105799339	Arahy.14	116285861	116295896	SYN
Arahy.04	107479374	107695288	Arahy.14	117139466	117383959	SYN
Arahy.04	108708106	108718407	Arahy.14	117842424	117852495	SYN
Arahy.04	109046118	109090176	Arahy.14	118239021	118277405	SYN
Arahy.04	110112151	110231220	Arahy.14	119679832	119823563	SYN
Arahy.04	110702719	110739328	Arahy.14	120053926	120087326	SYN
Arahy.04	110809386	110852583	Arahy.14	121055473	121129318	SYN
Arahy.04	110978193	110984544	Arahy.14	121149321	121155545	SYN
Arahy.04	111330182	111457232	Arahy.14	121451774	121661659	SYN
Arahy.04	111927410	112088702	Arahy.14	122245983	122436244	SYN
Arahy.04	112253154	113178753	Arahy.14	122535004	123815084	SYN
Arahy.04	113206663	113215514	Arahy.14	123861430	123870195	SYN
Arahy.04	113415773	113422421	Arahy.14	124042381	124049071	SYN
Arahy.04	113697322	114218202	Arahy.14	124900381	125446805	SYN
Arahy.04	114958193	114964204	Arahy.14	126278676	126284697	SYN
Arahy.04	115124166	115145227	Arahy.14	126586567	126607256	INV
Arahy.04	115234972	115545021	Arahy.14	127339204	127537839	SYN
Arahy.04	116295318	116358998	Arahy.14	128622819	128720923	SYN
Arahy.04	116690810	116948230	Arahy.14	129747766	130108619	SYN
Arahy.04	117170915	117528015	Arahy.14	130349662	130861070	SYN
Arahy.04	117762719	118094086	Arahy.14	131055726	131414904	SYN
Arahy.04	118831723	119133320	Arahy.14	132087801	132517143	SYN
Arahy.04	119708990	119715181	Arahy.14	133301849	133308016	SYN
Arahy.04	119786928	120088074	Arahy.14	133361404	133718553	SYN
Arahy.04	120255260	120265666	Arahy.14	133892287	133903009	SYN
Arahy.04	120834941	120857681	Arahy.14	134377850	134400621	SYN
Arahy.04	121135165	121676684	Arahy.14	134702596	135069613	SYN
Arahy.04	121689320	121777545	Arahy.14	135144617	135245468	SYN
Arahy.04	122034961	122228643	Arahy.14	135561416	135801524	SYN
Arahy.04	122656544	123005615	Arahy.14	136329373	136739624	SYN
Arahy.04	123150580	123448062	Arahy.14	136886138	137198693	SYN
Arahy.04	123771699	123947737	Arahy.14	137503721	137825471	SYN
Arahy.04	124124906	124604745	Arahy.14	137978255	138493022	SYN
Arahy.04	124614773	126671475	Arahy.14	138672186	140716727	SYN
Arahy.05	306901	2138108	Arahy.15	1	1923542	SYN
Arahy.05	2171918	6478862	Arahy.15	1933605	5549165	SYN
Arahy.05	6766511	6920223	Arahy.15	5812596	5999069	INV
Arahy.05	7037055	7471730	Arahy.15	6067797	6569288	SYN
Arahy.05	7868991	7875329	Arahy.15	7005471	7011827	SYN
Arahy.05	8387467	8412895	Arahy.15	7687140	7710825	SYN
Arahy.05	8707710	9015689	Arahy.15	8030642	8309497	SYN
Arahy.05	9128713	9241754	Arahy.15	8514156	8634575	SYN
Arahy.05	9510407	9600907	Arahy.15	9146304	9207395	SYN
Arahy.05	9730521	10033844	Arahy.15	9347513	9735150	SYN
Arahy.05	10150391	10160341	Arahy.15	9858509	9868511	SYN
Arahy.05	10518048	11889495	Arahy.15	10326220	11762812	SYN
Arahy.05	11999284	12404035	Arahy.15	11883379	12375355	SYN
Arahy.05	12752675	12920365	Arahy.15	12701422	12890826	SYN
Arahy.05	13690167	13697267	Arahy.15	13788842	13796094	SYN
Arahy.05	16059031	42154554	Arahy.15	14699309	37240112	INV
Arahy.05	44564870	44574734	Arahy.15	41297990	41307946	SYN
Arahy.05	45051785	45061414	Arahy.15	42444450	42454008	SYN
Arahy.05	46605211	46616727	Arahy.15	56976571	56988412	SYN
Arahy.05	46883537	46888944	Arahy.15	57032924	57038389	SYN
Arahy.05	47176999	47184908	Arahy.15	57146753	57154762	SYN
Arahy.05	48756473	48761814	Arahy.15	58404352	58409773	SYN
Arahy.05	53109208	53114732	Arahy.15	62688594	62694075	SYN
Arahy.05	53335527	53341013	Arahy.15	62805543	62810789	SYN
Arahy.05	55013047	55021701	Arahy.15	64786724	64795485	INV
Arahy.05	55883616	55888714	Arahy.15	66801962	66807096	SYN
Arahy.05	56040872	56045915	Arahy.15	67523088	67528124	SYN
Arahy.05	56445317	56450358	Arahy.15	68689715	68694752	SYN
Arahy.05	56758446	56763644	Arahy.15	69741543	69746670	SYN
Arahy.05	57289233	57295276	Arahy.15	70718843	70724951	SYN
Arahy.05	61572862	61581789	Arahy.15	79189649	79198584	SYN
Arahy.05	65848524	65855377	Arahy.15	84665565	84672418	INV
Arahy.05	76521512	76527095	Arahy.15	89014883	89020391	INV
Arahy.05	79202522	79209515	Arahy.15	91668106	91675220	SYN
Arahy.05	81713266	81720279	Arahy.15	94978849	94985857	SYN
Arahy.05	82730694	84043398	Arahy.15	96576862	97882682	INV
Arahy.05	85258071	108626683	Arahy.15	107340048	151509264	INV
Arahy.05	109202515	109208373	Arahy.15	151647609	151653659	SYN
Arahy.05	109494034	109627290	Arahy.15	151961227	152069616	SYN
Arahy.05	110023425	110118154	Arahy.15	152591204	152696435	SYN
Arahy.05	110244119	111157950	Arahy.15	152817779	153802910	SYN
Arahy.05	111247322	111375684	Arahy.15	153887758	154009382	INV
Arahy.05	111500004	111509041	Arahy.15	154124036	154132813	SYN
Arahy.05	111655299	111983481	Arahy.15	154226891	154630547	SYN
Arahy.05	112120834	112184088	Arahy.15	154703787	154751755	SYN
Arahy.05	112302048	112371188	Arahy.15	155034157	155127530	SYN
Arahy.06	67796	20225203	Arahy.16	140442	31198883	INV
Arahy.06	21794396	21799515	Arahy.16	32549765	32554815	SYN
Arahy.06	21835515	21840708	Arahy.16	32664823	32670080	SYN
Arahy.06	22244535	22251880	Arahy.16	33209115	33216470	SYN
Arahy.06	22266637	22272823	Arahy.16	33282065	33288306	SYN
Arahy.06	22737795	22752674	Arahy.16	33700823	33715688	SYN
Arahy.06	23315244	23321375	Arahy.16	33907311	33913466	SYN
Arahy.06	23809542	23890046	Arahy.16	34283366	34305292	SYN
Arahy.06	24313230	24423783	Arahy.16	35076359	35157997	SYN
Arahy.06	24780624	24787136	Arahy.16	35460019	35466936	SYN
Arahy.06	26970053	26976029	Arahy.16	37373303	37379185	SYN
Arahy.06	30848006	30856561	Arahy.16	40166235	40174795	SYN
Arahy.06	32047670	32053950	Arahy.16	40771625	40778044	SYN
Arahy.06	32832885	32839109	Arahy.16	41078033	41084257	SYN
Arahy.06	33929492	33942210	Arahy.16	42061311	42074210	SYN
Arahy.06	34639133	34654273	Arahy.16	42656668	42671489	SYN
Arahy.06	35449230	35455320	Arahy.16	43909377	43915506	SYN
Arahy.06	41897562	43006350	Arahy.16	48530990	48913062	INV
Arahy.06	47320617	47329787	Arahy.16	59790696	59799984	SYN
Arahy.06	47556575	47562496	Arahy.16	59896975	59902834	SYN
Arahy.06	49993601	50153323	Arahy.16	60835355	61179904	INV
Arahy.06	52988541	52996804	Arahy.16	68050559	68058820	INV
Arahy.06	58578091	58591135	Arahy.16	69627305	69640316	SYN
Arahy.06	59569518	59576471	Arahy.16	79507508	79514462	INV
Arahy.06	60371803	61192352	Arahy.16	82823303	85309306	INV
Arahy.06	65336152	65342316	Arahy.16	89672256	89678377	SYN
Arahy.06	68236512	68890883	Arahy.16	92931873	92986531	SYN
Arahy.06	73523586	73739665	Arahy.16	95566537	95715474	SYN
Arahy.06	73765398	73775688	Arahy.16	95849366	95859105	SYN
Arahy.06	74408903	74413962	Arahy.16	96553946	96559033	SYN
Arahy.06	75437114	75443045	Arahy.16	97294811	97300861	SYN
Arahy.06	75774521	75780009	Arahy.16	97610495	97615948	SYN
Arahy.06	76940300	76946964	Arahy.16	99213943	99220658	SYN
Arahy.06	78749492	78756688	Arahy.16	100770996	100778352	SYN
Arahy.06	78958043	78968763	Arahy.16	101035853	101046545	SYN
Arahy.06	80539901	80546126	Arahy.16	103554086	103560368	SYN
Arahy.06	82597874	82602941	Arahy.16	106407963	106413079	SYN
Arahy.06	84017785	84026653	Arahy.16	108974673	108983555	SYN
Arahy.06	84766244	84783209	Arahy.16	109893108	109910449	SYN
Arahy.06	85682036	85688419	Arahy.16	110891869	110898512	SYN
Arahy.06	85751118	85775705	Arahy.16	111075228	111118952	SYN
Arahy.06	86253452	86394387	Arahy.16	111812840	112047888	SYN
Arahy.06	86958011	86963013	Arahy.16	112416125	112421094	SYN
Arahy.06	88335493	88455723	Arahy.16	114186981	114261267	SYN
Arahy.06	88694651	88821808	Arahy.16	114373819	114608182	SYN
Arahy.06	89081353	89092050	Arahy.16	114954172	114964955	SYN
Arahy.06	90070787	90075862	Arahy.16	115771614	115776673	SYN
Arahy.06	90423881	90510162	Arahy.16	116591471	116690599	SYN
Arahy.06	90987903	90994911	Arahy.16	117317349	117324408	SYN
Arahy.06	91847910	91921011	Arahy.16	118033796	118073357	SYN
Arahy.06	92046571	92316949	Arahy.16	118211708	118418991	SYN
Arahy.06	92508316	92515354	Arahy.16	119080597	119087728	SYN
Arahy.06	93178550	93188434	Arahy.16	119983731	119993887	SYN
Arahy.06	93959289	93971352	Arahy.16	120598029	120610040	SYN
Arahy.06	94044344	94051083	Arahy.16	121041104	121047887	SYN
Arahy.06	94145685	94152109	Arahy.16	121291258	121297720	SYN
Arahy.06	94261589	94286001	Arahy.16	121512743	121576878	SYN
Arahy.06	94310102	94316000	Arahy.16	121653493	121659352	SYN
Arahy.06	94457534	94492246	Arahy.16	121977299	122142964	SYN
Arahy.06	94591069	94596754	Arahy.16	122279665	122285237	SYN
Arahy.06	95134853	95233169	Arahy.16	122771243	122904018	SYN
Arahy.06	95753796	95759423	Arahy.16	123527713	123533272	SYN
Arahy.06	96389487	96515722	Arahy.16	124296775	124487528	SYN
Arahy.06	96941559	96948695	Arahy.16	125051923	125058954	SYN
Arahy.06	98395987	98649448	Arahy.16	125964098	126254220	SYN
Arahy.06	98795268	98829403	Arahy.16	126536138	126610523	INV
Arahy.06	99590333	100512040	Arahy.16	127338673	128536724	SYN
Arahy.06	100570278	100841205	Arahy.16	128775787	128962980	SYN
Arahy.06	101788954	102100100	Arahy.16	130240131	130583776	SYN
Arahy.06	102298088	102661838	Arahy.16	130665569	131080455	SYN
Arahy.06	103771470	103898193	Arahy.16	132314803	132480230	SYN
Arahy.06	104307388	104786560	Arahy.16	133090091	133658973	SYN
Arahy.06	105161784	105248422	Arahy.16	134177300	134342880	SYN
Arahy.06	105693722	106191472	Arahy.16	134811589	135523976	SYN
Arahy.06	106429140	106564519	Arahy.16	136243451	136444628	SYN
Arahy.06	106969152	106982424	Arahy.16	136845770	136858491	SYN
Arahy.06	107031043	107037437	Arahy.16	136949746	136956157	SYN
Arahy.06	107153156	107824725	Arahy.16	137161005	137930621	SYN
Arahy.06	108228000	108242422	Arahy.16	138270588	138285274	SYN
Arahy.06	108412057	108433369	Arahy.16	138460875	138482610	INV
Arahy.06	108690784	109956923	Arahy.16	138645408	140165850	SYN
Arahy.06	110285810	110562482	Arahy.16	140528066	140870753	SYN
Arahy.06	110645099	111257590	Arahy.16	140952552	141519570	SYN
Arahy.06	111979775	111999516	Arahy.16	142167287	142186360	SYN
Arahy.06	112254881	112260133	Arahy.16	142320093	142325305	SYN
Arahy.06	112314793	112341407	Arahy.16	142345131	142372663	SYN
Arahy.06	112521349	112765971	Arahy.16	142458866	142640292	SYN
Arahy.06	112861983	112868176	Arahy.16	142748070	142754298	SYN
Arahy.06	112901201	113048808	Arahy.16	142836192	143038312	SYN
Arahy.06	113311679	113317786	Arahy.16	143382901	143388976	SYN
Arahy.06	113572884	113578020	Arahy.16	143542987	143548193	SYN
Arahy.06	113632934	113649534	Arahy.16	143648528	143665028	SYN
Arahy.06	113774173	113781688	Arahy.16	143756258	143763807	SYN
Arahy.06	114015535	114033658	Arahy.16	144012043	144030040	SYN
Arahy.06	114164579	114274583	Arahy.16	144154507	144237595	SYN
Arahy.06	114557940	114582971	Arahy.16	144521218	144546438	SYN
Arahy.06	114631456	114638630	Arahy.16	144560274	144567385	SYN
Arahy.06	114845481	114939466	Arahy.16	144793860	144867704	SYN
Arahy.06	115119893	115125099	Arahy.16	145023013	145028192	SYN
Arahy.06	115219491	115326566	Arahy.16	145093219	145193571	SYN
Arahy.06	115855255	116234189	Arahy.16	145455029	145853272	SYN
Arahy.06	116328582	116342231	Arahy.16	145935921	145948810	SYN
Arahy.06	116701991	116751703	Arahy.16	146159529	146206367	SYN
Arahy.06	116789127	116794123	Arahy.16	146248795	146253982	SYN
Arahy.06	117042275	117051415	Arahy.16	146502594	146511534	SYN
Arahy.06	117170288	117400340	Arahy.16	146606637	146810893	SYN
Arahy.06	118948988	119112463	Arahy.16	147386748	147550245	SYN
Arahy.07	278809	448845	Arahy.17	537010	691947	INV
Arahy.07	893844	1205482	Arahy.17	908760	1228835	SYN
Arahy.07	1346811	1352557	Arahy.17	1265723	1271466	INV
Arahy.07	1451236	1972551	Arahy.17	1517238	2032957	SYN
Arahy.07	2094604	2136437	Arahy.17	2207790	2256671	INV
Arahy.07	2206144	2492290	Arahy.17	2288262	2560937	SYN
Arahy.07	2544397	2586013	Arahy.17	2981895	3025064	SYN
Arahy.07	2794886	2868553	Arahy.17	3234851	3315778	SYN
Arahy.07	3354146	3639157	Arahy.17	3916833	4228870	SYN
Arahy.07	3791527	4284672	Arahy.17	4370479	4925233	SYN
Arahy.07	4411624	4416381	Arahy.17	5199329	5204222	INV
Arahy.07	5418559	6051973	Arahy.17	5814837	6321278	SYN
Arahy.07	6247622	6535642	Arahy.17	6421319	6680816	SYN
Arahy.07	6583835	7028779	Arahy.17	6722872	7361001	SYN
Arahy.07	7148235	7169048	Arahy.17	7476753	7494290	SYN
Arahy.07	7282371	7328457	Arahy.17	7603564	7690417	SYN
Arahy.07	7827890	8264365	Arahy.17	8134741	8737771	SYN
Arahy.07	8394897	8551976	Arahy.17	8875471	9033154	SYN
Arahy.07	8679160	8686793	Arahy.17	9266224	9273970	SYN
Arahy.07	8756913	8762000	Arahy.17	9337591	9342656	SYN
Arahy.07	9043803	9129258	Arahy.17	9608051	9697962	SYN
Arahy.07	9253862	9425048	Arahy.17	9921836	10051741	SYN
Arahy.07	10048712	10323794	Arahy.17	10563017	10638877	SYN
Arahy.07	10942600	11347489	Arahy.17	10856855	11434214	SYN
Arahy.07	11832567	11840003	Arahy.17	12211656	12219438	SYN
Arahy.07	12507140	12519912	Arahy.17	12905559	12917770	SYN
Arahy.07	12842224	13428280	Arahy.17	13468984	14127699	SYN
Arahy.07	13666551	13674615	Arahy.17	15321762	15329849	SYN
Arahy.07	14365950	14415219	Arahy.17	16251063	16292773	SYN
Arahy.07	14743088	14748827	Arahy.17	16485600	16491364	SYN
Arahy.07	15023383	15137540	Arahy.17	16649925	16830878	SYN
Arahy.07	15260421	15265415	Arahy.17	16987383	16992284	SYN
Arahy.07	15292577	15297835	Arahy.17	17181659	17186892	SYN
Arahy.07	15667995	15678106	Arahy.17	17449027	17459144	SYN
Arahy.07	18205636	18216274	Arahy.17	20849590	20860029	SYN
Arahy.07	19111974	19208976	Arahy.17	22266934	22372806	SYN
Arahy.07	19347843	19356483	Arahy.17	22773413	22782114	INV
Arahy.07	19502983	19508764	Arahy.17	23059797	23065616	SYN
Arahy.07	20240216	20245208	Arahy.17	23840997	23845861	SYN
Arahy.07	20923977	20934157	Arahy.17	24741542	24751760	SYN
Arahy.07	21465050	21566159	Arahy.17	25636908	25788853	SYN
Arahy.07	21873809	21886898	Arahy.17	26199645	26212572	SYN
Arahy.07	22628142	28028847	Arahy.17	26824241	31859175	INV
Arahy.07	40872813	66872553	Arahy.17	33709803	85360639	INV
Arahy.08	24202706	24353821	Arahy.18	1681973	1800242	SYN
Arahy.08	24390803	24619956	Arahy.18	1825783	2053020	SYN
Arahy.08	25042230	25113336	Arahy.18	2278808	2320289	SYN
Arahy.08	25409219	25452683	Arahy.18	2452110	2495857	SYN
Arahy.08	25766773	25772221	Arahy.18	2681776	2687425	SYN
Arahy.08	25920003	26254587	Arahy.18	2760787	2986198	SYN
Arahy.08	26307502	26838492	Arahy.18	2995972	3421044	SYN
Arahy.08	27136011	27940953	Arahy.18	3713633	4321383	SYN
Arahy.08	27959692	27973940	Arahy.18	4331018	4344986	SYN
Arahy.08	28067858	28262065	Arahy.18	4381339	4537506	SYN
Arahy.08	28322882	28383716	Arahy.18	4576341	4652672	SYN
Arahy.08	28557573	28563384	Arahy.18	4930734	4936271	SYN
Arahy.08	28821704	29108629	Arahy.18	5123579	5405013	SYN
Arahy.08	29221518	29227975	Arahy.18	5480022	5486419	SYN
Arahy.08	29643488	30016655	Arahy.18	6259697	6601987	SYN
Arahy.08	30109683	30522923	Arahy.18	6692905	7234405	SYN
Arahy.08	30587998	31364402	Arahy.18	7290337	8339000	SYN
Arahy.08	31746245	31757761	Arahy.18	8915664	8927027	SYN
Arahy.08	31838963	31846639	Arahy.18	9228357	9236389	SYN
Arahy.08	32256690	32318307	Arahy.18	10828744	10936579	SYN
Arahy.08	33031131	33656701	Arahy.18	11573564	12588542	SYN
Arahy.08	34029012	34034675	Arahy.18	13612697	13618397	SYN
Arahy.08	34446380	34577534	Arahy.18	14282594	14613465	SYN
Arahy.08	34930465	34937616	Arahy.18	15551566	15558885	SYN
Arahy.08	35618368	35624738	Arahy.18	16876346	16882713	SYN
Arahy.08	36337620	36342640	Arahy.18	18677338	18682277	SYN
Arahy.08	36464890	36470043	Arahy.18	19484849	19490136	SYN
Arahy.08	36540160	36569204	Arahy.18	19629776	19681666	SYN
Arahy.08	37479317	37489938	Arahy.18	22284594	22295308	SYN
Arahy.08	37594462	37602641	Arahy.18	22620186	22628220	SYN
Arahy.08	37986966	37994525	Arahy.18	23511898	23519461	SYN
Arahy.08	38208492	38222079	Arahy.18	23973336	23987050	INV
Arahy.08	38230080	38236670	Arahy.18	24155870	24162304	SYN
Arahy.08	38396987	38402878	Arahy.18	24561620	24567425	SYN
Arahy.08	38415312	38431691	Arahy.18	24705082	24725632	SYN
Arahy.08	38659581	38664709	Arahy.18	25239581	25244532	INV
Arahy.08	38688938	38741746	Arahy.18	25317676	25422800	SYN
Arahy.08	38801017	38907559	Arahy.18	25634635	25929576	SYN
Arahy.08	38989739	39225729	Arahy.18	26392198	26845811	SYN
Arahy.08	39331762	39371420	Arahy.18	27331343	27408270	SYN
Arahy.08	39511606	39522135	Arahy.18	112912418	112923044	SYN
Arahy.08	39594559	39615280	Arahy.18	113122377	113154394	SYN
Arahy.08	39722392	39727707	Arahy.18	113738745	113744151	SYN
Arahy.08	39896410	39906844	Arahy.18	115064128	115074924	INV
Arahy.08	40189079	40364959	Arahy.18	115987974	116416469	SYN
Arahy.08	40385204	40392952	Arahy.18	116581780	116589484	SYN
Arahy.08	40624842	40649757	Arahy.18	117869172	117894027	SYN
Arahy.08	40711061	40716307	Arahy.18	118067690	118072927	SYN
Arahy.08	41003665	41008964	Arahy.18	118086965	118092283	SYN
Arahy.08	41245635	41324685	Arahy.18	119536327	119648113	SYN
Arahy.08	42043782	42049225	Arahy.18	122476604	122482068	SYN
Arahy.08	42316778	42328852	Arahy.18	123094863	123106971	SYN
Arahy.08	42610990	42811737	Arahy.18	123587368	123993278	SYN
Arahy.08	42854380	42861124	Arahy.18	124133012	124139891	SYN
Arahy.08	42877653	42886314	Arahy.18	124270534	124279261	SYN
Arahy.08	43464114	44051993	Arahy.18	125951509	127175264	SYN
Arahy.08	44134077	45359457	Arahy.18	127370941	129805332	SYN
Arahy.08	45562897	45802072	Arahy.18	130161440	130534464	SYN
Arahy.08	46382533	46387866	Arahy.18	131874511	131879810	SYN
Arahy.08	46478132	46820647	Arahy.18	132020348	132614146	SYN
Arahy.08	46994607	47003131	Arahy.18	133442781	133451486	INV
Arahy.08	47169038	47422910	Arahy.18	133770958	134014316	SYN
Arahy.08	47586252	47591351	Arahy.18	134279954	134285002	SYN
Arahy.08	47604646	47796662	Arahy.18	134755892	134931060	INV
Arahy.08	48883006	48900405	Arahy.18	135113913	135131706	SYN
Arahy.08	48991457	49773977	Arahy.18	135261227	136188968	SYN
Arahy.09	222198	240341	Arahy.19	797736	816496	INV
Arahy.09	340350	583681	Arahy.19	892211	1179735	SYN
Arahy.09	697462	1142608	Arahy.19	1300515	1809824	SYN
Arahy.09	1362316	2129903	Arahy.19	2407167	3303311	SYN
Arahy.09	2464479	2469481	Arahy.19	3656362	3661577	SYN
Arahy.09	2558127	3445612	Arahy.19	3848798	4915682	SYN
Arahy.09	3502010	3573158	Arahy.19	5014167	5087719	SYN
Arahy.09	3921584	3930871	Arahy.19	5441460	5450803	SYN
Arahy.09	4037904	4114953	Arahy.19	7788626	7825628	SYN
Arahy.09	4694982	4937804	Arahy.19	8286331	8543946	SYN
Arahy.09	5156340	5162944	Arahy.19	8785383	8792106	SYN
Arahy.09	5714191	6171320	Arahy.19	9468115	9976188	SYN
Arahy.09	6577058	6687918	Arahy.19	10483693	10642499	SYN
Arahy.09	6891668	6910918	Arahy.19	13421783	13464673	SYN
Arahy.09	7387971	7497968	Arahy.19	14018993	14194634	SYN
Arahy.09	7574532	7580374	Arahy.19	14356875	14362772	SYN
Arahy.09	7803781	7817103	Arahy.19	14718330	14731549	SYN
Arahy.09	8129903	8632507	Arahy.19	14998896	15411467	SYN
Arahy.09	9086621	9349052	Arahy.19	15957983	16267709	SYN
Arahy.09	9935250	10153328	Arahy.19	16961566	17191818	SYN
Arahy.09	10218345	10224756	Arahy.19	17247963	17254380	SYN
Arahy.09	10706981	15281962	Arahy.19	17795287	23019725	SYN
Arahy.09	16304730	16311578	Arahy.19	24485154	24492171	SYN
Arahy.09	17475664	17485658	Arahy.19	25288558	25298500	SYN
Arahy.09	17951225	18097672	Arahy.19	25893952	26023902	SYN
Arahy.09	18637360	18649100	Arahy.19	26953292	26965075	SYN
Arahy.09	18753357	18760042	Arahy.19	27231337	27237907	SYN
Arahy.09	18882974	18892004	Arahy.19	27363781	27372945	SYN
Arahy.09	19198810	19204755	Arahy.19	27668998	27674881	SYN
Arahy.09	19311606	19317260	Arahy.19	27811245	27817151	SYN
Arahy.09	19880979	19981425	Arahy.19	28291282	28347248	SYN
Arahy.09	20610778	20615735	Arahy.19	29141888	29146865	SYN
Arahy.09	20960601	20998340	Arahy.19	29497160	29528090	SYN
Arahy.09	21306533	21312480	Arahy.19	29824533	29830430	SYN
Arahy.09	22090946	22096237	Arahy.19	30606184	30611434	SYN
Arahy.09	22348748	22359057	Arahy.19	30743690	30754104	SYN
Arahy.09	22528677	22534080	Arahy.19	31288255	31293634	SYN
Arahy.09	23384404	23397018	Arahy.19	31840631	31853114	SYN
Arahy.09	23461579	23467644	Arahy.19	31902827	31908813	SYN
Arahy.09	23542097	23551224	Arahy.19	32098174	32107357	SYN
Arahy.09	24156923	24226723	Arahy.19	32977613	33033336	SYN
Arahy.09	24300937	24317161	Arahy.19	33066256	33083244	SYN
Arahy.09	24458953	24466543	Arahy.19	33472931	33480534	SYN
Arahy.09	24789467	24930449	Arahy.19	34225305	34405636	SYN
Arahy.09	25144925	25150589	Arahy.19	34613390	34619186	SYN
Arahy.09	25320136	25348941	Arahy.19	35323951	35349923	SYN
Arahy.09	25618416	25625064	Arahy.19	35474245	35480964	SYN
Arahy.09	26416558	26425806	Arahy.19	35621431	35630707	SYN
Arahy.09	27283834	27323407	Arahy.19	36537895	36615129	SYN
Arahy.09	27818244	27823803	Arahy.19	36881236	36886743	SYN
Arahy.09	27986130	27991077	Arahy.19	37532730	37537728	SYN
Arahy.09	28243253	28255779	Arahy.19	37908626	37921691	SYN
Arahy.09	28815361	28821952	Arahy.19	38684316	38690877	SYN
Arahy.09	29008957	29020087	Arahy.19	39147233	39158381	SYN
Arahy.09	29216800	29969495	Arahy.19	40348647	41093898	INV
Arahy.09	30841776	30849910	Arahy.19	41590974	41598966	SYN
Arahy.09	31722120	31757702	Arahy.19	42913431	42931154	SYN
Arahy.09	33541405	33552062	Arahy.19	44432794	44443266	SYN
Arahy.09	33629134	33659692	Arahy.19	45088979	45134669	SYN
Arahy.09	36673318	36680686	Arahy.19	49451291	49458630	SYN
Arahy.09	36965382	36972813	Arahy.19	50676562	50683971	SYN
Arahy.09	39679259	39834496	Arahy.19	53236951	53291872	INV
Arahy.09	41889321	47576363	Arahy.19	54143250	62788933	INV
Arahy.09	52225840	52233352	Arahy.19	66093140	66100649	SYN
Arahy.09	52256490	52262599	Arahy.19	69940272	69946421	INV
Arahy.09	55526425	55534897	Arahy.19	79660712	79669356	SYN
Arahy.09	61099896	61105554	Arahy.19	81052872	81058742	SYN
Arahy.09	62244523	62252058	Arahy.19	82268961	82276521	SYN
Arahy.09	63321427	63332452	Arahy.19	83938026	83949248	SYN
Arahy.09	65435455	65440496	Arahy.19	88254351	88259361	SYN
Arahy.09	68596596	68602575	Arahy.19	93689964	93695872	SYN
Arahy.09	68737488	68747557	Arahy.19	93973594	93983812	SYN
Arahy.09	69599683	69606944	Arahy.19	95324454	95331555	SYN
Arahy.09	69782646	69790657	Arahy.19	95437612	95445819	SYN
Arahy.09	70434702	70443704	Arahy.19	95706294	95715229	SYN
Arahy.09	70570093	70576504	Arahy.19	96419388	96425716	SYN
Arahy.09	71341248	71351169	Arahy.19	98594897	98604776	SYN
Arahy.09	73930549	73935938	Arahy.19	100300299	100305651	SYN
Arahy.09	74978033	74983177	Arahy.19	101952286	101957440	SYN
Arahy.09	75023272	75031605	Arahy.19	102620473	102628741	SYN
Arahy.09	75399010	75409558	Arahy.19	102684603	102695205	SYN
Arahy.09	77519334	77532957	Arahy.19	106277247	106291040	SYN
Arahy.09	77892924	77915907	Arahy.19	107007517	107030144	SYN
Arahy.09	78501002	78620174	Arahy.19	107489034	107515007	SYN
Arahy.09	80852740	81078556	Arahy.19	109191685	109770947	INV
Arahy.09	81386911	81401138	Arahy.19	110312191	110326610	SYN
Arahy.09	81909334	81920016	Arahy.19	111191995	111202762	SYN
Arahy.09	82646297	82651874	Arahy.19	112102464	112107961	SYN
Arahy.09	83070210	83087398	Arahy.19	112430182	112447171	SYN
Arahy.09	83741163	83746240	Arahy.19	113991715	113996817	SYN
Arahy.09	84039256	84053789	Arahy.19	114487359	114502029	SYN
Arahy.09	84365300	84372622	Arahy.19	115087813	115095240	SYN
Arahy.09	85193862	85199742	Arahy.19	116069756	116075595	SYN
Arahy.09	85304576	85309954	Arahy.19	116356397	116361816	SYN
Arahy.09	87543956	87549061	Arahy.19	118650465	118655619	SYN
Arahy.09	88325761	88340402	Arahy.19	119948367	119963282	SYN
Arahy.09	89108323	89563639	Arahy.19	121134031	121469820	SYN
Arahy.09	89914790	89969145	Arahy.19	121985117	122001852	SYN
Arahy.09	90221332	90311020	Arahy.19	122209402	122355696	SYN
Arahy.09	91111379	91116724	Arahy.19	122808069	122813424	SYN
Arahy.09	91694803	91699764	Arahy.19	123558994	123564027	SYN
Arahy.09	92256410	92262588	Arahy.19	123722262	123728510	SYN
Arahy.09	92845877	92851692	Arahy.19	124308292	124314120	SYN
Arahy.09	95680797	95693190	Arahy.19	128330846	128343165	SYN
Arahy.09	97660956	97677136	Arahy.19	129930154	129946309	SYN
Arahy.09	98717670	98864808	Arahy.19	130952617	131109693	SYN
Arahy.09	99728003	99733251	Arahy.19	131814422	131819496	SYN
Arahy.09	99955315	99969691	Arahy.19	132245582	132260012	SYN
Arahy.09	100215990	100221587	Arahy.19	132506080	132511628	INV
Arahy.09	100243568	100249885	Arahy.19	132718212	132724579	SYN
Arahy.09	100868903	100875708	Arahy.19	133423086	133429869	SYN
Arahy.09	101116326	101157550	Arahy.19	134096762	134118333	SYN
Arahy.09	101515011	102252585	Arahy.19	134733450	135460905	SYN
Arahy.09	102430962	102437143	Arahy.19	135770138	135776314	SYN
Arahy.09	102576470	102587241	Arahy.19	136253503	136264353	SYN
Arahy.09	102935959	102955022	Arahy.19	137062873	137090258	SYN
Arahy.09	103320805	103332633	Arahy.19	137643469	137655005	SYN
Arahy.09	103713415	103822129	Arahy.19	138357069	138411536	SYN
Arahy.09	104258214	104346117	Arahy.19	139393790	139510577	SYN
Arahy.09	104505763	104531154	Arahy.19	139857367	139873584	SYN
Arahy.09	104887142	104973785	Arahy.19	140189385	140240621	SYN
Arahy.09	105328490	105334651	Arahy.19	140507827	140513969	SYN
Arahy.09	105828533	117296364	Arahy.19	141376946	157527822	INV
Arahy.10	376031	667193	Arahy.20	1645081	1958724	SYN
Arahy.10	804213	809115	Arahy.20	2213397	2218227	SYN
Arahy.10	932212	2673778	Arahy.20	2802340	4781937	SYN
Arahy.10	2889688	3405159	Arahy.20	5003187	6029618	SYN
Arahy.10	3773124	3891611	Arahy.20	6410685	6667234	SYN
Arahy.10	4214949	4226675	Arahy.20	7614255	7625927	SYN
Arahy.10	4846958	6457652	Arahy.20	9893981	12042412	SYN
Arahy.10	7084468	7093386	Arahy.20	13231593	13240551	SYN
Arahy.10	7097299	7445866	Arahy.20	13419559	13909327	SYN
Arahy.10	7795052	8430984	Arahy.20	14345523	15217680	SYN
Arahy.10	8762004	8768960	Arahy.20	15728775	15735904	SYN
Arahy.10	8899683	9028943	Arahy.20	16028509	16299930	SYN
Arahy.10	9121149	9735770	Arahy.20	16392413	17132118	SYN
Arahy.10	10017153	10246542	Arahy.20	17291659	17513575	SYN
Arahy.10	10365739	10371222	Arahy.20	17687677	17693210	SYN
Arahy.10	10435071	10441018	Arahy.20	18114352	18120440	SYN
Arahy.10	10848065	10873646	Arahy.20	18496804	18522221	SYN
Arahy.10	11615596	11623100	Arahy.20	19305909	19313324	SYN
Arahy.10	11828307	11836602	Arahy.20	20528219	20536432	SYN
Arahy.10	11944410	11982332	Arahy.20	20747695	20791834	SYN
Arahy.10	12329476	12337812	Arahy.20	21116439	21124588	SYN
Arahy.10	13474089	13613036	Arahy.20	21814010	22004621	SYN
Arahy.10	13998017	14003119	Arahy.20	22598485	22603736	SYN
Arahy.10	14244348	14249355	Arahy.20	22954261	22958925	SYN
Arahy.10	14707540	14712534	Arahy.20	23669068	23674002	SYN
Arahy.10	15650860	15659191	Arahy.20	24131247	24139578	SYN
Arahy.10	15845101	15981501	Arahy.20	24715695	24757924	SYN
Arahy.10	16516057	16611860	Arahy.20	25307700	25369760	SYN
Arahy.10	16757750	16764604	Arahy.20	25497845	25504779	SYN
Arahy.10	17293740	17299355	Arahy.20	26676866	26682442	SYN
Arahy.10	18481691	21098144	Arahy.20	27408975	30605791	INV
Arahy.10	22592862	22601436	Arahy.20	32922185	32930798	SYN
Arahy.10	22762251	22768908	Arahy.20	33498969	33505590	SYN
Arahy.10	22987456	22992682	Arahy.20	34077122	34082361	SYN
Arahy.10	23430025	23435586	Arahy.20	34392753	34398135	SYN
Arahy.10	23563164	23568087	Arahy.20	34911945	34916915	SYN
Arahy.10	23652280	23664705	Arahy.20	34982779	34995363	SYN
Arahy.10	24203853	24213759	Arahy.20	35634482	35644231	SYN
Arahy.10	24265933	24279013	Arahy.20	35794260	35807310	SYN
Arahy.10	24317531	24325532	Arahy.20	36200909	36208965	SYN
Arahy.10	24859780	24865116	Arahy.20	38048832	38054117	SYN
Arahy.10	25536020	25542220	Arahy.20	39722116	39728252	SYN
Arahy.10	26094431	26102126	Arahy.20	40872905	40880539	SYN
Arahy.10	26311949	26320330	Arahy.20	40930758	40939186	SYN
Arahy.10	26749986	26818133	Arahy.20	41168670	41281060	SYN
Arahy.10	27384897	27390970	Arahy.20	41896242	41902408	SYN
Arahy.10	28699905	28707346	Arahy.20	42808327	42815763	SYN
Arahy.10	29066995	29074942	Arahy.20	43316139	43324162	SYN
Arahy.10	29165075	29170357	Arahy.20	43689700	43695170	SYN
Arahy.10	29443218	29450004	Arahy.20	43911448	43918244	SYN
Arahy.10	30075623	30080932	Arahy.20	44660104	44665424	SYN
Arahy.10	30577892	30594024	Arahy.20	45181301	45197415	SYN
Arahy.10	36621271	39442934	Arahy.20	46131618	53722282	INV
Arahy.10	43753923	43766420	Arahy.20	59466188	59478381	SYN
Arahy.10	53589658	53601459	Arahy.20	63844052	63856046	SYN
Arahy.10	53819001	53828099	Arahy.20	64128708	64137618	SYN
Arahy.10	54192121	54197087	Arahy.20	65336727	65341684	SYN
Arahy.10	54332388	54356914	Arahy.20	69012990	69023294	SYN
Arahy.10	56999676	60227285	Arahy.20	69491167	77377300	INV
Arahy.10	63397160	63407672	Arahy.20	78230366	78240832	SYN
Arahy.10	66538512	66545755	Arahy.20	86001904	86009098	SYN
Arahy.10	68814119	75712836	Arahy.20	86328471	96368725	INV
Arahy.10	77207542	77219782	Arahy.20	104914923	104927025	INV
Arahy.10	78131530	78136717	Arahy.20	105286782	105292174	SYN
Arahy.10	78285641	78295502	Arahy.20	105477693	105487526	SYN
Arahy.10	78693345	78704791	Arahy.20	106034561	106046168	SYN
Arahy.10	80666426	80673128	Arahy.20	107971332	107977965	SYN
Arahy.10	80976269	80987619	Arahy.20	108354367	108365827	SYN
Arahy.10	81009154	81016259	Arahy.20	108481762	108488915	SYN
Arahy.10	81653479	81660959	Arahy.20	108779069	108786553	SYN
Arahy.10	83138279	83147299	Arahy.20	109902772	109911631	SYN
Arahy.10	83280739	83289059	Arahy.20	110401697	110409962	SYN
Arahy.10	83695083	83700300	Arahy.20	111053294	111058460	SYN
Arahy.10	83831514	84038289	Arahy.20	111102696	111285646	SYN
Arahy.10	84154679	84162644	Arahy.20	111382385	111390364	SYN
Arahy.10	84419483	84425579	Arahy.20	111888301	111894697	SYN
Arahy.10	84796408	85073903	Arahy.20	112770074	113008508	SYN
Arahy.10	85367202	85681796	Arahy.20	114053726	114189636	SYN
Arahy.10	85855505	85865804	Arahy.20	114295507	114305763	SYN
Arahy.10	86407042	86419104	Arahy.20	114909725	114929928	SYN
Arahy.10	86662084	86691205	Arahy.20	115184728	115212980	SYN
Arahy.10	86880512	87099449	Arahy.20	115346456	115406536	SYN
Arahy.10	87197372	87205088	Arahy.20	115798244	115805848	SYN
Arahy.10	87367540	87372689	Arahy.20	116171973	116177107	SYN
Arahy.10	89085631	89097279	Arahy.20	116266298	116277678	INV
Arahy.10	89166570	89360017	Arahy.20	118253232	118331684	SYN
Arahy.10	89375708	89439046	Arahy.20	118369329	118403448	SYN
Arahy.10	90121137	90131324	Arahy.20	118863442	118873880	SYN
Arahy.10	90489675	90497439	Arahy.20	119167461	119175272	SYN
Arahy.10	90796242	90861808	Arahy.20	119296975	119357004	SYN
Arahy.10	91819503	92129379	Arahy.20	120276869	120552443	SYN
Arahy.10	92239574	92247581	Arahy.20	120783844	120791636	SYN
Arahy.10	92396850	92408573	Arahy.20	121079519	121091381	SYN
Arahy.10	92599784	92607273	Arahy.20	121237112	121244561	SYN
Arahy.10	92784044	92790631	Arahy.20	121359714	121366255	SYN
Arahy.10	93008793	93137358	Arahy.20	121691311	121799604	SYN
Arahy.10	93197787	93202924	Arahy.20	121929550	121934682	SYN
Arahy.10	93207777	93214203	Arahy.20	121956706	121963059	SYN
Arahy.10	93588702	93595196	Arahy.20	122502961	122509429	SYN
Arahy.10	93903630	93912878	Arahy.20	123122302	123131442	SYN
Arahy.10	94348814	94359186	Arahy.20	123806299	123816851	SYN
Arahy.10	94793726	94798817	Arahy.20	124120371	124125584	SYN
Arahy.10	95982869	96003239	Arahy.20	125966101	125987975	SYN
Arahy.10	96227406	96235662	Arahy.20	126099769	126108130	SYN
Arahy.10	96803964	96816352	Arahy.20	126702885	126715161	SYN
Arahy.10	97230593	97301809	Arahy.20	127108486	127243404	INV
Arahy.10	97569945	98389484	Arahy.20	127879327	128990449	SYN
Arahy.10	98573047	98578098	Arahy.20	129155597	129160815	SYN
Arahy.10	98877027	99631012	Arahy.20	129443355	130482373	SYN
Arahy.10	99741402	99748854	Arahy.20	130640625	130648242	SYN
Arahy.10	100283784	100739004	Arahy.20	131248875	131722342	SYN
Arahy.10	101508568	101524706	Arahy.20	133020208	133036954	SYN
Arahy.10	101576882	101797619	Arahy.20	133102964	133399806	SYN
Arahy.10	102090496	103176370	Arahy.20	133679375	134574070	SYN
Arahy.10	103248020	103287906	Arahy.20	134744147	134928951	SYN
Arahy.10	103730220	104463627	Arahy.20	135526319	136645677	SYN
Arahy.10	105007983	105630201	Arahy.20	137436512	138243597	SYN
Arahy.10	105715246	105736102	Arahy.20	138290497	138319086	SYN
Arahy.10	106112182	106335217	Arahy.20	138693335	138861767	SYN
Arahy.10	106462025	106568313	Arahy.20	139043431	139150089	SYN
Arahy.10	106775829	106989528	Arahy.20	139305557	139594807	SYN
Arahy.10	107022480	107081401	Arahy.20	139632926	139779763	SYN
Arahy.10	107412529	107804536	Arahy.20	140053518	140573289	SYN
Arahy.10	108150885	108287551	Arahy.20	140976800	141077518	SYN
Arahy.10	108370798	110978081	Arahy.20	141130773	143581853	SYN
Arahy.10	111155168	111325261	Arahy.20	143733271	143874496	SYN
