# Supplementary material for: Relics of interspecific hybridization retained in the genome of a drought-adapted peanut cultivar
Source: G3 (Bethesda). 2024 Sep 1;14(11):jkae208. doi: 10.1093/g3journal/jkae208 (PMC11540320; doi:10.1093/g3journal/jkae208)
Supplement: jkae208_Supplementary_Data [file jkae208_supplementary_data.zip › File S3.txt]

ANC_CHR	L8_CHR	START	END	PER_IDY
aradu.V14167.gnm1.Aradu.A01	Arahy.01	1	1e+05	0.938
aradu.V14167.gnm1.Aradu.A01	Arahy.01	100001	2e+05	0.879
aradu.V14167.gnm1.Aradu.A01	Arahy.01	200001	3e+05	0
aradu.V14167.gnm1.Aradu.A01	Arahy.01	300001	4e+05	0
aradu.V14167.gnm1.Aradu.A01	Arahy.01	400001	5e+05	0.716
aradu.V14167.gnm1.Aradu.A01	Arahy.01	500001	6e+05	0.817
aradu.V14167.gnm1.Aradu.A01	Arahy.01	600001	7e+05	0.977
aradu.V14167.gnm1.Aradu.A01	Arahy.01	700001	8e+05	0.937
aradu.V14167.gnm1.Aradu.A01	Arahy.01	800001	9e+05	0.931
aradu.V14167.gnm1.Aradu.A01	Arahy.01	900001	1e+06	0.967
aradu.V14167.gnm1.Aradu.A01	Arahy.01	1000001	1100000	0.828
aradu.V14167.gnm1.Aradu.A01	Arahy.01	1100001	1200000	0.977
aradu.V14167.gnm1.Aradu.A01	Arahy.01	1200001	1300000	0.971
aradu.V14167.gnm1.Aradu.A01	Arahy.01	1300001	1400000	0.941
aradu.V14167.gnm1.Aradu.A01	Arahy.01	1400001	1500000	0.938
aradu.V14167.gnm1.Aradu.A01	Arahy.01	1500001	1600000	0.964
aradu.V14167.gnm1.Aradu.A01	Arahy.01	1600001	1700000	0.966
aradu.V14167.gnm1.Aradu.A01	Arahy.01	1700001	1800000	0.918
aradu.V14167.gnm1.Aradu.A01	Arahy.01	1800001	1900000	0.929
aradu.V14167.gnm1.Aradu.A01	Arahy.01	1900001	2e+06	0.985
aradu.V14167.gnm1.Aradu.A01	Arahy.01	2000001	2100000	0.983
aradu.V14167.gnm1.Aradu.A01	Arahy.01	2100001	2200000	0.969
aradu.V14167.gnm1.Aradu.A01	Arahy.01	2200001	2300000	0.837
aradu.V14167.gnm1.Aradu.A01	Arahy.01	2300001	2400000	0.983
aradu.V14167.gnm1.Aradu.A01	Arahy.01	2400001	2500000	0.979
aradu.V14167.gnm1.Aradu.A01	Arahy.01	2500001	2600000	0.978
aradu.V14167.gnm1.Aradu.A01	Arahy.01	2600001	2700000	0
aradu.V14167.gnm1.Aradu.A01	Arahy.01	2700001	2800000	0
aradu.V14167.gnm1.Aradu.A01	Arahy.01	2800001	2900000	0
aradu.V14167.gnm1.Aradu.A01	Arahy.01	2900001	3e+06	0.95
aradu.V14167.gnm1.Aradu.A01	Arahy.01	3000001	3100000	0.955
aradu.V14167.gnm1.Aradu.A01	Arahy.01	3100001	3200000	0.922
aradu.V14167.gnm1.Aradu.A01	Arahy.01	3200001	3300000	0.953
aradu.V14167.gnm1.Aradu.A01	Arahy.01	3300001	3400000	0.931
aradu.V14167.gnm1.Aradu.A01	Arahy.01	3400001	3500000	0.921
aradu.V14167.gnm1.Aradu.A01	Arahy.01	3500001	3600000	0.857
aradu.V14167.gnm1.Aradu.A01	Arahy.01	3600001	3700000	0.923
aradu.V14167.gnm1.Aradu.A01	Arahy.01	3700001	3800000	0.838
aradu.V14167.gnm1.Aradu.A01	Arahy.01	3800001	3900000	0.806
aradu.V14167.gnm1.Aradu.A01	Arahy.01	3900001	4e+06	0.792
aradu.V14167.gnm1.Aradu.A01	Arahy.01	4000001	4100000	0.928
aradu.V14167.gnm1.Aradu.A01	Arahy.01	4100001	4200000	0.89
aradu.V14167.gnm1.Aradu.A01	Arahy.01	4200001	4300000	0.928
aradu.V14167.gnm1.Aradu.A01	Arahy.01	4300001	4400000	0.906
aradu.V14167.gnm1.Aradu.A01	Arahy.01	4400001	4500000	0.899
aradu.V14167.gnm1.Aradu.A01	Arahy.01	4500001	4600000	0.706
aradu.V14167.gnm1.Aradu.A01	Arahy.01	4600001	4700000	0.739
aradu.V14167.gnm1.Aradu.A01	Arahy.01	4700001	4800000	0.961
aradu.V14167.gnm1.Aradu.A01	Arahy.01	4800001	4900000	0.924
aradu.V14167.gnm1.Aradu.A01	Arahy.01	4900001	5e+06	0.936
aradu.V14167.gnm1.Aradu.A01	Arahy.01	5000001	5100000	0.901
aradu.V14167.gnm1.Aradu.A01	Arahy.01	5100001	5200000	0.95
aradu.V14167.gnm1.Aradu.A01	Arahy.01	5200001	5300000	0.863
aradu.V14167.gnm1.Aradu.A01	Arahy.01	5300001	5400000	0.98
aradu.V14167.gnm1.Aradu.A01	Arahy.01	5400001	5500000	0
aradu.V14167.gnm1.Aradu.A01	Arahy.01	5500001	5600000	0.941
aradu.V14167.gnm1.Aradu.A01	Arahy.01	5600001	5700000	0.844
aradu.V14167.gnm1.Aradu.A01	Arahy.01	5700001	5800000	0.834
aradu.V14167.gnm1.Aradu.A01	Arahy.01	5800001	5900000	0.86
aradu.V14167.gnm1.Aradu.A01	Arahy.01	5900001	6e+06	0.817
aradu.V14167.gnm1.Aradu.A01	Arahy.01	6000001	6100000	0.938
aradu.V14167.gnm1.Aradu.A01	Arahy.01	6100001	6200000	0.839
aradu.V14167.gnm1.Aradu.A01	Arahy.01	6200001	6300000	0.931
aradu.V14167.gnm1.Aradu.A01	Arahy.01	6300001	6400000	0.799
aradu.V14167.gnm1.Aradu.A01	Arahy.01	6400001	6500000	0.823
aradu.V14167.gnm1.Aradu.A01	Arahy.01	6500001	6600000	0.866
aradu.V14167.gnm1.Aradu.A01	Arahy.01	6600001	6700000	0.745
aradu.V14167.gnm1.Aradu.A01	Arahy.01	6700001	6800000	0.847
aradu.V14167.gnm1.Aradu.A01	Arahy.01	6800001	6900000	0.941
aradu.V14167.gnm1.Aradu.A01	Arahy.01	6900001	7e+06	0.949
aradu.V14167.gnm1.Aradu.A01	Arahy.01	7000001	7100000	0.775
aradu.V14167.gnm1.Aradu.A01	Arahy.01	7100001	7200000	0.941
aradu.V14167.gnm1.Aradu.A01	Arahy.01	7200001	7300000	0.958
aradu.V14167.gnm1.Aradu.A01	Arahy.01	7300001	7400000	0.871
aradu.V14167.gnm1.Aradu.A01	Arahy.01	7400001	7500000	0.781
aradu.V14167.gnm1.Aradu.A01	Arahy.01	7500001	7600000	0.89
aradu.V14167.gnm1.Aradu.A01	Arahy.01	7600001	7700000	0
aradu.V14167.gnm1.Aradu.A01	Arahy.01	7700001	7800000	0.927
aradu.V14167.gnm1.Aradu.A01	Arahy.01	7800001	7900000	0.949
aradu.V14167.gnm1.Aradu.A01	Arahy.01	7900001	8e+06	0.72
aradu.V14167.gnm1.Aradu.A01	Arahy.01	8000001	8100000	0.761
aradu.V14167.gnm1.Aradu.A01	Arahy.01	8100001	8200000	0.814
aradu.V14167.gnm1.Aradu.A01	Arahy.01	8200001	8300000	0.814
aradu.V14167.gnm1.Aradu.A01	Arahy.01	8300001	8400000	0.965
aradu.V14167.gnm1.Aradu.A01	Arahy.01	8400001	8500000	0.869
aradu.V14167.gnm1.Aradu.A01	Arahy.01	8500001	8600000	0.901
aradu.V14167.gnm1.Aradu.A01	Arahy.01	8600001	8700000	0.819
aradu.V14167.gnm1.Aradu.A01	Arahy.01	8700001	8800000	0.964
aradu.V14167.gnm1.Aradu.A01	Arahy.01	8800001	8900000	0.837
aradu.V14167.gnm1.Aradu.A01	Arahy.01	8900001	9e+06	0.975
aradu.V14167.gnm1.Aradu.A01	Arahy.01	9000001	9100000	0.895
aradu.V14167.gnm1.Aradu.A01	Arahy.01	9100001	9200000	0.864
aradu.V14167.gnm1.Aradu.A01	Arahy.01	9200001	9300000	0.963
aradu.V14167.gnm1.Aradu.A01	Arahy.01	9300001	9400000	0.969
aradu.V14167.gnm1.Aradu.A01	Arahy.01	9400001	9500000	0.955
aradu.V14167.gnm1.Aradu.A01	Arahy.01	9500001	9600000	0.89
aradu.V14167.gnm1.Aradu.A01	Arahy.01	9600001	9700000	0.842
aradu.V14167.gnm1.Aradu.A01	Arahy.01	9700001	9800000	0.981
aradu.V14167.gnm1.Aradu.A01	Arahy.01	9800001	9900000	0.899
aradu.V14167.gnm1.Aradu.A01	Arahy.01	9900001	1e+07	0.881
aradu.V14167.gnm1.Aradu.A01	Arahy.01	10000001	10100000	0.98
aradu.V14167.gnm1.Aradu.A01	Arahy.01	10100001	10200000	0.943
aradu.V14167.gnm1.Aradu.A01	Arahy.01	10200001	10300000	0.911
aradu.V14167.gnm1.Aradu.A01	Arahy.01	10300001	10400000	0.973
aradu.V14167.gnm1.Aradu.A01	Arahy.01	10400001	10500000	0.891
aradu.V14167.gnm1.Aradu.A01	Arahy.01	10500001	10600000	0.944
aradu.V14167.gnm1.Aradu.A01	Arahy.01	10600001	10700000	0.896
aradu.V14167.gnm1.Aradu.A01	Arahy.01	10700001	10800000	0.937
aradu.V14167.gnm1.Aradu.A01	Arahy.01	10800001	10900000	0.922
aradu.V14167.gnm1.Aradu.A01	Arahy.01	10900001	1.1e+07	0.955
aradu.V14167.gnm1.Aradu.A01	Arahy.01	11000001	11100000	0.929
aradu.V14167.gnm1.Aradu.A01	Arahy.01	11100001	11200000	0.973
aradu.V14167.gnm1.Aradu.A01	Arahy.01	11200001	11300000	0.852
aradu.V14167.gnm1.Aradu.A01	Arahy.01	11300001	11400000	0.907
aradu.V14167.gnm1.Aradu.A01	Arahy.01	11400001	11500000	0.757
aradu.V14167.gnm1.Aradu.A01	Arahy.01	11500001	11600000	0.875
aradu.V14167.gnm1.Aradu.A01	Arahy.01	11600001	11700000	0.965
aradu.V14167.gnm1.Aradu.A01	Arahy.01	11700001	11800000	0.869
aradu.V14167.gnm1.Aradu.A01	Arahy.01	11800001	11900000	0.939
aradu.V14167.gnm1.Aradu.A01	Arahy.01	11900001	1.2e+07	0.897
aradu.V14167.gnm1.Aradu.A01	Arahy.01	12000001	12100000	0.905
aradu.V14167.gnm1.Aradu.A01	Arahy.01	12100001	12200000	0.86
aradu.V14167.gnm1.Aradu.A01	Arahy.01	12200001	12300000	0.869
aradu.V14167.gnm1.Aradu.A01	Arahy.01	12300001	12400000	0.916
aradu.V14167.gnm1.Aradu.A01	Arahy.01	12400001	12500000	0.825
aradu.V14167.gnm1.Aradu.A01	Arahy.01	12500001	12600000	0.869
aradu.V14167.gnm1.Aradu.A01	Arahy.01	12600001	12700000	0.956
aradu.V14167.gnm1.Aradu.A01	Arahy.01	12700001	12800000	0.867
aradu.V14167.gnm1.Aradu.A01	Arahy.01	12800001	12900000	0.784
aradu.V14167.gnm1.Aradu.A01	Arahy.01	12900001	1.3e+07	0.915
aradu.V14167.gnm1.Aradu.A01	Arahy.01	13000001	13100000	0.852
aradu.V14167.gnm1.Aradu.A01	Arahy.01	13100001	13200000	0.926
aradu.V14167.gnm1.Aradu.A01	Arahy.01	13200001	13300000	0.981
aradu.V14167.gnm1.Aradu.A01	Arahy.01	13300001	13400000	0.981
aradu.V14167.gnm1.Aradu.A01	Arahy.01	13400001	13500000	0.93
aradu.V14167.gnm1.Aradu.A01	Arahy.01	13500001	13600000	0.856
aradu.V14167.gnm1.Aradu.A01	Arahy.01	13600001	13700000	0.977
aradu.V14167.gnm1.Aradu.A01	Arahy.01	13700001	13800000	0.979
aradu.V14167.gnm1.Aradu.A01	Arahy.01	13800001	13900000	0.969
aradu.V14167.gnm1.Aradu.A01	Arahy.01	13900001	1.4e+07	0.971
aradu.V14167.gnm1.Aradu.A01	Arahy.01	14000001	14100000	0.987
aradu.V14167.gnm1.Aradu.A01	Arahy.01	14100001	14200000	0.973
aradu.V14167.gnm1.Aradu.A01	Arahy.01	14200001	14300000	0.921
aradu.V14167.gnm1.Aradu.A01	Arahy.01	14300001	14400000	0.981
aradu.V14167.gnm1.Aradu.A01	Arahy.01	14400001	14500000	0.981
aradu.V14167.gnm1.Aradu.A01	Arahy.01	14500001	14600000	0
aradu.V14167.gnm1.Aradu.A01	Arahy.01	14600001	14700000	0
aradu.V14167.gnm1.Aradu.A01	Arahy.01	14700001	14800000	0.834
aradu.V14167.gnm1.Aradu.A01	Arahy.01	14800001	14900000	0.885
aradu.V14167.gnm1.Aradu.A01	Arahy.01	14900001	1.5e+07	0.908
aradu.V14167.gnm1.Aradu.A01	Arahy.01	15000001	15100000	0.893
aradu.V14167.gnm1.Aradu.A01	Arahy.01	15100001	15200000	0.866
aradu.V14167.gnm1.Aradu.A01	Arahy.01	15200001	15300000	0.871
aradu.V14167.gnm1.Aradu.A01	Arahy.01	15300001	15400000	0.931
aradu.V14167.gnm1.Aradu.A01	Arahy.01	15400001	15500000	0.732
aradu.V14167.gnm1.Aradu.A01	Arahy.01	15500001	15600000	0.809
aradu.V14167.gnm1.Aradu.A01	Arahy.01	15600001	15700000	0.819
aradu.V14167.gnm1.Aradu.A01	Arahy.01	15700001	15800000	0.887
aradu.V14167.gnm1.Aradu.A01	Arahy.01	15800001	15900000	0
aradu.V14167.gnm1.Aradu.A01	Arahy.01	15900001	1.6e+07	0.813
aradu.V14167.gnm1.Aradu.A01	Arahy.01	16000001	16100000	0
aradu.V14167.gnm1.Aradu.A01	Arahy.01	16100001	16200000	0.751
aradu.V14167.gnm1.Aradu.A01	Arahy.01	16200001	16300000	0.878
aradu.V14167.gnm1.Aradu.A01	Arahy.01	16300001	16400000	0.927
aradu.V14167.gnm1.Aradu.A01	Arahy.01	16400001	16500000	0
aradu.V14167.gnm1.Aradu.A01	Arahy.01	16500001	16600000	0
aradu.V14167.gnm1.Aradu.A01	Arahy.01	16600001	16700000	0.7
aradu.V14167.gnm1.Aradu.A01	Arahy.01	16700001	16800000	0.981
aradu.V14167.gnm1.Aradu.A01	Arahy.01	16800001	16900000	0.982
aradu.V14167.gnm1.Aradu.A01	Arahy.01	16900001	1.7e+07	0
aradu.V14167.gnm1.Aradu.A01	Arahy.01	17000001	17100000	0.967
aradu.V14167.gnm1.Aradu.A01	Arahy.01	17100001	17200000	0.948
aradu.V14167.gnm1.Aradu.A01	Arahy.01	17200001	17300000	0.943
aradu.V14167.gnm1.Aradu.A01	Arahy.01	17300001	17400000	0.826
aradu.V14167.gnm1.Aradu.A01	Arahy.01	17400001	17500000	0.854
aradu.V14167.gnm1.Aradu.A01	Arahy.01	17500001	17600000	0
aradu.V14167.gnm1.Aradu.A01	Arahy.01	17600001	17700000	0
aradu.V14167.gnm1.Aradu.A01	Arahy.01	17700001	17800000	0.892
aradu.V14167.gnm1.Aradu.A01	Arahy.01	17800001	17900000	0.878
aradu.V14167.gnm1.Aradu.A01	Arahy.01	17900001	1.8e+07	0.974
aradu.V14167.gnm1.Aradu.A01	Arahy.01	18000001	18100000	0.969
aradu.V14167.gnm1.Aradu.A01	Arahy.01	18100001	18200000	0.974
aradu.V14167.gnm1.Aradu.A01	Arahy.01	18200001	18300000	0.966
aradu.V14167.gnm1.Aradu.A01	Arahy.01	18300001	18400000	0.974
aradu.V14167.gnm1.Aradu.A01	Arahy.01	18400001	18500000	0.96
aradu.V14167.gnm1.Aradu.A01	Arahy.01	18500001	18600000	0.885
aradu.V14167.gnm1.Aradu.A01	Arahy.01	18600001	18700000	0.99
aradu.V14167.gnm1.Aradu.A01	Arahy.01	18700001	18800000	0.84
aradu.V14167.gnm1.Aradu.A01	Arahy.01	18800001	18900000	0
aradu.V14167.gnm1.Aradu.A01	Arahy.01	18900001	1.9e+07	0.812
aradu.V14167.gnm1.Aradu.A01	Arahy.01	19000001	19100000	0.812
aradu.V14167.gnm1.Aradu.A01	Arahy.01	19100001	19200000	0.812
aradu.V14167.gnm1.Aradu.A01	Arahy.01	19200001	19300000	0.834
aradu.V14167.gnm1.Aradu.A01	Arahy.01	19300001	19400000	0.815
aradu.V14167.gnm1.Aradu.A01	Arahy.01	19400001	19500000	0
aradu.V14167.gnm1.Aradu.A01	Arahy.01	19500001	19600000	0.868
aradu.V14167.gnm1.Aradu.A01	Arahy.01	19600001	19700000	0.719
aradu.V14167.gnm1.Aradu.A01	Arahy.01	19700001	19800000	0
aradu.V14167.gnm1.Aradu.A01	Arahy.01	19800001	19900000	0.947
aradu.V14167.gnm1.Aradu.A01	Arahy.01	19900001	2e+07	0.954
aradu.V14167.gnm1.Aradu.A01	Arahy.01	20000001	20100000	0.977
aradu.V14167.gnm1.Aradu.A01	Arahy.01	20100001	20200000	0.935
aradu.V14167.gnm1.Aradu.A01	Arahy.01	20200001	20300000	0.858
aradu.V14167.gnm1.Aradu.A01	Arahy.01	20300001	20400000	0
aradu.V14167.gnm1.Aradu.A01	Arahy.01	20400001	20500000	0.943
aradu.V14167.gnm1.Aradu.A01	Arahy.01	20500001	20600000	0.978
aradu.V14167.gnm1.Aradu.A01	Arahy.01	20600001	20700000	0.988
aradu.V14167.gnm1.Aradu.A01	Arahy.01	20700001	20800000	0.981
aradu.V14167.gnm1.Aradu.A01	Arahy.01	20800001	20900000	0.94
aradu.V14167.gnm1.Aradu.A01	Arahy.01	20900001	2.1e+07	0.978
aradu.V14167.gnm1.Aradu.A01	Arahy.01	21000001	21100000	0.943
aradu.V14167.gnm1.Aradu.A01	Arahy.01	21100001	21200000	0.964
aradu.V14167.gnm1.Aradu.A01	Arahy.01	21200001	21300000	0.98
aradu.V14167.gnm1.Aradu.A01	Arahy.01	21300001	21400000	0.97
aradu.V14167.gnm1.Aradu.A01	Arahy.01	21400001	21500000	0.977
aradu.V14167.gnm1.Aradu.A01	Arahy.01	21500001	21600000	0.88
aradu.V14167.gnm1.Aradu.A01	Arahy.01	21600001	21700000	0.808
aradu.V14167.gnm1.Aradu.A01	Arahy.01	21700001	21800000	0.973
aradu.V14167.gnm1.Aradu.A01	Arahy.01	21800001	21900000	0.984
aradu.V14167.gnm1.Aradu.A01	Arahy.01	21900001	2.2e+07	0.969
aradu.V14167.gnm1.Aradu.A01	Arahy.01	22000001	22100000	0.824
aradu.V14167.gnm1.Aradu.A01	Arahy.01	22100001	22200000	0.965
aradu.V14167.gnm1.Aradu.A01	Arahy.01	22200001	22300000	0.979
aradu.V14167.gnm1.Aradu.A01	Arahy.01	22300001	22400000	0.989
aradu.V14167.gnm1.Aradu.A01	Arahy.01	22400001	22500000	0.955
aradu.V14167.gnm1.Aradu.A01	Arahy.01	22500001	22600000	0.965
aradu.V14167.gnm1.Aradu.A01	Arahy.01	22600001	22700000	0.979
aradu.V14167.gnm1.Aradu.A01	Arahy.01	22700001	22800000	0.969
aradu.V14167.gnm1.Aradu.A01	Arahy.01	22800001	22900000	0.974
aradu.V14167.gnm1.Aradu.A01	Arahy.01	22900001	2.3e+07	0.968
aradu.V14167.gnm1.Aradu.A01	Arahy.01	23000001	23100000	0.967
aradu.V14167.gnm1.Aradu.A01	Arahy.01	23100001	23200000	0.97
aradu.V14167.gnm1.Aradu.A01	Arahy.01	23200001	23300000	0.977
aradu.V14167.gnm1.Aradu.A01	Arahy.01	23300001	23400000	0.833
aradu.V14167.gnm1.Aradu.A01	Arahy.01	23400001	23500000	0.955
aradu.V14167.gnm1.Aradu.A01	Arahy.01	23500001	23600000	0.95
aradu.V14167.gnm1.Aradu.A01	Arahy.01	23600001	23700000	0.969
aradu.V14167.gnm1.Aradu.A01	Arahy.01	23700001	23800000	0.969
aradu.V14167.gnm1.Aradu.A01	Arahy.01	23800001	23900000	0.972
aradu.V14167.gnm1.Aradu.A01	Arahy.01	23900001	2.4e+07	0.982
aradu.V14167.gnm1.Aradu.A01	Arahy.01	24000001	24100000	0.969
aradu.V14167.gnm1.Aradu.A01	Arahy.01	24100001	24200000	0.984
aradu.V14167.gnm1.Aradu.A01	Arahy.01	24200001	24300000	0.975
aradu.V14167.gnm1.Aradu.A01	Arahy.01	24300001	24400000	0.98
aradu.V14167.gnm1.Aradu.A01	Arahy.01	24400001	24500000	0.975
aradu.V14167.gnm1.Aradu.A01	Arahy.01	24500001	24600000	0.976
aradu.V14167.gnm1.Aradu.A01	Arahy.01	24600001	24700000	0.989
aradu.V14167.gnm1.Aradu.A01	Arahy.01	24700001	24800000	0.976
aradu.V14167.gnm1.Aradu.A01	Arahy.01	24800001	24900000	0.933
aradu.V14167.gnm1.Aradu.A01	Arahy.01	24900001	2.5e+07	0.946
aradu.V14167.gnm1.Aradu.A01	Arahy.01	25000001	25100000	0.976
aradu.V14167.gnm1.Aradu.A01	Arahy.01	25100001	25200000	0.976
aradu.V14167.gnm1.Aradu.A01	Arahy.01	25200001	25300000	0.959
aradu.V14167.gnm1.Aradu.A01	Arahy.01	25300001	25400000	0.958
aradu.V14167.gnm1.Aradu.A01	Arahy.01	25400001	25500000	0.905
aradu.V14167.gnm1.Aradu.A01	Arahy.01	25500001	25600000	0.953
aradu.V14167.gnm1.Aradu.A01	Arahy.01	25600001	25700000	0.889
aradu.V14167.gnm1.Aradu.A01	Arahy.01	25700001	25800000	0.954
aradu.V14167.gnm1.Aradu.A01	Arahy.01	25800001	25900000	0.987
aradu.V14167.gnm1.Aradu.A01	Arahy.01	25900001	2.6e+07	0.978
aradu.V14167.gnm1.Aradu.A01	Arahy.01	26000001	26100000	0.964
aradu.V14167.gnm1.Aradu.A01	Arahy.01	26100001	26200000	0.991
aradu.V14167.gnm1.Aradu.A01	Arahy.01	26200001	26300000	0.989
aradu.V14167.gnm1.Aradu.A01	Arahy.01	26300001	26400000	0.99
aradu.V14167.gnm1.Aradu.A01	Arahy.01	26400001	26500000	0.922
aradu.V14167.gnm1.Aradu.A01	Arahy.01	26500001	26600000	0.967
aradu.V14167.gnm1.Aradu.A01	Arahy.01	26600001	26700000	0.929
aradu.V14167.gnm1.Aradu.A01	Arahy.01	26700001	26800000	0.983
aradu.V14167.gnm1.Aradu.A01	Arahy.01	26800001	26900000	0.974
aradu.V14167.gnm1.Aradu.A01	Arahy.01	26900001	2.7e+07	0.964
aradu.V14167.gnm1.Aradu.A01	Arahy.01	27000001	27100000	0.942
aradu.V14167.gnm1.Aradu.A01	Arahy.01	27100001	27200000	0.936
aradu.V14167.gnm1.Aradu.A01	Arahy.01	27200001	27300000	0.923
aradu.V14167.gnm1.Aradu.A01	Arahy.01	27300001	27400000	0.867
aradu.V14167.gnm1.Aradu.A01	Arahy.01	27400001	27500000	0.986
aradu.V14167.gnm1.Aradu.A01	Arahy.01	27500001	27600000	0.987
aradu.V14167.gnm1.Aradu.A01	Arahy.01	27600001	27700000	0.984
aradu.V14167.gnm1.Aradu.A01	Arahy.01	27700001	27800000	0.811
aradu.V14167.gnm1.Aradu.A01	Arahy.01	27800001	27900000	0.906
aradu.V14167.gnm1.Aradu.A01	Arahy.01	27900001	2.8e+07	0.97
aradu.V14167.gnm1.Aradu.A01	Arahy.01	28000001	28100000	0.984
aradu.V14167.gnm1.Aradu.A01	Arahy.01	28100001	28200000	0.986
aradu.V14167.gnm1.Aradu.A01	Arahy.01	28200001	28300000	0.971
aradu.V14167.gnm1.Aradu.A01	Arahy.01	28300001	28400000	0.91
aradu.V14167.gnm1.Aradu.A01	Arahy.01	28400001	28500000	0.971
aradu.V14167.gnm1.Aradu.A01	Arahy.01	28500001	28600000	0.982
aradu.V14167.gnm1.Aradu.A01	Arahy.01	28600001	28700000	0.921
aradu.V14167.gnm1.Aradu.A01	Arahy.01	28700001	28800000	0.908
aradu.V14167.gnm1.Aradu.A01	Arahy.01	28800001	28900000	0.978
aradu.V14167.gnm1.Aradu.A01	Arahy.01	28900001	2.9e+07	0.962
aradu.V14167.gnm1.Aradu.A01	Arahy.01	29000001	29100000	0.976
aradu.V14167.gnm1.Aradu.A01	Arahy.01	29100001	29200000	0.965
aradu.V14167.gnm1.Aradu.A01	Arahy.01	29200001	29300000	0.884
aradu.V14167.gnm1.Aradu.A01	Arahy.01	29300001	29400000	0.973
aradu.V14167.gnm1.Aradu.A01	Arahy.01	29400001	29500000	0.933
aradu.V14167.gnm1.Aradu.A01	Arahy.01	29500001	29600000	0.99
aradu.V14167.gnm1.Aradu.A01	Arahy.01	29600001	29700000	0.983
aradu.V14167.gnm1.Aradu.A01	Arahy.01	29700001	29800000	0.988
aradu.V14167.gnm1.Aradu.A01	Arahy.01	29800001	29900000	0.981
aradu.V14167.gnm1.Aradu.A01	Arahy.01	29900001	3e+07	0.969
aradu.V14167.gnm1.Aradu.A01	Arahy.01	30000001	30100000	0.958
aradu.V14167.gnm1.Aradu.A01	Arahy.01	30100001	30200000	0.973
aradu.V14167.gnm1.Aradu.A01	Arahy.01	30200001	30300000	0.988
aradu.V14167.gnm1.Aradu.A01	Arahy.01	30300001	30400000	0.982
aradu.V14167.gnm1.Aradu.A01	Arahy.01	30400001	30500000	0.981
aradu.V14167.gnm1.Aradu.A01	Arahy.01	30500001	30600000	0.962
aradu.V14167.gnm1.Aradu.A01	Arahy.01	30600001	30700000	0.983
aradu.V14167.gnm1.Aradu.A01	Arahy.01	30700001	30800000	0.969
aradu.V14167.gnm1.Aradu.A01	Arahy.01	30800001	30900000	0.983
aradu.V14167.gnm1.Aradu.A01	Arahy.01	30900001	3.1e+07	0.97
aradu.V14167.gnm1.Aradu.A01	Arahy.01	31000001	31100000	0.972
aradu.V14167.gnm1.Aradu.A01	Arahy.01	31100001	31200000	0.971
aradu.V14167.gnm1.Aradu.A01	Arahy.01	31200001	31300000	0.987
aradu.V14167.gnm1.Aradu.A01	Arahy.01	31300001	31400000	0.978
aradu.V14167.gnm1.Aradu.A01	Arahy.01	31400001	31500000	0.978
aradu.V14167.gnm1.Aradu.A01	Arahy.01	31500001	31600000	0.973
aradu.V14167.gnm1.Aradu.A01	Arahy.01	31600001	31700000	0.982
aradu.V14167.gnm1.Aradu.A01	Arahy.01	31700001	31800000	0.981
aradu.V14167.gnm1.Aradu.A01	Arahy.01	31800001	31900000	0.962
aradu.V14167.gnm1.Aradu.A01	Arahy.01	31900001	3.2e+07	0.97
aradu.V14167.gnm1.Aradu.A01	Arahy.01	32000001	32100000	0.893
aradu.V14167.gnm1.Aradu.A01	Arahy.01	32100001	32200000	0.947
aradu.V14167.gnm1.Aradu.A01	Arahy.01	32200001	32300000	0.947
aradu.V14167.gnm1.Aradu.A01	Arahy.01	32300001	32400000	0.983
aradu.V14167.gnm1.Aradu.A01	Arahy.01	32400001	32500000	0.918
aradu.V14167.gnm1.Aradu.A01	Arahy.01	32500001	32600000	0.985
aradu.V14167.gnm1.Aradu.A01	Arahy.01	32600001	32700000	0.94
aradu.V14167.gnm1.Aradu.A01	Arahy.01	32700001	32800000	0
aradu.V14167.gnm1.Aradu.A01	Arahy.01	32800001	32900000	0
aradu.V14167.gnm1.Aradu.A01	Arahy.01	32900001	3.3e+07	0
aradu.V14167.gnm1.Aradu.A01	Arahy.01	33000001	33100000	0.976
aradu.V14167.gnm1.Aradu.A01	Arahy.01	33100001	33200000	0.795
aradu.V14167.gnm1.Aradu.A01	Arahy.01	33200001	33300000	0.948
aradu.V14167.gnm1.Aradu.A01	Arahy.01	33300001	33400000	0.836
aradu.V14167.gnm1.Aradu.A01	Arahy.01	33400001	33500000	0.874
aradu.V14167.gnm1.Aradu.A01	Arahy.01	33500001	33600000	0.969
aradu.V14167.gnm1.Aradu.A01	Arahy.01	33600001	33700000	0.976
aradu.V14167.gnm1.Aradu.A01	Arahy.01	33700001	33800000	0.975
aradu.V14167.gnm1.Aradu.A01	Arahy.01	33800001	33900000	0
aradu.V14167.gnm1.Aradu.A01	Arahy.01	33900001	3.4e+07	0
aradu.V14167.gnm1.Aradu.A01	Arahy.01	34000001	34100000	0.821
aradu.V14167.gnm1.Aradu.A01	Arahy.01	34100001	34200000	0
aradu.V14167.gnm1.Aradu.A01	Arahy.01	34200001	34300000	0.739
aradu.V14167.gnm1.Aradu.A01	Arahy.01	34300001	34400000	0
aradu.V14167.gnm1.Aradu.A01	Arahy.01	34400001	34500000	0.806
aradu.V14167.gnm1.Aradu.A01	Arahy.01	34500001	34600000	0.834
aradu.V14167.gnm1.Aradu.A01	Arahy.01	34600001	34700000	0.932
aradu.V14167.gnm1.Aradu.A01	Arahy.01	34700001	34800000	0.908
aradu.V14167.gnm1.Aradu.A01	Arahy.01	34800001	34900000	0.938
aradu.V14167.gnm1.Aradu.A01	Arahy.01	34900001	3.5e+07	0
aradu.V14167.gnm1.Aradu.A01	Arahy.01	35000001	35100000	0
aradu.V14167.gnm1.Aradu.A01	Arahy.01	35100001	35200000	0
aradu.V14167.gnm1.Aradu.A01	Arahy.01	35200001	35300000	0
aradu.V14167.gnm1.Aradu.A01	Arahy.01	35300001	35400000	0.756
aradu.V14167.gnm1.Aradu.A01	Arahy.01	35400001	35500000	0
aradu.V14167.gnm1.Aradu.A01	Arahy.01	35500001	35600000	0.761
aradu.V14167.gnm1.Aradu.A01	Arahy.01	35600001	35700000	0.829
aradu.V14167.gnm1.Aradu.A01	Arahy.01	35700001	35800000	0.84
aradu.V14167.gnm1.Aradu.A01	Arahy.01	35800001	35900000	0.918
aradu.V14167.gnm1.Aradu.A01	Arahy.01	35900001	3.6e+07	0.756
aradu.V14167.gnm1.Aradu.A01	Arahy.01	36000001	36100000	0.757
aradu.V14167.gnm1.Aradu.A01	Arahy.01	36100001	36200000	0
aradu.V14167.gnm1.Aradu.A01	Arahy.01	36200001	36300000	0.875
aradu.V14167.gnm1.Aradu.A01	Arahy.01	36300001	36400000	0.769
aradu.V14167.gnm1.Aradu.A01	Arahy.01	36400001	36500000	0.892
aradu.V14167.gnm1.Aradu.A01	Arahy.01	36500001	36600000	0
aradu.V14167.gnm1.Aradu.A01	Arahy.01	36600001	36700000	0
aradu.V14167.gnm1.Aradu.A01	Arahy.01	36700001	36800000	0
aradu.V14167.gnm1.Aradu.A01	Arahy.01	36800001	36900000	0.955
aradu.V14167.gnm1.Aradu.A01	Arahy.01	36900001	3.7e+07	0.876
aradu.V14167.gnm1.Aradu.A01	Arahy.01	37000001	37100000	0.841
aradu.V14167.gnm1.Aradu.A01	Arahy.01	37100001	37200000	0.879
aradu.V14167.gnm1.Aradu.A01	Arahy.01	37200001	37300000	0.83
aradu.V14167.gnm1.Aradu.A01	Arahy.01	37300001	37400000	0.873
aradu.V14167.gnm1.Aradu.A01	Arahy.01	37400001	37500000	0.958
aradu.V14167.gnm1.Aradu.A01	Arahy.01	37500001	37600000	0.919
aradu.V14167.gnm1.Aradu.A01	Arahy.01	37600001	37700000	0.941
aradu.V14167.gnm1.Aradu.A01	Arahy.01	37700001	37800000	0.874
aradu.V14167.gnm1.Aradu.A01	Arahy.01	37800001	37900000	0.858
aradu.V14167.gnm1.Aradu.A01	Arahy.01	37900001	3.8e+07	0
aradu.V14167.gnm1.Aradu.A01	Arahy.01	38000001	38100000	0.949
aradu.V14167.gnm1.Aradu.A01	Arahy.01	38100001	38200000	0.979
aradu.V14167.gnm1.Aradu.A01	Arahy.01	38200001	38300000	0.973
aradu.V14167.gnm1.Aradu.A01	Arahy.01	38300001	38400000	0.977
aradu.V14167.gnm1.Aradu.A01	Arahy.01	38400001	38500000	0.985
aradu.V14167.gnm1.Aradu.A01	Arahy.01	38500001	38600000	0.983
aradu.V14167.gnm1.Aradu.A01	Arahy.01	38600001	38700000	0.981
aradu.V14167.gnm1.Aradu.A01	Arahy.01	38700001	38800000	0.985
aradu.V14167.gnm1.Aradu.A01	Arahy.01	38800001	38900000	0.983
aradu.V14167.gnm1.Aradu.A01	Arahy.01	38900001	3.9e+07	0.826
aradu.V14167.gnm1.Aradu.A01	Arahy.01	39000001	39100000	0.944
aradu.V14167.gnm1.Aradu.A01	Arahy.01	39100001	39200000	0.987
aradu.V14167.gnm1.Aradu.A01	Arahy.01	39200001	39300000	0.976
aradu.V14167.gnm1.Aradu.A01	Arahy.01	39300001	39400000	0.986
aradu.V14167.gnm1.Aradu.A01	Arahy.01	39400001	39500000	0.983
aradu.V14167.gnm1.Aradu.A01	Arahy.01	39500001	39600000	0.983
aradu.V14167.gnm1.Aradu.A01	Arahy.01	39600001	39700000	0.989
aradu.V14167.gnm1.Aradu.A01	Arahy.01	39700001	39800000	0.983
aradu.V14167.gnm1.Aradu.A01	Arahy.01	39800001	39900000	0.981
aradu.V14167.gnm1.Aradu.A01	Arahy.01	39900001	4e+07	0.977
aradu.V14167.gnm1.Aradu.A01	Arahy.01	40000001	40100000	0.868
aradu.V14167.gnm1.Aradu.A01	Arahy.01	40100001	40200000	0.97
aradu.V14167.gnm1.Aradu.A01	Arahy.01	40200001	40300000	0.983
aradu.V14167.gnm1.Aradu.A01	Arahy.01	40300001	40400000	0.98
aradu.V14167.gnm1.Aradu.A01	Arahy.01	40400001	40500000	0.977
aradu.V14167.gnm1.Aradu.A01	Arahy.01	40500001	40600000	0.99
aradu.V14167.gnm1.Aradu.A01	Arahy.01	40600001	40700000	0.841
aradu.V14167.gnm1.Aradu.A01	Arahy.01	40700001	40800000	0.981
aradu.V14167.gnm1.Aradu.A01	Arahy.01	40800001	40900000	0.98
aradu.V14167.gnm1.Aradu.A01	Arahy.01	40900001	4.1e+07	0.964
aradu.V14167.gnm1.Aradu.A01	Arahy.01	41000001	41100000	0.98
aradu.V14167.gnm1.Aradu.A01	Arahy.01	41100001	41200000	0.986
aradu.V14167.gnm1.Aradu.A01	Arahy.01	41200001	41300000	0.944
aradu.V14167.gnm1.Aradu.A01	Arahy.01	41300001	41400000	0.843
aradu.V14167.gnm1.Aradu.A01	Arahy.01	41400001	41500000	0.88
aradu.V14167.gnm1.Aradu.A01	Arahy.01	41500001	41600000	0.882
aradu.V14167.gnm1.Aradu.A01	Arahy.01	41600001	41700000	0.983
aradu.V14167.gnm1.Aradu.A01	Arahy.01	41700001	41800000	0.931
aradu.V14167.gnm1.Aradu.A01	Arahy.01	41800001	41900000	0.832
aradu.V14167.gnm1.Aradu.A01	Arahy.01	41900001	4.2e+07	0.926
aradu.V14167.gnm1.Aradu.A01	Arahy.01	42000001	42100000	0.96
aradu.V14167.gnm1.Aradu.A01	Arahy.01	42100001	42200000	0.988
aradu.V14167.gnm1.Aradu.A01	Arahy.01	42200001	42300000	0.979
aradu.V14167.gnm1.Aradu.A01	Arahy.01	42300001	42400000	0.957
aradu.V14167.gnm1.Aradu.A01	Arahy.01	42400001	42500000	0.95
aradu.V14167.gnm1.Aradu.A01	Arahy.01	42500001	42600000	0.925
aradu.V14167.gnm1.Aradu.A01	Arahy.01	42600001	42700000	0.925
aradu.V14167.gnm1.Aradu.A01	Arahy.01	42700001	42800000	0.941
aradu.V14167.gnm1.Aradu.A01	Arahy.01	42800001	42900000	0.975
aradu.V14167.gnm1.Aradu.A01	Arahy.01	42900001	4.3e+07	0.979
aradu.V14167.gnm1.Aradu.A01	Arahy.01	43000001	43100000	0.973
aradu.V14167.gnm1.Aradu.A01	Arahy.01	43100001	43200000	0.973
aradu.V14167.gnm1.Aradu.A01	Arahy.01	43200001	43300000	0.975
aradu.V14167.gnm1.Aradu.A01	Arahy.01	43300001	43400000	0.943
aradu.V14167.gnm1.Aradu.A01	Arahy.01	43400001	43500000	0.931
aradu.V14167.gnm1.Aradu.A01	Arahy.01	43500001	43600000	0.841
aradu.V14167.gnm1.Aradu.A01	Arahy.01	43600001	43700000	0.861
aradu.V14167.gnm1.Aradu.A01	Arahy.01	43700001	43800000	0.982
aradu.V14167.gnm1.Aradu.A01	Arahy.01	43800001	43900000	0.961
aradu.V14167.gnm1.Aradu.A01	Arahy.01	43900001	4.4e+07	0.985
aradu.V14167.gnm1.Aradu.A01	Arahy.01	44000001	44100000	0.987
aradu.V14167.gnm1.Aradu.A01	Arahy.01	44100001	44200000	0.977
aradu.V14167.gnm1.Aradu.A01	Arahy.01	44200001	44300000	0.972
aradu.V14167.gnm1.Aradu.A01	Arahy.01	44300001	44400000	0.971
aradu.V14167.gnm1.Aradu.A01	Arahy.01	44400001	44500000	0.976
aradu.V14167.gnm1.Aradu.A01	Arahy.01	44500001	44600000	0
aradu.V14167.gnm1.Aradu.A01	Arahy.01	44600001	44700000	0.981
aradu.V14167.gnm1.Aradu.A01	Arahy.01	44700001	44800000	0.99
aradu.V14167.gnm1.Aradu.A01	Arahy.01	44800001	44900000	0.976
aradu.V14167.gnm1.Aradu.A01	Arahy.01	44900001	4.5e+07	0.968
aradu.V14167.gnm1.Aradu.A01	Arahy.01	45000001	45100000	0.982
aradu.V14167.gnm1.Aradu.A01	Arahy.01	45100001	45200000	0.983
aradu.V14167.gnm1.Aradu.A01	Arahy.01	45200001	45300000	0.983
aradu.V14167.gnm1.Aradu.A01	Arahy.01	45300001	45400000	0.972
aradu.V14167.gnm1.Aradu.A01	Arahy.01	45400001	45500000	0.984
aradu.V14167.gnm1.Aradu.A01	Arahy.01	45500001	45600000	0.981
aradu.V14167.gnm1.Aradu.A01	Arahy.01	45600001	45700000	0.973
aradu.V14167.gnm1.Aradu.A01	Arahy.01	45700001	45800000	0.961
aradu.V14167.gnm1.Aradu.A01	Arahy.01	45800001	45900000	0.987
aradu.V14167.gnm1.Aradu.A01	Arahy.01	45900001	4.6e+07	0.976
aradu.V14167.gnm1.Aradu.A01	Arahy.01	46000001	46100000	0.987
aradu.V14167.gnm1.Aradu.A01	Arahy.01	46100001	46200000	0.96
aradu.V14167.gnm1.Aradu.A01	Arahy.01	46200001	46300000	0.965
aradu.V14167.gnm1.Aradu.A01	Arahy.01	46300001	46400000	0.843
aradu.V14167.gnm1.Aradu.A01	Arahy.01	46400001	46500000	0.972
aradu.V14167.gnm1.Aradu.A01	Arahy.01	46500001	46600000	0.949
aradu.V14167.gnm1.Aradu.A01	Arahy.01	46600001	46700000	0.925
aradu.V14167.gnm1.Aradu.A01	Arahy.01	46700001	46800000	0.989
aradu.V14167.gnm1.Aradu.A01	Arahy.01	46800001	46900000	0.964
aradu.V14167.gnm1.Aradu.A01	Arahy.01	46900001	4.7e+07	0.987
aradu.V14167.gnm1.Aradu.A01	Arahy.01	47000001	47100000	0.986
aradu.V14167.gnm1.Aradu.A01	Arahy.01	47100001	47200000	0.979
aradu.V14167.gnm1.Aradu.A01	Arahy.01	47200001	47300000	0.973
aradu.V14167.gnm1.Aradu.A01	Arahy.01	47300001	47400000	0.974
aradu.V14167.gnm1.Aradu.A01	Arahy.01	47400001	47500000	0.965
aradu.V14167.gnm1.Aradu.A01	Arahy.01	47500001	47600000	0.984
aradu.V14167.gnm1.Aradu.A01	Arahy.01	47600001	47700000	0.973
aradu.V14167.gnm1.Aradu.A01	Arahy.01	47700001	47800000	0.964
aradu.V14167.gnm1.Aradu.A01	Arahy.01	47800001	47900000	0.971
aradu.V14167.gnm1.Aradu.A01	Arahy.01	47900001	4.8e+07	0.984
aradu.V14167.gnm1.Aradu.A01	Arahy.01	48000001	48100000	0.938
aradu.V14167.gnm1.Aradu.A01	Arahy.01	48100001	48200000	0.958
aradu.V14167.gnm1.Aradu.A01	Arahy.01	48200001	48300000	0.978
aradu.V14167.gnm1.Aradu.A01	Arahy.01	48300001	48400000	0.982
aradu.V14167.gnm1.Aradu.A01	Arahy.01	48400001	48500000	0.982
aradu.V14167.gnm1.Aradu.A01	Arahy.01	48500001	48600000	0.968
aradu.V14167.gnm1.Aradu.A01	Arahy.01	48600001	48700000	0.968
aradu.V14167.gnm1.Aradu.A01	Arahy.01	48700001	48800000	0.984
aradu.V14167.gnm1.Aradu.A01	Arahy.01	48800001	48900000	0.964
aradu.V14167.gnm1.Aradu.A01	Arahy.01	48900001	4.9e+07	0.962
aradu.V14167.gnm1.Aradu.A01	Arahy.01	49000001	49100000	0.964
aradu.V14167.gnm1.Aradu.A01	Arahy.01	49100001	49200000	0.978
aradu.V14167.gnm1.Aradu.A01	Arahy.01	49200001	49300000	0.993
aradu.V14167.gnm1.Aradu.A01	Arahy.01	49300001	49400000	0.979
aradu.V14167.gnm1.Aradu.A01	Arahy.01	49400001	49500000	0.967
aradu.V14167.gnm1.Aradu.A01	Arahy.01	49500001	49600000	0.916
aradu.V14167.gnm1.Aradu.A01	Arahy.01	49600001	49700000	0.946
aradu.V14167.gnm1.Aradu.A01	Arahy.01	49700001	49800000	0.987
aradu.V14167.gnm1.Aradu.A01	Arahy.01	49800001	49900000	0.989
aradu.V14167.gnm1.Aradu.A01	Arahy.01	49900001	5e+07	0.987
aradu.V14167.gnm1.Aradu.A01	Arahy.01	50000001	50100000	0.914
aradu.V14167.gnm1.Aradu.A01	Arahy.01	50100001	50200000	0.937
aradu.V14167.gnm1.Aradu.A01	Arahy.01	50200001	50300000	0.962
aradu.V14167.gnm1.Aradu.A01	Arahy.01	50300001	50400000	0.978
aradu.V14167.gnm1.Aradu.A01	Arahy.01	50400001	50500000	0.985
aradu.V14167.gnm1.Aradu.A01	Arahy.01	50500001	50600000	0.971
aradu.V14167.gnm1.Aradu.A01	Arahy.01	50600001	50700000	0.924
aradu.V14167.gnm1.Aradu.A01	Arahy.01	50700001	50800000	0.98
aradu.V14167.gnm1.Aradu.A01	Arahy.01	50800001	50900000	0.982
aradu.V14167.gnm1.Aradu.A01	Arahy.01	50900001	5.1e+07	0.928
aradu.V14167.gnm1.Aradu.A01	Arahy.01	51000001	51100000	0.925
aradu.V14167.gnm1.Aradu.A01	Arahy.01	51100001	51200000	0.977
aradu.V14167.gnm1.Aradu.A01	Arahy.01	51200001	51300000	0.969
aradu.V14167.gnm1.Aradu.A01	Arahy.01	51300001	51400000	0.816
aradu.V14167.gnm1.Aradu.A01	Arahy.01	51400001	51500000	0.983
aradu.V14167.gnm1.Aradu.A01	Arahy.01	51500001	51600000	0.984
aradu.V14167.gnm1.Aradu.A01	Arahy.01	51600001	51700000	0.984
aradu.V14167.gnm1.Aradu.A01	Arahy.01	51700001	51800000	0.976
aradu.V14167.gnm1.Aradu.A01	Arahy.01	51800001	51900000	0.974
aradu.V14167.gnm1.Aradu.A01	Arahy.01	51900001	5.2e+07	0.974
aradu.V14167.gnm1.Aradu.A01	Arahy.01	52000001	52100000	0.991
aradu.V14167.gnm1.Aradu.A01	Arahy.01	52100001	52200000	0.977
aradu.V14167.gnm1.Aradu.A01	Arahy.01	52200001	52300000	0.978
aradu.V14167.gnm1.Aradu.A01	Arahy.01	52300001	52400000	0.968
aradu.V14167.gnm1.Aradu.A01	Arahy.01	52400001	52500000	0.969
aradu.V14167.gnm1.Aradu.A01	Arahy.01	52500001	52600000	0.904
aradu.V14167.gnm1.Aradu.A01	Arahy.01	52600001	52700000	0.947
aradu.V14167.gnm1.Aradu.A01	Arahy.01	52700001	52800000	0.976
aradu.V14167.gnm1.Aradu.A01	Arahy.01	52800001	52900000	0.97
aradu.V14167.gnm1.Aradu.A01	Arahy.01	52900001	5.3e+07	0.965
aradu.V14167.gnm1.Aradu.A01	Arahy.01	53000001	53100000	0.971
aradu.V14167.gnm1.Aradu.A01	Arahy.01	53100001	53200000	0.974
aradu.V14167.gnm1.Aradu.A01	Arahy.01	53200001	53300000	0.978
aradu.V14167.gnm1.Aradu.A01	Arahy.01	53300001	53400000	0.975
aradu.V14167.gnm1.Aradu.A01	Arahy.01	53400001	53500000	0.977
aradu.V14167.gnm1.Aradu.A01	Arahy.01	53500001	53600000	0.984
aradu.V14167.gnm1.Aradu.A01	Arahy.01	53600001	53700000	0.979
aradu.V14167.gnm1.Aradu.A01	Arahy.01	53700001	53800000	0.983
aradu.V14167.gnm1.Aradu.A01	Arahy.01	53800001	53900000	0.984
aradu.V14167.gnm1.Aradu.A01	Arahy.01	53900001	5.4e+07	0.963
aradu.V14167.gnm1.Aradu.A01	Arahy.01	54000001	54100000	0.945
aradu.V14167.gnm1.Aradu.A01	Arahy.01	54100001	54200000	0.98
aradu.V14167.gnm1.Aradu.A01	Arahy.01	54200001	54300000	0.985
aradu.V14167.gnm1.Aradu.A01	Arahy.01	54300001	54400000	0.977
aradu.V14167.gnm1.Aradu.A01	Arahy.01	54400001	54500000	0.942
aradu.V14167.gnm1.Aradu.A01	Arahy.01	54500001	54600000	0.976
aradu.V14167.gnm1.Aradu.A01	Arahy.01	54600001	54700000	0.983
aradu.V14167.gnm1.Aradu.A01	Arahy.01	54700001	54800000	0.981
aradu.V14167.gnm1.Aradu.A01	Arahy.01	54800001	54900000	0.986
aradu.V14167.gnm1.Aradu.A01	Arahy.01	54900001	5.5e+07	0.967
aradu.V14167.gnm1.Aradu.A01	Arahy.01	55000001	55100000	0.965
aradu.V14167.gnm1.Aradu.A01	Arahy.01	55100001	55200000	0.967
aradu.V14167.gnm1.Aradu.A01	Arahy.01	55200001	55300000	0.986
aradu.V14167.gnm1.Aradu.A01	Arahy.01	55300001	55400000	0.942
aradu.V14167.gnm1.Aradu.A01	Arahy.01	55400001	55500000	0.978
aradu.V14167.gnm1.Aradu.A01	Arahy.01	55500001	55600000	0.983
aradu.V14167.gnm1.Aradu.A01	Arahy.01	55600001	55700000	0.981
aradu.V14167.gnm1.Aradu.A01	Arahy.01	55700001	55800000	0.982
aradu.V14167.gnm1.Aradu.A01	Arahy.01	55800001	55900000	0.972
aradu.V14167.gnm1.Aradu.A01	Arahy.01	55900001	5.6e+07	0.988
aradu.V14167.gnm1.Aradu.A01	Arahy.01	56000001	56100000	0.984
aradu.V14167.gnm1.Aradu.A01	Arahy.01	56100001	56200000	0.975
aradu.V14167.gnm1.Aradu.A01	Arahy.01	56200001	56300000	0.93
aradu.V14167.gnm1.Aradu.A01	Arahy.01	56300001	56400000	0.983
aradu.V14167.gnm1.Aradu.A01	Arahy.01	56400001	56500000	0.974
aradu.V14167.gnm1.Aradu.A01	Arahy.01	56500001	56600000	0.966
aradu.V14167.gnm1.Aradu.A01	Arahy.01	56600001	56700000	0.98
aradu.V14167.gnm1.Aradu.A01	Arahy.01	56700001	56800000	0.967
aradu.V14167.gnm1.Aradu.A01	Arahy.01	56800001	56900000	0.963
aradu.V14167.gnm1.Aradu.A01	Arahy.01	56900001	5.7e+07	0.968
aradu.V14167.gnm1.Aradu.A01	Arahy.01	57000001	57100000	0.972
aradu.V14167.gnm1.Aradu.A01	Arahy.01	57100001	57200000	0.984
aradu.V14167.gnm1.Aradu.A01	Arahy.01	57200001	57300000	0.967
aradu.V14167.gnm1.Aradu.A01	Arahy.01	57300001	57400000	0.964
aradu.V14167.gnm1.Aradu.A01	Arahy.01	57400001	57500000	0.958
aradu.V14167.gnm1.Aradu.A01	Arahy.01	57500001	57600000	0.874
aradu.V14167.gnm1.Aradu.A01	Arahy.01	57600001	57700000	0.973
aradu.V14167.gnm1.Aradu.A01	Arahy.01	57700001	57800000	0.955
aradu.V14167.gnm1.Aradu.A01	Arahy.01	57800001	57900000	0.984
aradu.V14167.gnm1.Aradu.A01	Arahy.01	57900001	5.8e+07	0.989
aradu.V14167.gnm1.Aradu.A01	Arahy.01	58000001	58100000	0.923
aradu.V14167.gnm1.Aradu.A01	Arahy.01	58100001	58200000	0.911
aradu.V14167.gnm1.Aradu.A01	Arahy.01	58200001	58300000	0.98
aradu.V14167.gnm1.Aradu.A01	Arahy.01	58300001	58400000	0.985
aradu.V14167.gnm1.Aradu.A01	Arahy.01	58400001	58500000	0.988
aradu.V14167.gnm1.Aradu.A01	Arahy.01	58500001	58600000	0.993
aradu.V14167.gnm1.Aradu.A01	Arahy.01	58600001	58700000	0.955
aradu.V14167.gnm1.Aradu.A01	Arahy.01	58700001	58800000	0.969
aradu.V14167.gnm1.Aradu.A01	Arahy.01	58800001	58900000	0.979
aradu.V14167.gnm1.Aradu.A01	Arahy.01	58900001	5.9e+07	0.986
aradu.V14167.gnm1.Aradu.A01	Arahy.01	59000001	59100000	0.944
aradu.V14167.gnm1.Aradu.A01	Arahy.01	59100001	59200000	0.91
aradu.V14167.gnm1.Aradu.A01	Arahy.01	59200001	59300000	0.978
aradu.V14167.gnm1.Aradu.A01	Arahy.01	59300001	59400000	0.971
aradu.V14167.gnm1.Aradu.A01	Arahy.01	59400001	59500000	0.971
aradu.V14167.gnm1.Aradu.A01	Arahy.01	59500001	59600000	0.963
aradu.V14167.gnm1.Aradu.A01	Arahy.01	59600001	59700000	0.981
aradu.V14167.gnm1.Aradu.A01	Arahy.01	59700001	59800000	0.973
aradu.V14167.gnm1.Aradu.A01	Arahy.01	59800001	59900000	0.98
aradu.V14167.gnm1.Aradu.A01	Arahy.01	59900001	6e+07	0.985
aradu.V14167.gnm1.Aradu.A01	Arahy.01	60000001	60100000	0.983
aradu.V14167.gnm1.Aradu.A01	Arahy.01	60100001	60200000	0.945
aradu.V14167.gnm1.Aradu.A01	Arahy.01	60200001	60300000	0.931
aradu.V14167.gnm1.Aradu.A01	Arahy.01	60300001	60400000	0.895
aradu.V14167.gnm1.Aradu.A01	Arahy.01	60400001	60500000	0.935
aradu.V14167.gnm1.Aradu.A01	Arahy.01	60500001	60600000	0.974
aradu.V14167.gnm1.Aradu.A01	Arahy.01	60600001	60700000	0.981
aradu.V14167.gnm1.Aradu.A01	Arahy.01	60700001	60800000	0.961
aradu.V14167.gnm1.Aradu.A01	Arahy.01	60800001	60900000	0.961
aradu.V14167.gnm1.Aradu.A01	Arahy.01	60900001	6.1e+07	0.983
aradu.V14167.gnm1.Aradu.A01	Arahy.01	61000001	61100000	0.968
aradu.V14167.gnm1.Aradu.A01	Arahy.01	61100001	61200000	0.989
aradu.V14167.gnm1.Aradu.A01	Arahy.01	61200001	61300000	0.977
aradu.V14167.gnm1.Aradu.A01	Arahy.01	61300001	61400000	0.984
aradu.V14167.gnm1.Aradu.A01	Arahy.01	61400001	61500000	0.974
aradu.V14167.gnm1.Aradu.A01	Arahy.01	61500001	61600000	0.973
aradu.V14167.gnm1.Aradu.A01	Arahy.01	61600001	61700000	0.966
aradu.V14167.gnm1.Aradu.A01	Arahy.01	61700001	61800000	0.986
aradu.V14167.gnm1.Aradu.A01	Arahy.01	61800001	61900000	0.975
aradu.V14167.gnm1.Aradu.A01	Arahy.01	61900001	6.2e+07	0.981
aradu.V14167.gnm1.Aradu.A01	Arahy.01	62000001	62100000	0.915
aradu.V14167.gnm1.Aradu.A01	Arahy.01	62100001	62200000	0.915
aradu.V14167.gnm1.Aradu.A01	Arahy.01	62200001	62300000	0.973
aradu.V14167.gnm1.Aradu.A01	Arahy.01	62300001	62400000	0.968
aradu.V14167.gnm1.Aradu.A01	Arahy.01	62400001	62500000	0.843
aradu.V14167.gnm1.Aradu.A01	Arahy.01	62500001	62600000	0.958
aradu.V14167.gnm1.Aradu.A01	Arahy.01	62600001	62700000	0.982
aradu.V14167.gnm1.Aradu.A01	Arahy.01	62700001	62800000	0.893
aradu.V14167.gnm1.Aradu.A01	Arahy.01	62800001	62900000	0.82
aradu.V14167.gnm1.Aradu.A01	Arahy.01	62900001	6.3e+07	0.873
aradu.V14167.gnm1.Aradu.A01	Arahy.01	63000001	63100000	0.864
aradu.V14167.gnm1.Aradu.A01	Arahy.01	63100001	63200000	0
aradu.V14167.gnm1.Aradu.A01	Arahy.01	63200001	63300000	0
aradu.V14167.gnm1.Aradu.A01	Arahy.01	63300001	63400000	0
aradu.V14167.gnm1.Aradu.A01	Arahy.01	63400001	63500000	0.915
aradu.V14167.gnm1.Aradu.A01	Arahy.01	63500001	63600000	0.988
aradu.V14167.gnm1.Aradu.A01	Arahy.01	63600001	63700000	0.98
aradu.V14167.gnm1.Aradu.A01	Arahy.01	63700001	63800000	0.981
aradu.V14167.gnm1.Aradu.A01	Arahy.01	63800001	63900000	0.937
aradu.V14167.gnm1.Aradu.A01	Arahy.01	63900001	6.4e+07	0.988
aradu.V14167.gnm1.Aradu.A01	Arahy.01	64000001	64100000	0.945
aradu.V14167.gnm1.Aradu.A01	Arahy.01	64100001	64200000	0.953
aradu.V14167.gnm1.Aradu.A01	Arahy.01	64200001	64300000	0.963
aradu.V14167.gnm1.Aradu.A01	Arahy.01	64300001	64400000	0.984
aradu.V14167.gnm1.Aradu.A01	Arahy.01	64400001	64500000	0.985
aradu.V14167.gnm1.Aradu.A01	Arahy.01	64500001	64600000	0.944
aradu.V14167.gnm1.Aradu.A01	Arahy.01	64600001	64700000	0.887
aradu.V14167.gnm1.Aradu.A01	Arahy.01	64700001	64800000	0.971
aradu.V14167.gnm1.Aradu.A01	Arahy.01	64800001	64900000	0.92
aradu.V14167.gnm1.Aradu.A01	Arahy.01	64900001	6.5e+07	0.985
aradu.V14167.gnm1.Aradu.A01	Arahy.01	65000001	65100000	0.986
aradu.V14167.gnm1.Aradu.A01	Arahy.01	65100001	65200000	0.901
aradu.V14167.gnm1.Aradu.A01	Arahy.01	65200001	65300000	0.947
aradu.V14167.gnm1.Aradu.A01	Arahy.01	65300001	65400000	0.94
aradu.V14167.gnm1.Aradu.A01	Arahy.01	65400001	65500000	0.969
aradu.V14167.gnm1.Aradu.A01	Arahy.01	65500001	65600000	0.978
aradu.V14167.gnm1.Aradu.A01	Arahy.01	65600001	65700000	0.991
aradu.V14167.gnm1.Aradu.A01	Arahy.01	65700001	65800000	0.951
aradu.V14167.gnm1.Aradu.A01	Arahy.01	65800001	65900000	0.862
aradu.V14167.gnm1.Aradu.A01	Arahy.01	65900001	6.6e+07	0.937
aradu.V14167.gnm1.Aradu.A01	Arahy.01	66000001	66100000	0.965
aradu.V14167.gnm1.Aradu.A01	Arahy.01	66100001	66200000	0.991
aradu.V14167.gnm1.Aradu.A01	Arahy.01	66200001	66300000	0.983
aradu.V14167.gnm1.Aradu.A01	Arahy.01	66300001	66400000	0.983
aradu.V14167.gnm1.Aradu.A01	Arahy.01	66400001	66500000	0.98
aradu.V14167.gnm1.Aradu.A01	Arahy.01	66500001	66600000	0.988
aradu.V14167.gnm1.Aradu.A01	Arahy.01	66600001	66700000	0.989
aradu.V14167.gnm1.Aradu.A01	Arahy.01	66700001	66800000	0.977
aradu.V14167.gnm1.Aradu.A01	Arahy.01	66800001	66900000	0
aradu.V14167.gnm1.Aradu.A01	Arahy.01	66900001	6.7e+07	0
aradu.V14167.gnm1.Aradu.A01	Arahy.01	67000001	67100000	0
aradu.V14167.gnm1.Aradu.A01	Arahy.01	67100001	67200000	0
aradu.V14167.gnm1.Aradu.A01	Arahy.01	67200001	67300000	0.935
aradu.V14167.gnm1.Aradu.A01	Arahy.01	67300001	67400000	0.996
aradu.V14167.gnm1.Aradu.A01	Arahy.01	67400001	67500000	0
aradu.V14167.gnm1.Aradu.A01	Arahy.01	67500001	67600000	0.971
aradu.V14167.gnm1.Aradu.A01	Arahy.01	67600001	67700000	0.957
aradu.V14167.gnm1.Aradu.A01	Arahy.01	67700001	67800000	0.906
aradu.V14167.gnm1.Aradu.A01	Arahy.01	67800001	67900000	0.981
aradu.V14167.gnm1.Aradu.A01	Arahy.01	67900001	6.8e+07	0.978
aradu.V14167.gnm1.Aradu.A01	Arahy.01	68000001	68100000	0.982
aradu.V14167.gnm1.Aradu.A01	Arahy.01	68100001	68200000	0.986
aradu.V14167.gnm1.Aradu.A01	Arahy.01	68200001	68300000	0.98
aradu.V14167.gnm1.Aradu.A01	Arahy.01	68300001	68400000	0.993
aradu.V14167.gnm1.Aradu.A01	Arahy.01	68400001	68500000	0.985
aradu.V14167.gnm1.Aradu.A01	Arahy.01	68500001	68600000	0.87
aradu.V14167.gnm1.Aradu.A01	Arahy.01	68600001	68700000	0.978
aradu.V14167.gnm1.Aradu.A01	Arahy.01	68700001	68800000	0.988
aradu.V14167.gnm1.Aradu.A01	Arahy.01	68800001	68900000	0.979
aradu.V14167.gnm1.Aradu.A01	Arahy.01	68900001	6.9e+07	0.941
aradu.V14167.gnm1.Aradu.A01	Arahy.01	69000001	69100000	0.894
aradu.V14167.gnm1.Aradu.A01	Arahy.01	69100001	69200000	0.988
aradu.V14167.gnm1.Aradu.A01	Arahy.01	69200001	69300000	0.984
aradu.V14167.gnm1.Aradu.A01	Arahy.01	69300001	69400000	0.965
aradu.V14167.gnm1.Aradu.A01	Arahy.01	69400001	69500000	0.968
aradu.V14167.gnm1.Aradu.A01	Arahy.01	69500001	69600000	0.987
aradu.V14167.gnm1.Aradu.A01	Arahy.01	69600001	69700000	0.81
aradu.V14167.gnm1.Aradu.A01	Arahy.01	69700001	69800000	0.975
aradu.V14167.gnm1.Aradu.A01	Arahy.01	69800001	69900000	0.984
aradu.V14167.gnm1.Aradu.A01	Arahy.01	69900001	7e+07	0.956
aradu.V14167.gnm1.Aradu.A01	Arahy.01	70000001	70100000	0.983
aradu.V14167.gnm1.Aradu.A01	Arahy.01	70100001	70200000	0.979
aradu.V14167.gnm1.Aradu.A01	Arahy.01	70200001	70300000	0.993
aradu.V14167.gnm1.Aradu.A01	Arahy.01	70300001	70400000	0.911
aradu.V14167.gnm1.Aradu.A01	Arahy.01	70400001	70500000	0.923
aradu.V14167.gnm1.Aradu.A01	Arahy.01	70500001	70600000	0.926
aradu.V14167.gnm1.Aradu.A01	Arahy.01	70600001	70700000	0.912
aradu.V14167.gnm1.Aradu.A01	Arahy.01	70700001	70800000	0.931
aradu.V14167.gnm1.Aradu.A01	Arahy.01	70800001	70900000	0.966
aradu.V14167.gnm1.Aradu.A01	Arahy.01	70900001	7.1e+07	0.958
aradu.V14167.gnm1.Aradu.A01	Arahy.01	71000001	71100000	0.968
aradu.V14167.gnm1.Aradu.A01	Arahy.01	71100001	71200000	0.971
aradu.V14167.gnm1.Aradu.A01	Arahy.01	71200001	71300000	0.872
aradu.V14167.gnm1.Aradu.A01	Arahy.01	71300001	71400000	0
aradu.V14167.gnm1.Aradu.A01	Arahy.01	71400001	71500000	0.975
aradu.V14167.gnm1.Aradu.A01	Arahy.01	71500001	71600000	0.976
aradu.V14167.gnm1.Aradu.A01	Arahy.01	71600001	71700000	0.987
aradu.V14167.gnm1.Aradu.A01	Arahy.01	71700001	71800000	0
aradu.V14167.gnm1.Aradu.A01	Arahy.01	71800001	71900000	0.986
aradu.V14167.gnm1.Aradu.A01	Arahy.01	71900001	7.2e+07	0.974
aradu.V14167.gnm1.Aradu.A01	Arahy.01	72000001	72100000	0.967
aradu.V14167.gnm1.Aradu.A01	Arahy.01	72100001	72200000	0.976
aradu.V14167.gnm1.Aradu.A01	Arahy.01	72200001	72300000	0.928
aradu.V14167.gnm1.Aradu.A01	Arahy.01	72300001	72400000	0.969
aradu.V14167.gnm1.Aradu.A01	Arahy.01	72400001	72500000	0.978
aradu.V14167.gnm1.Aradu.A01	Arahy.01	72500001	72600000	0.965
aradu.V14167.gnm1.Aradu.A01	Arahy.01	72600001	72700000	0.978
aradu.V14167.gnm1.Aradu.A01	Arahy.01	72700001	72800000	0.967
aradu.V14167.gnm1.Aradu.A01	Arahy.01	72800001	72900000	0.909
aradu.V14167.gnm1.Aradu.A01	Arahy.01	72900001	7.3e+07	0.899
aradu.V14167.gnm1.Aradu.A01	Arahy.01	73000001	73100000	0.954
aradu.V14167.gnm1.Aradu.A01	Arahy.01	73100001	73200000	0.981
aradu.V14167.gnm1.Aradu.A01	Arahy.01	73200001	73300000	0.987
aradu.V14167.gnm1.Aradu.A01	Arahy.01	73300001	73400000	0.963
aradu.V14167.gnm1.Aradu.A01	Arahy.01	73400001	73500000	0.911
aradu.V14167.gnm1.Aradu.A01	Arahy.01	73500001	73600000	0.978
aradu.V14167.gnm1.Aradu.A01	Arahy.01	73600001	73700000	0.985
aradu.V14167.gnm1.Aradu.A01	Arahy.01	73700001	73800000	0.978
aradu.V14167.gnm1.Aradu.A01	Arahy.01	73800001	73900000	0.979
aradu.V14167.gnm1.Aradu.A01	Arahy.01	73900001	7.4e+07	0.994
aradu.V14167.gnm1.Aradu.A01	Arahy.01	74000001	74100000	0
aradu.V14167.gnm1.Aradu.A01	Arahy.01	74100001	74200000	0.981
aradu.V14167.gnm1.Aradu.A01	Arahy.01	74200001	74300000	0.974
aradu.V14167.gnm1.Aradu.A01	Arahy.01	74300001	74400000	0.982
aradu.V14167.gnm1.Aradu.A01	Arahy.01	74400001	74500000	0.986
aradu.V14167.gnm1.Aradu.A01	Arahy.01	74500001	74600000	0.975
aradu.V14167.gnm1.Aradu.A01	Arahy.01	74600001	74700000	0.983
aradu.V14167.gnm1.Aradu.A01	Arahy.01	74700001	74800000	0.972
aradu.V14167.gnm1.Aradu.A01	Arahy.01	74800001	74900000	0.967
aradu.V14167.gnm1.Aradu.A01	Arahy.01	74900001	7.5e+07	0.962
aradu.V14167.gnm1.Aradu.A01	Arahy.01	75000001	75100000	0.975
aradu.V14167.gnm1.Aradu.A01	Arahy.01	75100001	75200000	0.954
aradu.V14167.gnm1.Aradu.A01	Arahy.01	75200001	75300000	0.946
aradu.V14167.gnm1.Aradu.A01	Arahy.01	75300001	75400000	0.982
aradu.V14167.gnm1.Aradu.A01	Arahy.01	75400001	75500000	0.862
aradu.V14167.gnm1.Aradu.A01	Arahy.01	75500001	75600000	0.944
aradu.V14167.gnm1.Aradu.A01	Arahy.01	75600001	75700000	0.938
aradu.V14167.gnm1.Aradu.A01	Arahy.01	75700001	75800000	0.964
aradu.V14167.gnm1.Aradu.A01	Arahy.01	75800001	75900000	0.985
aradu.V14167.gnm1.Aradu.A01	Arahy.01	75900001	7.6e+07	0.973
aradu.V14167.gnm1.Aradu.A01	Arahy.01	76000001	76100000	0.974
aradu.V14167.gnm1.Aradu.A01	Arahy.01	76100001	76200000	0.968
aradu.V14167.gnm1.Aradu.A01	Arahy.01	76200001	76300000	0.977
aradu.V14167.gnm1.Aradu.A01	Arahy.01	76300001	76400000	0.981
aradu.V14167.gnm1.Aradu.A01	Arahy.01	76400001	76500000	0.977
aradu.V14167.gnm1.Aradu.A01	Arahy.01	76500001	76600000	0.988
aradu.V14167.gnm1.Aradu.A01	Arahy.01	76600001	76700000	0.954
aradu.V14167.gnm1.Aradu.A01	Arahy.01	76700001	76800000	0.962
aradu.V14167.gnm1.Aradu.A01	Arahy.01	76800001	76900000	0.988
aradu.V14167.gnm1.Aradu.A01	Arahy.01	76900001	7.7e+07	0.95
aradu.V14167.gnm1.Aradu.A01	Arahy.01	77000001	77100000	0.967
aradu.V14167.gnm1.Aradu.A01	Arahy.01	77100001	77200000	0.967
aradu.V14167.gnm1.Aradu.A01	Arahy.01	77200001	77300000	0.987
aradu.V14167.gnm1.Aradu.A01	Arahy.01	77300001	77400000	0.986
aradu.V14167.gnm1.Aradu.A01	Arahy.01	77400001	77500000	0.976
aradu.V14167.gnm1.Aradu.A01	Arahy.01	77500001	77600000	0.964
aradu.V14167.gnm1.Aradu.A01	Arahy.01	77600001	77700000	0.86
aradu.V14167.gnm1.Aradu.A01	Arahy.01	77700001	77800000	0.964
aradu.V14167.gnm1.Aradu.A01	Arahy.01	77800001	77900000	0.987
aradu.V14167.gnm1.Aradu.A01	Arahy.01	77900001	7.8e+07	0.886
aradu.V14167.gnm1.Aradu.A01	Arahy.01	78000001	78100000	0.977
aradu.V14167.gnm1.Aradu.A01	Arahy.01	78100001	78200000	0.905
aradu.V14167.gnm1.Aradu.A01	Arahy.01	78200001	78300000	0.972
aradu.V14167.gnm1.Aradu.A01	Arahy.01	78300001	78400000	0.979
aradu.V14167.gnm1.Aradu.A01	Arahy.01	78400001	78500000	0.865
aradu.V14167.gnm1.Aradu.A01	Arahy.01	78500001	78600000	0.915
aradu.V14167.gnm1.Aradu.A01	Arahy.01	78600001	78700000	0.992
aradu.V14167.gnm1.Aradu.A01	Arahy.01	78700001	78800000	0.989
aradu.V14167.gnm1.Aradu.A01	Arahy.01	78800001	78900000	0.913
aradu.V14167.gnm1.Aradu.A01	Arahy.01	78900001	7.9e+07	0.966
aradu.V14167.gnm1.Aradu.A01	Arahy.01	79000001	79100000	0.973
aradu.V14167.gnm1.Aradu.A01	Arahy.01	79100001	79200000	0.962
aradu.V14167.gnm1.Aradu.A01	Arahy.01	79200001	79300000	0.982
aradu.V14167.gnm1.Aradu.A01	Arahy.01	79300001	79400000	0.981
aradu.V14167.gnm1.Aradu.A01	Arahy.01	79400001	79500000	0.989
aradu.V14167.gnm1.Aradu.A01	Arahy.01	79500001	79600000	0.977
aradu.V14167.gnm1.Aradu.A01	Arahy.01	79600001	79700000	0.98
aradu.V14167.gnm1.Aradu.A01	Arahy.01	79700001	79800000	0.981
aradu.V14167.gnm1.Aradu.A01	Arahy.01	79800001	79900000	0.974
aradu.V14167.gnm1.Aradu.A01	Arahy.01	79900001	8e+07	0.972
aradu.V14167.gnm1.Aradu.A01	Arahy.01	80000001	80100000	0.98
aradu.V14167.gnm1.Aradu.A01	Arahy.01	80100001	80200000	0.897
aradu.V14167.gnm1.Aradu.A01	Arahy.01	80200001	80300000	0.989
aradu.V14167.gnm1.Aradu.A01	Arahy.01	80300001	80400000	0.987
aradu.V14167.gnm1.Aradu.A01	Arahy.01	80400001	80500000	0.986
aradu.V14167.gnm1.Aradu.A01	Arahy.01	80500001	80600000	0.982
aradu.V14167.gnm1.Aradu.A01	Arahy.01	80600001	80700000	0.966
aradu.V14167.gnm1.Aradu.A01	Arahy.01	80700001	80800000	0.978
aradu.V14167.gnm1.Aradu.A01	Arahy.01	80800001	80900000	0.99
aradu.V14167.gnm1.Aradu.A01	Arahy.01	80900001	8.1e+07	0.98
aradu.V14167.gnm1.Aradu.A01	Arahy.01	81000001	81100000	0.979
aradu.V14167.gnm1.Aradu.A01	Arahy.01	81100001	81200000	0.991
aradu.V14167.gnm1.Aradu.A01	Arahy.01	81200001	81300000	0.984
aradu.V14167.gnm1.Aradu.A01	Arahy.01	81300001	81400000	0.982
aradu.V14167.gnm1.Aradu.A01	Arahy.01	81400001	81500000	0.978
aradu.V14167.gnm1.Aradu.A01	Arahy.01	81500001	81600000	0.968
aradu.V14167.gnm1.Aradu.A01	Arahy.01	81600001	81700000	0.979
aradu.V14167.gnm1.Aradu.A01	Arahy.01	81700001	81800000	0.974
aradu.V14167.gnm1.Aradu.A01	Arahy.01	81800001	81900000	0.893
aradu.V14167.gnm1.Aradu.A01	Arahy.01	81900001	8.2e+07	0.96
aradu.V14167.gnm1.Aradu.A01	Arahy.01	82000001	82100000	0.99
aradu.V14167.gnm1.Aradu.A01	Arahy.01	82100001	82200000	0.984
aradu.V14167.gnm1.Aradu.A01	Arahy.01	82200001	82300000	0.851
aradu.V14167.gnm1.Aradu.A01	Arahy.01	82300001	82400000	0.978
aradu.V14167.gnm1.Aradu.A01	Arahy.01	82400001	82500000	0.853
aradu.V14167.gnm1.Aradu.A01	Arahy.01	82500001	82600000	0.89
aradu.V14167.gnm1.Aradu.A01	Arahy.01	82600001	82700000	0.958
aradu.V14167.gnm1.Aradu.A01	Arahy.01	82700001	82800000	0.979
aradu.V14167.gnm1.Aradu.A01	Arahy.01	82800001	82900000	0.924
aradu.V14167.gnm1.Aradu.A01	Arahy.01	82900001	8.3e+07	0.988
aradu.V14167.gnm1.Aradu.A01	Arahy.01	83000001	83100000	0.932
aradu.V14167.gnm1.Aradu.A01	Arahy.01	83100001	83200000	0.984
aradu.V14167.gnm1.Aradu.A01	Arahy.01	83200001	83300000	0.962
aradu.V14167.gnm1.Aradu.A01	Arahy.01	83300001	83400000	0.976
aradu.V14167.gnm1.Aradu.A01	Arahy.01	83400001	83500000	0.991
aradu.V14167.gnm1.Aradu.A01	Arahy.01	83500001	83600000	0.996
aradu.V14167.gnm1.Aradu.A01	Arahy.01	83600001	83700000	0.978
aradu.V14167.gnm1.Aradu.A01	Arahy.01	83700001	83800000	0.976
aradu.V14167.gnm1.Aradu.A01	Arahy.01	83800001	83900000	0.93
aradu.V14167.gnm1.Aradu.A01	Arahy.01	83900001	8.4e+07	0.822
aradu.V14167.gnm1.Aradu.A01	Arahy.01	84000001	84100000	0.939
aradu.V14167.gnm1.Aradu.A01	Arahy.01	84100001	84200000	0.993
aradu.V14167.gnm1.Aradu.A01	Arahy.01	84200001	84300000	0.983
aradu.V14167.gnm1.Aradu.A01	Arahy.01	84300001	84400000	0.953
aradu.V14167.gnm1.Aradu.A01	Arahy.01	84400001	84500000	0.969
aradu.V14167.gnm1.Aradu.A01	Arahy.01	84500001	84600000	0.986
aradu.V14167.gnm1.Aradu.A01	Arahy.01	84600001	84700000	0.982
aradu.V14167.gnm1.Aradu.A01	Arahy.01	84700001	84800000	0.976
aradu.V14167.gnm1.Aradu.A01	Arahy.01	84800001	84900000	0.98
aradu.V14167.gnm1.Aradu.A01	Arahy.01	84900001	8.5e+07	0.978
aradu.V14167.gnm1.Aradu.A01	Arahy.01	85000001	85100000	0.887
aradu.V14167.gnm1.Aradu.A01	Arahy.01	85100001	85200000	0.875
aradu.V14167.gnm1.Aradu.A01	Arahy.01	85200001	85300000	0.981
aradu.V14167.gnm1.Aradu.A01	Arahy.01	85300001	85400000	0.948
aradu.V14167.gnm1.Aradu.A01	Arahy.01	85400001	85500000	0.978
aradu.V14167.gnm1.Aradu.A01	Arahy.01	85500001	85600000	0.975
aradu.V14167.gnm1.Aradu.A01	Arahy.01	85600001	85700000	0.984
aradu.V14167.gnm1.Aradu.A01	Arahy.01	85700001	85800000	0.972
aradu.V14167.gnm1.Aradu.A01	Arahy.01	85800001	85900000	0.979
aradu.V14167.gnm1.Aradu.A01	Arahy.01	85900001	8.6e+07	0.98
aradu.V14167.gnm1.Aradu.A01	Arahy.01	86000001	86100000	0.984
aradu.V14167.gnm1.Aradu.A01	Arahy.01	86100001	86200000	0.96
aradu.V14167.gnm1.Aradu.A01	Arahy.01	86200001	86300000	0.932
aradu.V14167.gnm1.Aradu.A01	Arahy.01	86300001	86400000	0.852
aradu.V14167.gnm1.Aradu.A01	Arahy.01	86400001	86500000	0.951
aradu.V14167.gnm1.Aradu.A01	Arahy.01	86500001	86600000	0.971
aradu.V14167.gnm1.Aradu.A01	Arahy.01	86600001	86700000	0.954
aradu.V14167.gnm1.Aradu.A01	Arahy.01	86700001	86800000	0.985
aradu.V14167.gnm1.Aradu.A01	Arahy.01	86800001	86900000	0.99
aradu.V14167.gnm1.Aradu.A01	Arahy.01	86900001	8.7e+07	0.86
aradu.V14167.gnm1.Aradu.A01	Arahy.01	87000001	87100000	0.984
aradu.V14167.gnm1.Aradu.A01	Arahy.01	87100001	87200000	0.973
aradu.V14167.gnm1.Aradu.A01	Arahy.01	87200001	87300000	0.985
aradu.V14167.gnm1.Aradu.A01	Arahy.01	87300001	87400000	0.983
aradu.V14167.gnm1.Aradu.A01	Arahy.01	87400001	87500000	0.978
aradu.V14167.gnm1.Aradu.A01	Arahy.01	87500001	87600000	0.976
aradu.V14167.gnm1.Aradu.A01	Arahy.01	87600001	87700000	0.988
aradu.V14167.gnm1.Aradu.A01	Arahy.01	87700001	87800000	0.988
aradu.V14167.gnm1.Aradu.A01	Arahy.01	87800001	87900000	0.964
aradu.V14167.gnm1.Aradu.A01	Arahy.01	87900001	8.8e+07	0.982
aradu.V14167.gnm1.Aradu.A01	Arahy.01	88000001	88100000	0.835
aradu.V14167.gnm1.Aradu.A01	Arahy.01	88100001	88200000	0.967
aradu.V14167.gnm1.Aradu.A01	Arahy.01	88200001	88300000	0.877
aradu.V14167.gnm1.Aradu.A01	Arahy.01	88300001	88400000	0.802
aradu.V14167.gnm1.Aradu.A01	Arahy.01	88400001	88500000	0.89
aradu.V14167.gnm1.Aradu.A01	Arahy.01	88500001	88600000	0.923
aradu.V14167.gnm1.Aradu.A01	Arahy.01	88600001	88700000	0.978
aradu.V14167.gnm1.Aradu.A01	Arahy.01	88700001	88800000	0.976
aradu.V14167.gnm1.Aradu.A01	Arahy.01	88800001	88900000	0.879
aradu.V14167.gnm1.Aradu.A01	Arahy.01	88900001	8.9e+07	0.956
aradu.V14167.gnm1.Aradu.A01	Arahy.01	89000001	89100000	0.982
aradu.V14167.gnm1.Aradu.A01	Arahy.01	89100001	89200000	0.988
aradu.V14167.gnm1.Aradu.A01	Arahy.01	89200001	89300000	0.915
aradu.V14167.gnm1.Aradu.A01	Arahy.01	89300001	89400000	0.985
aradu.V14167.gnm1.Aradu.A01	Arahy.01	89400001	89500000	0.986
aradu.V14167.gnm1.Aradu.A01	Arahy.01	89500001	89600000	0.984
aradu.V14167.gnm1.Aradu.A01	Arahy.01	89600001	89700000	0.975
aradu.V14167.gnm1.Aradu.A01	Arahy.01	89700001	89800000	0.926
aradu.V14167.gnm1.Aradu.A01	Arahy.01	89800001	89900000	0.728
aradu.V14167.gnm1.Aradu.A01	Arahy.01	89900001	9e+07	0.879
aradu.V14167.gnm1.Aradu.A01	Arahy.01	90000001	90100000	0.909
aradu.V14167.gnm1.Aradu.A01	Arahy.01	90100001	90200000	0.971
aradu.V14167.gnm1.Aradu.A01	Arahy.01	90200001	90300000	0.984
aradu.V14167.gnm1.Aradu.A01	Arahy.01	90300001	90400000	0.984
aradu.V14167.gnm1.Aradu.A01	Arahy.01	90400001	90500000	0.851
aradu.V14167.gnm1.Aradu.A01	Arahy.01	90500001	90600000	0.988
aradu.V14167.gnm1.Aradu.A01	Arahy.01	90600001	90700000	0.988
aradu.V14167.gnm1.Aradu.A01	Arahy.01	90700001	90800000	0.988
aradu.V14167.gnm1.Aradu.A01	Arahy.01	90800001	90900000	0.931
aradu.V14167.gnm1.Aradu.A01	Arahy.01	90900001	9.1e+07	0.992
aradu.V14167.gnm1.Aradu.A01	Arahy.01	91000001	91100000	0.938
aradu.V14167.gnm1.Aradu.A01	Arahy.01	91100001	91200000	0.882
aradu.V14167.gnm1.Aradu.A01	Arahy.01	91200001	91300000	0.927
aradu.V14167.gnm1.Aradu.A01	Arahy.01	91300001	91400000	0.905
aradu.V14167.gnm1.Aradu.A01	Arahy.01	91400001	91500000	0.9
aradu.V14167.gnm1.Aradu.A01	Arahy.01	91500001	91600000	0.98
aradu.V14167.gnm1.Aradu.A01	Arahy.01	91600001	91700000	0.888
aradu.V14167.gnm1.Aradu.A01	Arahy.01	91700001	91800000	0.887
aradu.V14167.gnm1.Aradu.A01	Arahy.01	91800001	91900000	0
aradu.V14167.gnm1.Aradu.A01	Arahy.01	91900001	9.2e+07	0
aradu.V14167.gnm1.Aradu.A01	Arahy.01	92000001	92100000	0.883
aradu.V14167.gnm1.Aradu.A01	Arahy.01	92100001	92200000	0.897
aradu.V14167.gnm1.Aradu.A01	Arahy.01	92200001	92300000	0.829
aradu.V14167.gnm1.Aradu.A01	Arahy.01	92300001	92400000	0.957
aradu.V14167.gnm1.Aradu.A01	Arahy.01	92400001	92500000	0.895
aradu.V14167.gnm1.Aradu.A01	Arahy.01	92500001	92600000	0.957
aradu.V14167.gnm1.Aradu.A01	Arahy.01	92600001	92700000	0.971
aradu.V14167.gnm1.Aradu.A01	Arahy.01	92700001	92800000	0.862
aradu.V14167.gnm1.Aradu.A01	Arahy.01	92800001	92900000	0.761
aradu.V14167.gnm1.Aradu.A01	Arahy.01	92900001	9.3e+07	0.761
aradu.V14167.gnm1.Aradu.A01	Arahy.01	93000001	93100000	0.785
aradu.V14167.gnm1.Aradu.A01	Arahy.01	93100001	93200000	0.733
aradu.V14167.gnm1.Aradu.A01	Arahy.01	93200001	93300000	0.889
aradu.V14167.gnm1.Aradu.A01	Arahy.01	93300001	93400000	0.932
aradu.V14167.gnm1.Aradu.A01	Arahy.01	93400001	93500000	0.97
aradu.V14167.gnm1.Aradu.A01	Arahy.01	93500001	93600000	0.953
aradu.V14167.gnm1.Aradu.A01	Arahy.01	93600001	93700000	0.962
aradu.V14167.gnm1.Aradu.A01	Arahy.01	93700001	93800000	0.96
aradu.V14167.gnm1.Aradu.A01	Arahy.01	93800001	93900000	0.959
aradu.V14167.gnm1.Aradu.A01	Arahy.01	93900001	9.4e+07	0.966
aradu.V14167.gnm1.Aradu.A01	Arahy.01	94000001	94100000	0.957
aradu.V14167.gnm1.Aradu.A01	Arahy.01	94100001	94200000	0.96
aradu.V14167.gnm1.Aradu.A01	Arahy.01	94200001	94300000	0.916
aradu.V14167.gnm1.Aradu.A01	Arahy.01	94300001	94400000	0.842
aradu.V14167.gnm1.Aradu.A01	Arahy.01	94400001	94500000	0.894
aradu.V14167.gnm1.Aradu.A01	Arahy.01	94500001	94600000	0.979
aradu.V14167.gnm1.Aradu.A01	Arahy.01	94600001	94700000	0.961
aradu.V14167.gnm1.Aradu.A01	Arahy.01	94700001	94800000	0.95
aradu.V14167.gnm1.Aradu.A01	Arahy.01	94800001	94900000	0.974
aradu.V14167.gnm1.Aradu.A01	Arahy.01	94900001	9.5e+07	0.948
aradu.V14167.gnm1.Aradu.A01	Arahy.01	95000001	95100000	0.919
aradu.V14167.gnm1.Aradu.A01	Arahy.01	95100001	95200000	0.888
aradu.V14167.gnm1.Aradu.A01	Arahy.01	95200001	95300000	0.98
aradu.V14167.gnm1.Aradu.A01	Arahy.01	95300001	95400000	0.973
aradu.V14167.gnm1.Aradu.A01	Arahy.01	95400001	95500000	0.963
aradu.V14167.gnm1.Aradu.A01	Arahy.01	95500001	95600000	0.959
aradu.V14167.gnm1.Aradu.A01	Arahy.01	95600001	95700000	0.973
aradu.V14167.gnm1.Aradu.A01	Arahy.01	95700001	95800000	0.962
aradu.V14167.gnm1.Aradu.A01	Arahy.01	95800001	95900000	0.895
aradu.V14167.gnm1.Aradu.A01	Arahy.01	95900001	9.6e+07	0.909
aradu.V14167.gnm1.Aradu.A01	Arahy.01	96000001	96100000	0.849
aradu.V14167.gnm1.Aradu.A01	Arahy.01	96100001	96200000	0.804
aradu.V14167.gnm1.Aradu.A01	Arahy.01	96200001	96300000	0.911
aradu.V14167.gnm1.Aradu.A01	Arahy.01	96300001	96400000	0.917
aradu.V14167.gnm1.Aradu.A01	Arahy.01	96400001	96500000	0.869
aradu.V14167.gnm1.Aradu.A01	Arahy.01	96500001	96600000	0.785
aradu.V14167.gnm1.Aradu.A01	Arahy.01	96600001	96700000	0.944
aradu.V14167.gnm1.Aradu.A01	Arahy.01	96700001	96800000	0.918
aradu.V14167.gnm1.Aradu.A01	Arahy.01	96800001	96900000	0.964
aradu.V14167.gnm1.Aradu.A01	Arahy.01	96900001	9.7e+07	0
aradu.V14167.gnm1.Aradu.A01	Arahy.01	97000001	97100000	0
aradu.V14167.gnm1.Aradu.A01	Arahy.01	97100001	97200000	0
aradu.V14167.gnm1.Aradu.A01	Arahy.01	97200001	97300000	0.982
aradu.V14167.gnm1.Aradu.A01	Arahy.01	97300001	97400000	0.934
aradu.V14167.gnm1.Aradu.A01	Arahy.01	97400001	97500000	0.956
aradu.V14167.gnm1.Aradu.A01	Arahy.01	97500001	97600000	0.981
aradu.V14167.gnm1.Aradu.A01	Arahy.01	97600001	97700000	0
aradu.V14167.gnm1.Aradu.A01	Arahy.01	97700001	97800000	0.965
aradu.V14167.gnm1.Aradu.A01	Arahy.01	97800001	97900000	0.938
aradu.V14167.gnm1.Aradu.A01	Arahy.01	97900001	9.8e+07	0.883
aradu.V14167.gnm1.Aradu.A01	Arahy.01	98000001	98100000	0.897
aradu.V14167.gnm1.Aradu.A01	Arahy.01	98100001	98200000	0.871
aradu.V14167.gnm1.Aradu.A01	Arahy.01	98200001	98300000	0.826
aradu.V14167.gnm1.Aradu.A01	Arahy.01	98300001	98400000	0.899
aradu.V14167.gnm1.Aradu.A01	Arahy.01	98400001	98500000	0.951
aradu.V14167.gnm1.Aradu.A01	Arahy.01	98500001	98600000	0.926
aradu.V14167.gnm1.Aradu.A01	Arahy.01	98600001	98700000	0.949
aradu.V14167.gnm1.Aradu.A01	Arahy.01	98700001	98800000	0.967
aradu.V14167.gnm1.Aradu.A01	Arahy.01	98800001	98900000	0.753
aradu.V14167.gnm1.Aradu.A01	Arahy.01	98900001	9.9e+07	0.887
aradu.V14167.gnm1.Aradu.A01	Arahy.01	99000001	99100000	0.895
aradu.V14167.gnm1.Aradu.A01	Arahy.01	99100001	99200000	0.922
aradu.V14167.gnm1.Aradu.A01	Arahy.01	99200001	99300000	0.842
aradu.V14167.gnm1.Aradu.A01	Arahy.01	99300001	99400000	0.933
aradu.V14167.gnm1.Aradu.A01	Arahy.01	99400001	99500000	0.951
aradu.V14167.gnm1.Aradu.A01	Arahy.01	99500001	99600000	0.939
aradu.V14167.gnm1.Aradu.A01	Arahy.01	99600001	99700000	0.833
aradu.V14167.gnm1.Aradu.A01	Arahy.01	99700001	99800000	0.954
aradu.V14167.gnm1.Aradu.A01	Arahy.01	99800001	99900000	0.97
aradu.V14167.gnm1.Aradu.A01	Arahy.01	99900001	1e+08	0.913
aradu.V14167.gnm1.Aradu.A01	Arahy.01	100000001	100100000	0.973
aradu.V14167.gnm1.Aradu.A01	Arahy.01	100100001	100200000	0.879
aradu.V14167.gnm1.Aradu.A01	Arahy.01	100200001	100300000	0.907
aradu.V14167.gnm1.Aradu.A01	Arahy.01	100300001	100400000	0.946
aradu.V14167.gnm1.Aradu.A01	Arahy.01	100400001	100500000	0.818
aradu.V14167.gnm1.Aradu.A01	Arahy.01	100500001	100600000	0.807
aradu.V14167.gnm1.Aradu.A01	Arahy.01	100600001	100700000	0.813
aradu.V14167.gnm1.Aradu.A01	Arahy.01	100700001	100800000	0.705
aradu.V14167.gnm1.Aradu.A01	Arahy.01	100800001	100900000	0.767
aradu.V14167.gnm1.Aradu.A01	Arahy.01	100900001	1.01e+08	0.773
aradu.V14167.gnm1.Aradu.A01	Arahy.01	101000001	101100000	0.84
aradu.V14167.gnm1.Aradu.A01	Arahy.01	101100001	101200000	0.928
aradu.V14167.gnm1.Aradu.A01	Arahy.01	101200001	101300000	0.884
aradu.V14167.gnm1.Aradu.A01	Arahy.01	101300001	101400000	0.896
aradu.V14167.gnm1.Aradu.A01	Arahy.01	101400001	101500000	0.946
aradu.V14167.gnm1.Aradu.A01	Arahy.01	101500001	101600000	0.97
aradu.V14167.gnm1.Aradu.A01	Arahy.01	101600001	101700000	0.961
aradu.V14167.gnm1.Aradu.A01	Arahy.01	101700001	101800000	0.947
aradu.V14167.gnm1.Aradu.A01	Arahy.01	101800001	101900000	0.78
aradu.V14167.gnm1.Aradu.A01	Arahy.01	101900001	1.02e+08	0.881
aradu.V14167.gnm1.Aradu.A01	Arahy.01	102000001	102100000	0.933
aradu.V14167.gnm1.Aradu.A01	Arahy.01	102100001	102200000	0.963
aradu.V14167.gnm1.Aradu.A01	Arahy.01	102200001	102300000	0.946
aradu.V14167.gnm1.Aradu.A01	Arahy.01	102300001	102400000	0.889
aradu.V14167.gnm1.Aradu.A01	Arahy.01	102400001	102500000	0.897
aradu.V14167.gnm1.Aradu.A01	Arahy.01	102500001	102600000	0.985
aradu.V14167.gnm1.Aradu.A01	Arahy.01	102600001	102700000	0.967
aradu.V14167.gnm1.Aradu.A01	Arahy.01	102700001	102800000	0.962
aradu.V14167.gnm1.Aradu.A01	Arahy.01	102800001	102900000	0.936
aradu.V14167.gnm1.Aradu.A01	Arahy.01	102900001	1.03e+08	0.96
aradu.V14167.gnm1.Aradu.A01	Arahy.01	103000001	103100000	0.976
aradu.V14167.gnm1.Aradu.A01	Arahy.01	103100001	103200000	0.782
aradu.V14167.gnm1.Aradu.A01	Arahy.01	103200001	103300000	0.934
aradu.V14167.gnm1.Aradu.A01	Arahy.01	103300001	103400000	0.911
aradu.V14167.gnm1.Aradu.A01	Arahy.01	103400001	103500000	0.817
aradu.V14167.gnm1.Aradu.A01	Arahy.01	103500001	103600000	0.931
aradu.V14167.gnm1.Aradu.A01	Arahy.01	103600001	103700000	0.967
aradu.V14167.gnm1.Aradu.A01	Arahy.01	103700001	103800000	0.875
aradu.V14167.gnm1.Aradu.A01	Arahy.01	103800001	103900000	0.917
aradu.V14167.gnm1.Aradu.A01	Arahy.01	103900001	1.04e+08	0.911
aradu.V14167.gnm1.Aradu.A01	Arahy.01	104000001	104100000	0.784
aradu.V14167.gnm1.Aradu.A01	Arahy.01	104100001	104200000	0.859
aradu.V14167.gnm1.Aradu.A01	Arahy.01	104200001	104300000	0.803
aradu.V14167.gnm1.Aradu.A01	Arahy.01	104300001	104400000	0.929
aradu.V14167.gnm1.Aradu.A01	Arahy.01	104400001	104500000	0.92
aradu.V14167.gnm1.Aradu.A01	Arahy.01	104500001	104600000	0.945
aradu.V14167.gnm1.Aradu.A01	Arahy.01	104600001	104700000	0.978
aradu.V14167.gnm1.Aradu.A01	Arahy.01	104700001	104800000	0.93
aradu.V14167.gnm1.Aradu.A01	Arahy.01	104800001	104900000	0.812
aradu.V14167.gnm1.Aradu.A01	Arahy.01	104900001	1.05e+08	0.888
aradu.V14167.gnm1.Aradu.A01	Arahy.01	105000001	105100000	0.85
aradu.V14167.gnm1.Aradu.A01	Arahy.01	105100001	105200000	0.895
aradu.V14167.gnm1.Aradu.A01	Arahy.01	105200001	105300000	0.937
aradu.V14167.gnm1.Aradu.A01	Arahy.01	105300001	105400000	0.933
aradu.V14167.gnm1.Aradu.A01	Arahy.01	105400001	105500000	0.793
aradu.V14167.gnm1.Aradu.A01	Arahy.01	105500001	105600000	0.924
aradu.V14167.gnm1.Aradu.A01	Arahy.01	105600001	105700000	0.772
aradu.V14167.gnm1.Aradu.A01	Arahy.01	105700001	105800000	0.882
aradu.V14167.gnm1.Aradu.A01	Arahy.01	105800001	105900000	0.825
aradu.V14167.gnm1.Aradu.A01	Arahy.01	105900001	1.06e+08	0.902
aradu.V14167.gnm1.Aradu.A01	Arahy.01	106000001	106100000	0.93
aradu.V14167.gnm1.Aradu.A01	Arahy.01	106100001	106200000	0.917
aradu.V14167.gnm1.Aradu.A01	Arahy.01	106200001	106300000	0.978
aradu.V14167.gnm1.Aradu.A01	Arahy.01	106300001	106400000	0.966
aradu.V14167.gnm1.Aradu.A01	Arahy.01	106400001	106500000	0.973
aradu.V14167.gnm1.Aradu.A01	Arahy.01	106500001	106600000	0.938
aradu.V14167.gnm1.Aradu.A01	Arahy.01	106600001	106700000	0.955
aradu.V14167.gnm1.Aradu.A01	Arahy.01	106700001	106800000	0.969
aradu.V14167.gnm1.Aradu.A01	Arahy.01	106800001	106900000	0.971
aradu.V14167.gnm1.Aradu.A01	Arahy.01	106900001	1.07e+08	0.745
aradu.V14167.gnm1.Aradu.A01	Arahy.01	107000001	107100000	0.842
aradu.V14167.gnm1.Aradu.A01	Arahy.01	107100001	107200000	0.943
aradu.V14167.gnm1.Aradu.A01	Arahy.01	107200001	107300000	0.788
aradu.V14167.gnm1.Aradu.A01	Arahy.01	107300001	107400000	0.937
aradu.V14167.gnm1.Aradu.A01	Arahy.01	107400001	107500000	0.883
aradu.V14167.gnm1.Aradu.A01	Arahy.01	107500001	107600000	0.89
aradu.V14167.gnm1.Aradu.A01	Arahy.01	107600001	107700000	0.863
aradu.V14167.gnm1.Aradu.A01	Arahy.01	107700001	107800000	0.789
aradu.V14167.gnm1.Aradu.A01	Arahy.01	107800001	107900000	0.959
aradu.V14167.gnm1.Aradu.A01	Arahy.01	107900001	1.08e+08	0.746
aradu.V14167.gnm1.Aradu.A01	Arahy.01	108000001	108100000	0.969
aradu.V14167.gnm1.Aradu.A01	Arahy.01	108100001	108200000	0.972
aradu.V14167.gnm1.Aradu.A01	Arahy.01	108200001	108300000	0.89
aradu.V14167.gnm1.Aradu.A01	Arahy.01	108300001	108400000	0.883
aradu.V14167.gnm1.Aradu.A01	Arahy.01	108400001	108500000	0.921
aradu.V14167.gnm1.Aradu.A01	Arahy.01	108500001	108600000	0.856
aradu.V14167.gnm1.Aradu.A01	Arahy.01	108600001	108700000	0.883
aradu.V14167.gnm1.Aradu.A01	Arahy.01	108700001	108800000	0.806
aradu.V14167.gnm1.Aradu.A01	Arahy.01	108800001	108900000	0.852
aradu.V14167.gnm1.Aradu.A01	Arahy.01	108900001	1.09e+08	0.755
aradu.V14167.gnm1.Aradu.A01	Arahy.01	109000001	109100000	0.905
aradu.V14167.gnm1.Aradu.A01	Arahy.01	109100001	109200000	0.871
aradu.V14167.gnm1.Aradu.A01	Arahy.01	109200001	109300000	0.897
aradu.V14167.gnm1.Aradu.A01	Arahy.01	109300001	109400000	0.791
aradu.V14167.gnm1.Aradu.A01	Arahy.01	109400001	109500000	0.84
aradu.V14167.gnm1.Aradu.A01	Arahy.01	109500001	109600000	0.799
aradu.V14167.gnm1.Aradu.A01	Arahy.01	109600001	109700000	0.818
aradu.V14167.gnm1.Aradu.A01	Arahy.01	109700001	109800000	0.75
aradu.V14167.gnm1.Aradu.A01	Arahy.01	109800001	109900000	0
aradu.V14167.gnm1.Aradu.A02	Arahy.02	1	1e+05	0.924
aradu.V14167.gnm1.Aradu.A02	Arahy.02	100001	2e+05	0.978
aradu.V14167.gnm1.Aradu.A02	Arahy.02	200001	3e+05	0.883
aradu.V14167.gnm1.Aradu.A02	Arahy.02	300001	4e+05	0.834
aradu.V14167.gnm1.Aradu.A02	Arahy.02	400001	5e+05	0.893
aradu.V14167.gnm1.Aradu.A02	Arahy.02	500001	6e+05	0.859
aradu.V14167.gnm1.Aradu.A02	Arahy.02	600001	7e+05	0.9
aradu.V14167.gnm1.Aradu.A02	Arahy.02	700001	8e+05	0
aradu.V14167.gnm1.Aradu.A02	Arahy.02	800001	9e+05	0.818
aradu.V14167.gnm1.Aradu.A02	Arahy.02	900001	1e+06	0.934
aradu.V14167.gnm1.Aradu.A02	Arahy.02	1000001	1100000	0.857
aradu.V14167.gnm1.Aradu.A02	Arahy.02	1100001	1200000	0.94
aradu.V14167.gnm1.Aradu.A02	Arahy.02	1200001	1300000	0.876
aradu.V14167.gnm1.Aradu.A02	Arahy.02	1300001	1400000	0.871
aradu.V14167.gnm1.Aradu.A02	Arahy.02	1400001	1500000	0.897
aradu.V14167.gnm1.Aradu.A02	Arahy.02	1500001	1600000	0
aradu.V14167.gnm1.Aradu.A02	Arahy.02	1600001	1700000	0.906
aradu.V14167.gnm1.Aradu.A02	Arahy.02	1700001	1800000	0.912
aradu.V14167.gnm1.Aradu.A02	Arahy.02	1800001	1900000	0.951
aradu.V14167.gnm1.Aradu.A02	Arahy.02	1900001	2e+06	0.867
aradu.V14167.gnm1.Aradu.A02	Arahy.02	2000001	2100000	0.912
aradu.V14167.gnm1.Aradu.A02	Arahy.02	2100001	2200000	0.845
aradu.V14167.gnm1.Aradu.A02	Arahy.02	2200001	2300000	0
aradu.V14167.gnm1.Aradu.A02	Arahy.02	2300001	2400000	0.981
aradu.V14167.gnm1.Aradu.A02	Arahy.02	2400001	2500000	0.753
aradu.V14167.gnm1.Aradu.A02	Arahy.02	2500001	2600000	0.965
aradu.V14167.gnm1.Aradu.A02	Arahy.02	2600001	2700000	0
aradu.V14167.gnm1.Aradu.A02	Arahy.02	2700001	2800000	0.782
aradu.V14167.gnm1.Aradu.A02	Arahy.02	2800001	2900000	0.982
aradu.V14167.gnm1.Aradu.A02	Arahy.02	2900001	3e+06	0.943
aradu.V14167.gnm1.Aradu.A02	Arahy.02	3000001	3100000	0.983
aradu.V14167.gnm1.Aradu.A02	Arahy.02	3100001	3200000	0.813
aradu.V14167.gnm1.Aradu.A02	Arahy.02	3200001	3300000	0.948
aradu.V14167.gnm1.Aradu.A02	Arahy.02	3300001	3400000	0.816
aradu.V14167.gnm1.Aradu.A02	Arahy.02	3400001	3500000	0.877
aradu.V14167.gnm1.Aradu.A02	Arahy.02	3500001	3600000	0.854
aradu.V14167.gnm1.Aradu.A02	Arahy.02	3600001	3700000	0.95
aradu.V14167.gnm1.Aradu.A02	Arahy.02	3700001	3800000	0.944
aradu.V14167.gnm1.Aradu.A02	Arahy.02	3800001	3900000	0.985
aradu.V14167.gnm1.Aradu.A02	Arahy.02	3900001	4e+06	0
aradu.V14167.gnm1.Aradu.A02	Arahy.02	4000001	4100000	0
aradu.V14167.gnm1.Aradu.A02	Arahy.02	4100001	4200000	0
aradu.V14167.gnm1.Aradu.A02	Arahy.02	4200001	4300000	0.95
aradu.V14167.gnm1.Aradu.A02	Arahy.02	4300001	4400000	0.881
aradu.V14167.gnm1.Aradu.A02	Arahy.02	4400001	4500000	0.87
aradu.V14167.gnm1.Aradu.A02	Arahy.02	4500001	4600000	0.864
aradu.V14167.gnm1.Aradu.A02	Arahy.02	4600001	4700000	0.867
aradu.V14167.gnm1.Aradu.A02	Arahy.02	4700001	4800000	0.964
aradu.V14167.gnm1.Aradu.A02	Arahy.02	4800001	4900000	0.934
aradu.V14167.gnm1.Aradu.A02	Arahy.02	4900001	5e+06	0.949
aradu.V14167.gnm1.Aradu.A02	Arahy.02	5000001	5100000	0.89
aradu.V14167.gnm1.Aradu.A02	Arahy.02	5100001	5200000	0.95
aradu.V14167.gnm1.Aradu.A02	Arahy.02	5200001	5300000	0.808
aradu.V14167.gnm1.Aradu.A02	Arahy.02	5300001	5400000	0.927
aradu.V14167.gnm1.Aradu.A02	Arahy.02	5400001	5500000	0.9
aradu.V14167.gnm1.Aradu.A02	Arahy.02	5500001	5600000	0.921
aradu.V14167.gnm1.Aradu.A02	Arahy.02	5600001	5700000	0.867
aradu.V14167.gnm1.Aradu.A02	Arahy.02	5700001	5800000	0.956
aradu.V14167.gnm1.Aradu.A02	Arahy.02	5800001	5900000	0.766
aradu.V14167.gnm1.Aradu.A02	Arahy.02	5900001	6e+06	0.964
aradu.V14167.gnm1.Aradu.A02	Arahy.02	6000001	6100000	0.89
aradu.V14167.gnm1.Aradu.A02	Arahy.02	6100001	6200000	0.741
aradu.V14167.gnm1.Aradu.A02	Arahy.02	6200001	6300000	0.866
aradu.V14167.gnm1.Aradu.A02	Arahy.02	6300001	6400000	0.884
aradu.V14167.gnm1.Aradu.A02	Arahy.02	6400001	6500000	0.912
aradu.V14167.gnm1.Aradu.A02	Arahy.02	6500001	6600000	0.913
aradu.V14167.gnm1.Aradu.A02	Arahy.02	6600001	6700000	0.72
aradu.V14167.gnm1.Aradu.A02	Arahy.02	6700001	6800000	0.956
aradu.V14167.gnm1.Aradu.A02	Arahy.02	6800001	6900000	0
aradu.V14167.gnm1.Aradu.A02	Arahy.02	6900001	7e+06	0.865
aradu.V14167.gnm1.Aradu.A02	Arahy.02	7000001	7100000	0.905
aradu.V14167.gnm1.Aradu.A02	Arahy.02	7100001	7200000	0.88
aradu.V14167.gnm1.Aradu.A02	Arahy.02	7200001	7300000	0.87
aradu.V14167.gnm1.Aradu.A02	Arahy.02	7300001	7400000	0.772
aradu.V14167.gnm1.Aradu.A02	Arahy.02	7400001	7500000	0.942
aradu.V14167.gnm1.Aradu.A02	Arahy.02	7500001	7600000	0.795
aradu.V14167.gnm1.Aradu.A02	Arahy.02	7600001	7700000	0.865
aradu.V14167.gnm1.Aradu.A02	Arahy.02	7700001	7800000	0.931
aradu.V14167.gnm1.Aradu.A02	Arahy.02	7800001	7900000	0.93
aradu.V14167.gnm1.Aradu.A02	Arahy.02	7900001	8e+06	0.936
aradu.V14167.gnm1.Aradu.A02	Arahy.02	8000001	8100000	0.926
aradu.V14167.gnm1.Aradu.A02	Arahy.02	8100001	8200000	0
aradu.V14167.gnm1.Aradu.A02	Arahy.02	8200001	8300000	0.946
aradu.V14167.gnm1.Aradu.A02	Arahy.02	8300001	8400000	0.909
aradu.V14167.gnm1.Aradu.A02	Arahy.02	8400001	8500000	0.772
aradu.V14167.gnm1.Aradu.A02	Arahy.02	8500001	8600000	0.731
aradu.V14167.gnm1.Aradu.A02	Arahy.02	8600001	8700000	0.731
aradu.V14167.gnm1.Aradu.A02	Arahy.02	8700001	8800000	0
aradu.V14167.gnm1.Aradu.A02	Arahy.02	8800001	8900000	0.871
aradu.V14167.gnm1.Aradu.A02	Arahy.02	8900001	9e+06	0.89
aradu.V14167.gnm1.Aradu.A02	Arahy.02	9000001	9100000	0.957
aradu.V14167.gnm1.Aradu.A02	Arahy.02	9100001	9200000	0.913
aradu.V14167.gnm1.Aradu.A02	Arahy.02	9200001	9300000	0.971
aradu.V14167.gnm1.Aradu.A02	Arahy.02	9300001	9400000	0.77
aradu.V14167.gnm1.Aradu.A02	Arahy.02	9400001	9500000	0.871
aradu.V14167.gnm1.Aradu.A02	Arahy.02	9500001	9600000	0.819
aradu.V14167.gnm1.Aradu.A02	Arahy.02	9600001	9700000	0.794
aradu.V14167.gnm1.Aradu.A02	Arahy.02	9700001	9800000	0.829
aradu.V14167.gnm1.Aradu.A02	Arahy.02	9800001	9900000	0.935
aradu.V14167.gnm1.Aradu.A02	Arahy.02	9900001	1e+07	0.975
aradu.V14167.gnm1.Aradu.A02	Arahy.02	10000001	10100000	0.857
aradu.V14167.gnm1.Aradu.A02	Arahy.02	10100001	10200000	0.961
aradu.V14167.gnm1.Aradu.A02	Arahy.02	10200001	10300000	0.923
aradu.V14167.gnm1.Aradu.A02	Arahy.02	10300001	10400000	0.793
aradu.V14167.gnm1.Aradu.A02	Arahy.02	10400001	10500000	0.972
aradu.V14167.gnm1.Aradu.A02	Arahy.02	10500001	10600000	0.919
aradu.V14167.gnm1.Aradu.A02	Arahy.02	10600001	10700000	0.878
aradu.V14167.gnm1.Aradu.A02	Arahy.02	10700001	10800000	0.942
aradu.V14167.gnm1.Aradu.A02	Arahy.02	10800001	10900000	0.9
aradu.V14167.gnm1.Aradu.A02	Arahy.02	10900001	1.1e+07	0.964
aradu.V14167.gnm1.Aradu.A02	Arahy.02	11000001	11100000	0.967
aradu.V14167.gnm1.Aradu.A02	Arahy.02	11100001	11200000	0.962
aradu.V14167.gnm1.Aradu.A02	Arahy.02	11200001	11300000	0
aradu.V14167.gnm1.Aradu.A02	Arahy.02	11300001	11400000	0.834
aradu.V14167.gnm1.Aradu.A02	Arahy.02	11400001	11500000	0.912
aradu.V14167.gnm1.Aradu.A02	Arahy.02	11500001	11600000	0.911
aradu.V14167.gnm1.Aradu.A02	Arahy.02	11600001	11700000	0.941
aradu.V14167.gnm1.Aradu.A02	Arahy.02	11700001	11800000	0.967
aradu.V14167.gnm1.Aradu.A02	Arahy.02	11800001	11900000	0.962
aradu.V14167.gnm1.Aradu.A02	Arahy.02	11900001	1.2e+07	0.875
aradu.V14167.gnm1.Aradu.A02	Arahy.02	12000001	12100000	0.979
aradu.V14167.gnm1.Aradu.A02	Arahy.02	12100001	12200000	0.965
aradu.V14167.gnm1.Aradu.A02	Arahy.02	12200001	12300000	0.976
aradu.V14167.gnm1.Aradu.A02	Arahy.02	12300001	12400000	0.971
aradu.V14167.gnm1.Aradu.A02	Arahy.02	12400001	12500000	0.886
aradu.V14167.gnm1.Aradu.A02	Arahy.02	12500001	12600000	0.775
aradu.V14167.gnm1.Aradu.A02	Arahy.02	12600001	12700000	0.936
aradu.V14167.gnm1.Aradu.A02	Arahy.02	12700001	12800000	0
aradu.V14167.gnm1.Aradu.A02	Arahy.02	12800001	12900000	0.94
aradu.V14167.gnm1.Aradu.A02	Arahy.02	12900001	1.3e+07	0.813
aradu.V14167.gnm1.Aradu.A02	Arahy.02	13000001	13100000	0.85
aradu.V14167.gnm1.Aradu.A02	Arahy.02	13100001	13200000	0.758
aradu.V14167.gnm1.Aradu.A02	Arahy.02	13200001	13300000	0.961
aradu.V14167.gnm1.Aradu.A02	Arahy.02	13300001	13400000	0.97
aradu.V14167.gnm1.Aradu.A02	Arahy.02	13400001	13500000	0.88
aradu.V14167.gnm1.Aradu.A02	Arahy.02	13500001	13600000	0.869
aradu.V14167.gnm1.Aradu.A02	Arahy.02	13600001	13700000	0
aradu.V14167.gnm1.Aradu.A02	Arahy.02	13700001	13800000	0.93
aradu.V14167.gnm1.Aradu.A02	Arahy.02	13800001	13900000	0.951
aradu.V14167.gnm1.Aradu.A02	Arahy.02	13900001	1.4e+07	0.88
aradu.V14167.gnm1.Aradu.A02	Arahy.02	14000001	14100000	0.959
aradu.V14167.gnm1.Aradu.A02	Arahy.02	14100001	14200000	0.958
aradu.V14167.gnm1.Aradu.A02	Arahy.02	14200001	14300000	0.798
aradu.V14167.gnm1.Aradu.A02	Arahy.02	14300001	14400000	0.946
aradu.V14167.gnm1.Aradu.A02	Arahy.02	14400001	14500000	0
aradu.V14167.gnm1.Aradu.A02	Arahy.02	14500001	14600000	0.88
aradu.V14167.gnm1.Aradu.A02	Arahy.02	14600001	14700000	0.961
aradu.V14167.gnm1.Aradu.A02	Arahy.02	14700001	14800000	0.985
aradu.V14167.gnm1.Aradu.A02	Arahy.02	14800001	14900000	0.986
aradu.V14167.gnm1.Aradu.A02	Arahy.02	14900001	1.5e+07	0.988
aradu.V14167.gnm1.Aradu.A02	Arahy.02	15000001	15100000	0.974
aradu.V14167.gnm1.Aradu.A02	Arahy.02	15100001	15200000	0.933
aradu.V14167.gnm1.Aradu.A02	Arahy.02	15200001	15300000	0.844
aradu.V14167.gnm1.Aradu.A02	Arahy.02	15300001	15400000	0.84
aradu.V14167.gnm1.Aradu.A02	Arahy.02	15400001	15500000	0.992
aradu.V14167.gnm1.Aradu.A02	Arahy.02	15500001	15600000	0.964
aradu.V14167.gnm1.Aradu.A02	Arahy.02	15600001	15700000	0.984
aradu.V14167.gnm1.Aradu.A02	Arahy.02	15700001	15800000	0.979
aradu.V14167.gnm1.Aradu.A02	Arahy.02	15800001	15900000	0.974
aradu.V14167.gnm1.Aradu.A02	Arahy.02	15900001	1.6e+07	0.99
aradu.V14167.gnm1.Aradu.A02	Arahy.02	16000001	16100000	0.97
aradu.V14167.gnm1.Aradu.A02	Arahy.02	16100001	16200000	0.965
aradu.V14167.gnm1.Aradu.A02	Arahy.02	16200001	16300000	0.934
aradu.V14167.gnm1.Aradu.A02	Arahy.02	16300001	16400000	0.988
aradu.V14167.gnm1.Aradu.A02	Arahy.02	16400001	16500000	0.973
aradu.V14167.gnm1.Aradu.A02	Arahy.02	16500001	16600000	0.966
aradu.V14167.gnm1.Aradu.A02	Arahy.02	16600001	16700000	0.972
aradu.V14167.gnm1.Aradu.A02	Arahy.02	16700001	16800000	0.969
aradu.V14167.gnm1.Aradu.A02	Arahy.02	16800001	16900000	0.997
aradu.V14167.gnm1.Aradu.A02	Arahy.02	16900001	1.7e+07	0.978
aradu.V14167.gnm1.Aradu.A02	Arahy.02	17000001	17100000	0.983
aradu.V14167.gnm1.Aradu.A02	Arahy.02	17100001	17200000	0.97
aradu.V14167.gnm1.Aradu.A02	Arahy.02	17200001	17300000	0.975
aradu.V14167.gnm1.Aradu.A02	Arahy.02	17300001	17400000	0.979
aradu.V14167.gnm1.Aradu.A02	Arahy.02	17400001	17500000	0.965
aradu.V14167.gnm1.Aradu.A02	Arahy.02	17500001	17600000	0.974
aradu.V14167.gnm1.Aradu.A02	Arahy.02	17600001	17700000	0.953
aradu.V14167.gnm1.Aradu.A02	Arahy.02	17700001	17800000	0.884
aradu.V14167.gnm1.Aradu.A02	Arahy.02	17800001	17900000	0.955
aradu.V14167.gnm1.Aradu.A02	Arahy.02	17900001	1.8e+07	0.981
aradu.V14167.gnm1.Aradu.A02	Arahy.02	18000001	18100000	0.983
aradu.V14167.gnm1.Aradu.A02	Arahy.02	18100001	18200000	0.977
aradu.V14167.gnm1.Aradu.A02	Arahy.02	18200001	18300000	0.991
aradu.V14167.gnm1.Aradu.A02	Arahy.02	18300001	18400000	0.978
aradu.V14167.gnm1.Aradu.A02	Arahy.02	18400001	18500000	0.976
aradu.V14167.gnm1.Aradu.A02	Arahy.02	18500001	18600000	0.967
aradu.V14167.gnm1.Aradu.A02	Arahy.02	18600001	18700000	0.947
aradu.V14167.gnm1.Aradu.A02	Arahy.02	18700001	18800000	0.986
aradu.V14167.gnm1.Aradu.A02	Arahy.02	18800001	18900000	0.986
aradu.V14167.gnm1.Aradu.A02	Arahy.02	18900001	1.9e+07	0.98
aradu.V14167.gnm1.Aradu.A02	Arahy.02	19000001	19100000	0.979
aradu.V14167.gnm1.Aradu.A02	Arahy.02	19100001	19200000	0.973
aradu.V14167.gnm1.Aradu.A02	Arahy.02	19200001	19300000	0.969
aradu.V14167.gnm1.Aradu.A02	Arahy.02	19300001	19400000	0.968
aradu.V14167.gnm1.Aradu.A02	Arahy.02	19400001	19500000	0.97
aradu.V14167.gnm1.Aradu.A02	Arahy.02	19500001	19600000	0.97
aradu.V14167.gnm1.Aradu.A02	Arahy.02	19600001	19700000	0.909
aradu.V14167.gnm1.Aradu.A02	Arahy.02	19700001	19800000	0.945
aradu.V14167.gnm1.Aradu.A02	Arahy.02	19800001	19900000	0.975
aradu.V14167.gnm1.Aradu.A02	Arahy.02	19900001	2e+07	0.919
aradu.V14167.gnm1.Aradu.A02	Arahy.02	20000001	20100000	0.981
aradu.V14167.gnm1.Aradu.A02	Arahy.02	20100001	20200000	0
aradu.V14167.gnm1.Aradu.A02	Arahy.02	20200001	20300000	0.986
aradu.V14167.gnm1.Aradu.A02	Arahy.02	20300001	20400000	0.977
aradu.V14167.gnm1.Aradu.A02	Arahy.02	20400001	20500000	0.715
aradu.V14167.gnm1.Aradu.A02	Arahy.02	20500001	20600000	0.982
aradu.V14167.gnm1.Aradu.A02	Arahy.02	20600001	20700000	0.98
aradu.V14167.gnm1.Aradu.A02	Arahy.02	20700001	20800000	0.965
aradu.V14167.gnm1.Aradu.A02	Arahy.02	20800001	20900000	0.979
aradu.V14167.gnm1.Aradu.A02	Arahy.02	20900001	2.1e+07	0.992
aradu.V14167.gnm1.Aradu.A02	Arahy.02	21000001	21100000	0
aradu.V14167.gnm1.Aradu.A02	Arahy.02	21100001	21200000	0.956
aradu.V14167.gnm1.Aradu.A02	Arahy.02	21200001	21300000	0.982
aradu.V14167.gnm1.Aradu.A02	Arahy.02	21300001	21400000	0.958
aradu.V14167.gnm1.Aradu.A02	Arahy.02	21400001	21500000	0.964
aradu.V14167.gnm1.Aradu.A02	Arahy.02	21500001	21600000	0.971
aradu.V14167.gnm1.Aradu.A02	Arahy.02	21600001	21700000	0.977
aradu.V14167.gnm1.Aradu.A02	Arahy.02	21700001	21800000	0.977
aradu.V14167.gnm1.Aradu.A02	Arahy.02	21800001	21900000	0.973
aradu.V14167.gnm1.Aradu.A02	Arahy.02	21900001	2.2e+07	0.913
aradu.V14167.gnm1.Aradu.A02	Arahy.02	22000001	22100000	0.919
aradu.V14167.gnm1.Aradu.A02	Arahy.02	22100001	22200000	0.985
aradu.V14167.gnm1.Aradu.A02	Arahy.02	22200001	22300000	0
aradu.V14167.gnm1.Aradu.A02	Arahy.02	22300001	22400000	0.951
aradu.V14167.gnm1.Aradu.A02	Arahy.02	22400001	22500000	0.956
aradu.V14167.gnm1.Aradu.A02	Arahy.02	22500001	22600000	0.889
aradu.V14167.gnm1.Aradu.A02	Arahy.02	22600001	22700000	0.98
aradu.V14167.gnm1.Aradu.A02	Arahy.02	22700001	22800000	0.985
aradu.V14167.gnm1.Aradu.A02	Arahy.02	22800001	22900000	0.857
aradu.V14167.gnm1.Aradu.A02	Arahy.02	22900001	2.3e+07	0.942
aradu.V14167.gnm1.Aradu.A02	Arahy.02	23000001	23100000	0.875
aradu.V14167.gnm1.Aradu.A02	Arahy.02	23100001	23200000	0.974
aradu.V14167.gnm1.Aradu.A02	Arahy.02	23200001	23300000	0.965
aradu.V14167.gnm1.Aradu.A02	Arahy.02	23300001	23400000	0.966
aradu.V14167.gnm1.Aradu.A02	Arahy.02	23400001	23500000	0
aradu.V14167.gnm1.Aradu.A02	Arahy.02	23500001	23600000	0.876
aradu.V14167.gnm1.Aradu.A02	Arahy.02	23600001	23700000	0.826
aradu.V14167.gnm1.Aradu.A02	Arahy.02	23700001	23800000	0.906
aradu.V14167.gnm1.Aradu.A02	Arahy.02	23800001	23900000	0
aradu.V14167.gnm1.Aradu.A02	Arahy.02	23900001	2.4e+07	0.891
aradu.V14167.gnm1.Aradu.A02	Arahy.02	24000001	24100000	0.802
aradu.V14167.gnm1.Aradu.A02	Arahy.02	24100001	24200000	0.842
aradu.V14167.gnm1.Aradu.A02	Arahy.02	24200001	24300000	0.966
aradu.V14167.gnm1.Aradu.A02	Arahy.02	24300001	24400000	0.962
aradu.V14167.gnm1.Aradu.A02	Arahy.02	24400001	24500000	0.956
aradu.V14167.gnm1.Aradu.A02	Arahy.02	24500001	24600000	0.893
aradu.V14167.gnm1.Aradu.A02	Arahy.02	24600001	24700000	0.95
aradu.V14167.gnm1.Aradu.A02	Arahy.02	24700001	24800000	0.78
aradu.V14167.gnm1.Aradu.A02	Arahy.02	24800001	24900000	0.906
aradu.V14167.gnm1.Aradu.A02	Arahy.02	24900001	2.5e+07	0.928
aradu.V14167.gnm1.Aradu.A02	Arahy.02	25000001	25100000	0
aradu.V14167.gnm1.Aradu.A02	Arahy.02	25100001	25200000	0
aradu.V14167.gnm1.Aradu.A02	Arahy.02	25200001	25300000	0.979
aradu.V14167.gnm1.Aradu.A02	Arahy.02	25300001	25400000	0.978
aradu.V14167.gnm1.Aradu.A02	Arahy.02	25400001	25500000	0.982
aradu.V14167.gnm1.Aradu.A02	Arahy.02	25500001	25600000	0.948
aradu.V14167.gnm1.Aradu.A02	Arahy.02	25600001	25700000	0.946
aradu.V14167.gnm1.Aradu.A02	Arahy.02	25700001	25800000	0.968
aradu.V14167.gnm1.Aradu.A02	Arahy.02	25800001	25900000	0.984
aradu.V14167.gnm1.Aradu.A02	Arahy.02	25900001	2.6e+07	0.977
aradu.V14167.gnm1.Aradu.A02	Arahy.02	26000001	26100000	0.988
aradu.V14167.gnm1.Aradu.A02	Arahy.02	26100001	26200000	0.968
aradu.V14167.gnm1.Aradu.A02	Arahy.02	26200001	26300000	0.969
aradu.V14167.gnm1.Aradu.A02	Arahy.02	26300001	26400000	0.969
aradu.V14167.gnm1.Aradu.A02	Arahy.02	26400001	26500000	0.851
aradu.V14167.gnm1.Aradu.A02	Arahy.02	26500001	26600000	0.952
aradu.V14167.gnm1.Aradu.A02	Arahy.02	26600001	26700000	0.97
aradu.V14167.gnm1.Aradu.A02	Arahy.02	26700001	26800000	0.844
aradu.V14167.gnm1.Aradu.A02	Arahy.02	26800001	26900000	0
aradu.V14167.gnm1.Aradu.A02	Arahy.02	26900001	2.7e+07	0
aradu.V14167.gnm1.Aradu.A02	Arahy.02	27000001	27100000	0.853
aradu.V14167.gnm1.Aradu.A02	Arahy.02	27100001	27200000	0
aradu.V14167.gnm1.Aradu.A02	Arahy.02	27200001	27300000	0
aradu.V14167.gnm1.Aradu.A02	Arahy.02	27300001	27400000	0
aradu.V14167.gnm1.Aradu.A02	Arahy.02	27400001	27500000	0
aradu.V14167.gnm1.Aradu.A02	Arahy.02	27500001	27600000	0
aradu.V14167.gnm1.Aradu.A02	Arahy.02	27600001	27700000	0.958
aradu.V14167.gnm1.Aradu.A02	Arahy.02	27700001	27800000	0.968
aradu.V14167.gnm1.Aradu.A02	Arahy.02	27800001	27900000	0.968
aradu.V14167.gnm1.Aradu.A02	Arahy.02	27900001	2.8e+07	0.947
aradu.V14167.gnm1.Aradu.A02	Arahy.02	28000001	28100000	0
aradu.V14167.gnm1.Aradu.A02	Arahy.02	28100001	28200000	0.884
aradu.V14167.gnm1.Aradu.A02	Arahy.02	28200001	28300000	0.974
aradu.V14167.gnm1.Aradu.A02	Arahy.02	28300001	28400000	0.993
aradu.V14167.gnm1.Aradu.A02	Arahy.02	28400001	28500000	0.978
aradu.V14167.gnm1.Aradu.A02	Arahy.02	28500001	28600000	0
aradu.V14167.gnm1.Aradu.A02	Arahy.02	28600001	28700000	0
aradu.V14167.gnm1.Aradu.A02	Arahy.02	28700001	28800000	0.959
aradu.V14167.gnm1.Aradu.A02	Arahy.02	28800001	28900000	0.973
aradu.V14167.gnm1.Aradu.A02	Arahy.02	28900001	2.9e+07	0.921
aradu.V14167.gnm1.Aradu.A02	Arahy.02	29000001	29100000	0.959
aradu.V14167.gnm1.Aradu.A02	Arahy.02	29100001	29200000	0.88
aradu.V14167.gnm1.Aradu.A02	Arahy.02	29200001	29300000	0.807
aradu.V14167.gnm1.Aradu.A02	Arahy.02	29300001	29400000	0.987
aradu.V14167.gnm1.Aradu.A02	Arahy.02	29400001	29500000	0.984
aradu.V14167.gnm1.Aradu.A02	Arahy.02	29500001	29600000	0.984
aradu.V14167.gnm1.Aradu.A02	Arahy.02	29600001	29700000	0.984
aradu.V14167.gnm1.Aradu.A02	Arahy.02	29700001	29800000	0
aradu.V14167.gnm1.Aradu.A02	Arahy.02	29800001	29900000	0.937
aradu.V14167.gnm1.Aradu.A02	Arahy.02	29900001	3e+07	0.97
aradu.V14167.gnm1.Aradu.A02	Arahy.02	30000001	30100000	0.943
aradu.V14167.gnm1.Aradu.A02	Arahy.02	30100001	30200000	0.964
aradu.V14167.gnm1.Aradu.A02	Arahy.02	30200001	30300000	0.976
aradu.V14167.gnm1.Aradu.A02	Arahy.02	30300001	30400000	0.987
aradu.V14167.gnm1.Aradu.A02	Arahy.02	30400001	30500000	0.972
aradu.V14167.gnm1.Aradu.A02	Arahy.02	30500001	30600000	0.97
aradu.V14167.gnm1.Aradu.A02	Arahy.02	30600001	30700000	0.972
aradu.V14167.gnm1.Aradu.A02	Arahy.02	30700001	30800000	0.96
aradu.V14167.gnm1.Aradu.A02	Arahy.02	30800001	30900000	0.934
aradu.V14167.gnm1.Aradu.A02	Arahy.02	30900001	3.1e+07	0.981
aradu.V14167.gnm1.Aradu.A02	Arahy.02	31000001	31100000	0.96
aradu.V14167.gnm1.Aradu.A02	Arahy.02	31100001	31200000	0.94
aradu.V14167.gnm1.Aradu.A02	Arahy.02	31200001	31300000	0.967
aradu.V14167.gnm1.Aradu.A02	Arahy.02	31300001	31400000	0.973
aradu.V14167.gnm1.Aradu.A02	Arahy.02	31400001	31500000	0.968
aradu.V14167.gnm1.Aradu.A02	Arahy.02	31500001	31600000	0.979
aradu.V14167.gnm1.Aradu.A02	Arahy.02	31600001	31700000	0.959
aradu.V14167.gnm1.Aradu.A02	Arahy.02	31700001	31800000	0.966
aradu.V14167.gnm1.Aradu.A02	Arahy.02	31800001	31900000	0.987
aradu.V14167.gnm1.Aradu.A02	Arahy.02	31900001	3.2e+07	0.99
aradu.V14167.gnm1.Aradu.A02	Arahy.02	32000001	32100000	0.959
aradu.V14167.gnm1.Aradu.A02	Arahy.02	32100001	32200000	0.858
aradu.V14167.gnm1.Aradu.A02	Arahy.02	32200001	32300000	0.981
aradu.V14167.gnm1.Aradu.A02	Arahy.02	32300001	32400000	0
aradu.V14167.gnm1.Aradu.A02	Arahy.02	32400001	32500000	0.986
aradu.V14167.gnm1.Aradu.A02	Arahy.02	32500001	32600000	0.945
aradu.V14167.gnm1.Aradu.A02	Arahy.02	32600001	32700000	0.967
aradu.V14167.gnm1.Aradu.A02	Arahy.02	32700001	32800000	0.975
aradu.V14167.gnm1.Aradu.A02	Arahy.02	32800001	32900000	0.729
aradu.V14167.gnm1.Aradu.A02	Arahy.02	32900001	3.3e+07	0.927
aradu.V14167.gnm1.Aradu.A02	Arahy.02	33000001	33100000	0
aradu.V14167.gnm1.Aradu.A02	Arahy.02	33100001	33200000	0.934
aradu.V14167.gnm1.Aradu.A02	Arahy.02	33200001	33300000	0.914
aradu.V14167.gnm1.Aradu.A02	Arahy.02	33300001	33400000	0.88
aradu.V14167.gnm1.Aradu.A02	Arahy.02	33400001	33500000	0
aradu.V14167.gnm1.Aradu.A02	Arahy.02	33500001	33600000	0.974
aradu.V14167.gnm1.Aradu.A02	Arahy.02	33600001	33700000	0
aradu.V14167.gnm1.Aradu.A02	Arahy.02	33700001	33800000	0.956
aradu.V14167.gnm1.Aradu.A02	Arahy.02	33800001	33900000	0.742
aradu.V14167.gnm1.Aradu.A02	Arahy.02	33900001	3.4e+07	0.79
aradu.V14167.gnm1.Aradu.A02	Arahy.02	34000001	34100000	0.931
aradu.V14167.gnm1.Aradu.A02	Arahy.02	34100001	34200000	0.983
aradu.V14167.gnm1.Aradu.A02	Arahy.02	34200001	34300000	0.97
aradu.V14167.gnm1.Aradu.A02	Arahy.02	34300001	34400000	0.913
aradu.V14167.gnm1.Aradu.A02	Arahy.02	34400001	34500000	0.969
aradu.V14167.gnm1.Aradu.A02	Arahy.02	34500001	34600000	0.805
aradu.V14167.gnm1.Aradu.A02	Arahy.02	34600001	34700000	0.864
aradu.V14167.gnm1.Aradu.A02	Arahy.02	34700001	34800000	0.902
aradu.V14167.gnm1.Aradu.A02	Arahy.02	34800001	34900000	0.745
aradu.V14167.gnm1.Aradu.A02	Arahy.02	34900001	3.5e+07	0.801
aradu.V14167.gnm1.Aradu.A02	Arahy.02	35000001	35100000	0.714
aradu.V14167.gnm1.Aradu.A02	Arahy.02	35100001	35200000	0.987
aradu.V14167.gnm1.Aradu.A02	Arahy.02	35200001	35300000	0
aradu.V14167.gnm1.Aradu.A02	Arahy.02	35300001	35400000	0.94
aradu.V14167.gnm1.Aradu.A02	Arahy.02	35400001	35500000	0.852
aradu.V14167.gnm1.Aradu.A02	Arahy.02	35500001	35600000	0.704
aradu.V14167.gnm1.Aradu.A02	Arahy.02	35600001	35700000	0.984
aradu.V14167.gnm1.Aradu.A02	Arahy.02	35700001	35800000	0.717
aradu.V14167.gnm1.Aradu.A02	Arahy.02	35800001	35900000	0.909
aradu.V14167.gnm1.Aradu.A02	Arahy.02	35900001	3.6e+07	0.972
aradu.V14167.gnm1.Aradu.A02	Arahy.02	36000001	36100000	0.966
aradu.V14167.gnm1.Aradu.A02	Arahy.02	36100001	36200000	0.99
aradu.V14167.gnm1.Aradu.A02	Arahy.02	36200001	36300000	0.877
aradu.V14167.gnm1.Aradu.A02	Arahy.02	36300001	36400000	0.905
aradu.V14167.gnm1.Aradu.A02	Arahy.02	36400001	36500000	0.969
aradu.V14167.gnm1.Aradu.A02	Arahy.02	36500001	36600000	0.939
aradu.V14167.gnm1.Aradu.A02	Arahy.02	36600001	36700000	0.975
aradu.V14167.gnm1.Aradu.A02	Arahy.02	36700001	36800000	0.981
aradu.V14167.gnm1.Aradu.A02	Arahy.02	36800001	36900000	0.991
aradu.V14167.gnm1.Aradu.A02	Arahy.02	36900001	3.7e+07	0.967
aradu.V14167.gnm1.Aradu.A02	Arahy.02	37000001	37100000	0.933
aradu.V14167.gnm1.Aradu.A02	Arahy.02	37100001	37200000	0.945
aradu.V14167.gnm1.Aradu.A02	Arahy.02	37200001	37300000	0.985
aradu.V14167.gnm1.Aradu.A02	Arahy.02	37300001	37400000	0.985
aradu.V14167.gnm1.Aradu.A02	Arahy.02	37400001	37500000	0
aradu.V14167.gnm1.Aradu.A02	Arahy.02	37500001	37600000	0
aradu.V14167.gnm1.Aradu.A02	Arahy.02	37600001	37700000	0
aradu.V14167.gnm1.Aradu.A02	Arahy.02	37700001	37800000	0
aradu.V14167.gnm1.Aradu.A02	Arahy.02	37800001	37900000	0.929
aradu.V14167.gnm1.Aradu.A02	Arahy.02	37900001	3.8e+07	0.848
aradu.V14167.gnm1.Aradu.A02	Arahy.02	38000001	38100000	0.978
aradu.V14167.gnm1.Aradu.A02	Arahy.02	38100001	38200000	0.911
aradu.V14167.gnm1.Aradu.A02	Arahy.02	38200001	38300000	0.977
aradu.V14167.gnm1.Aradu.A02	Arahy.02	38300001	38400000	0.977
aradu.V14167.gnm1.Aradu.A02	Arahy.02	38400001	38500000	0.978
aradu.V14167.gnm1.Aradu.A02	Arahy.02	38500001	38600000	0.981
aradu.V14167.gnm1.Aradu.A02	Arahy.02	38600001	38700000	0.988
aradu.V14167.gnm1.Aradu.A02	Arahy.02	38700001	38800000	0.986
aradu.V14167.gnm1.Aradu.A02	Arahy.02	38800001	38900000	0.874
aradu.V14167.gnm1.Aradu.A02	Arahy.02	38900001	3.9e+07	0.968
aradu.V14167.gnm1.Aradu.A02	Arahy.02	39000001	39100000	0.983
aradu.V14167.gnm1.Aradu.A02	Arahy.02	39100001	39200000	0
aradu.V14167.gnm1.Aradu.A02	Arahy.02	39200001	39300000	0
aradu.V14167.gnm1.Aradu.A02	Arahy.02	39300001	39400000	0
aradu.V14167.gnm1.Aradu.A02	Arahy.02	39400001	39500000	0.979
aradu.V14167.gnm1.Aradu.A02	Arahy.02	39500001	39600000	0.979
aradu.V14167.gnm1.Aradu.A02	Arahy.02	39600001	39700000	0.984
aradu.V14167.gnm1.Aradu.A02	Arahy.02	39700001	39800000	0.984
aradu.V14167.gnm1.Aradu.A02	Arahy.02	39800001	39900000	0.965
aradu.V14167.gnm1.Aradu.A02	Arahy.02	39900001	4e+07	0.98
aradu.V14167.gnm1.Aradu.A02	Arahy.02	40000001	40100000	0.983
aradu.V14167.gnm1.Aradu.A02	Arahy.02	40100001	40200000	0.991
aradu.V14167.gnm1.Aradu.A02	Arahy.02	40200001	40300000	0.965
aradu.V14167.gnm1.Aradu.A02	Arahy.02	40300001	40400000	0.941
aradu.V14167.gnm1.Aradu.A02	Arahy.02	40400001	40500000	0.972
aradu.V14167.gnm1.Aradu.A02	Arahy.02	40500001	40600000	0.905
aradu.V14167.gnm1.Aradu.A02	Arahy.02	40600001	40700000	0.971
aradu.V14167.gnm1.Aradu.A02	Arahy.02	40700001	40800000	0.853
aradu.V14167.gnm1.Aradu.A02	Arahy.02	40800001	40900000	0.98
aradu.V14167.gnm1.Aradu.A02	Arahy.02	40900001	4.1e+07	0.982
aradu.V14167.gnm1.Aradu.A02	Arahy.02	41000001	41100000	0.967
aradu.V14167.gnm1.Aradu.A02	Arahy.02	41100001	41200000	0.974
aradu.V14167.gnm1.Aradu.A02	Arahy.02	41200001	41300000	0.969
aradu.V14167.gnm1.Aradu.A02	Arahy.02	41300001	41400000	0.973
aradu.V14167.gnm1.Aradu.A02	Arahy.02	41400001	41500000	0
aradu.V14167.gnm1.Aradu.A02	Arahy.02	41500001	41600000	0
aradu.V14167.gnm1.Aradu.A02	Arahy.02	41600001	41700000	0.953
aradu.V14167.gnm1.Aradu.A02	Arahy.02	41700001	41800000	0.981
aradu.V14167.gnm1.Aradu.A02	Arahy.02	41800001	41900000	0.978
aradu.V14167.gnm1.Aradu.A02	Arahy.02	41900001	4.2e+07	0.972
aradu.V14167.gnm1.Aradu.A02	Arahy.02	42000001	42100000	0.98
aradu.V14167.gnm1.Aradu.A02	Arahy.02	42100001	42200000	0.931
aradu.V14167.gnm1.Aradu.A02	Arahy.02	42200001	42300000	0.968
aradu.V14167.gnm1.Aradu.A02	Arahy.02	42300001	42400000	0.98
aradu.V14167.gnm1.Aradu.A02	Arahy.02	42400001	42500000	0.838
aradu.V14167.gnm1.Aradu.A02	Arahy.02	42500001	42600000	0.935
aradu.V14167.gnm1.Aradu.A02	Arahy.02	42600001	42700000	0.973
aradu.V14167.gnm1.Aradu.A02	Arahy.02	42700001	42800000	0.973
aradu.V14167.gnm1.Aradu.A02	Arahy.02	42800001	42900000	0.962
aradu.V14167.gnm1.Aradu.A02	Arahy.02	42900001	4.3e+07	0.96
aradu.V14167.gnm1.Aradu.A02	Arahy.02	43000001	43100000	0.983
aradu.V14167.gnm1.Aradu.A02	Arahy.02	43100001	43200000	0.984
aradu.V14167.gnm1.Aradu.A02	Arahy.02	43200001	43300000	0.982
aradu.V14167.gnm1.Aradu.A02	Arahy.02	43300001	43400000	0.968
aradu.V14167.gnm1.Aradu.A02	Arahy.02	43400001	43500000	0.973
aradu.V14167.gnm1.Aradu.A02	Arahy.02	43500001	43600000	0.96
aradu.V14167.gnm1.Aradu.A02	Arahy.02	43600001	43700000	0.961
aradu.V14167.gnm1.Aradu.A02	Arahy.02	43700001	43800000	0.922
aradu.V14167.gnm1.Aradu.A02	Arahy.02	43800001	43900000	0.837
aradu.V14167.gnm1.Aradu.A02	Arahy.02	43900001	4.4e+07	0.835
aradu.V14167.gnm1.Aradu.A02	Arahy.02	44000001	44100000	0.987
aradu.V14167.gnm1.Aradu.A02	Arahy.02	44100001	44200000	0.969
aradu.V14167.gnm1.Aradu.A02	Arahy.02	44200001	44300000	0.971
aradu.V14167.gnm1.Aradu.A02	Arahy.02	44300001	44400000	0.987
aradu.V14167.gnm1.Aradu.A02	Arahy.02	44400001	44500000	0.983
aradu.V14167.gnm1.Aradu.A02	Arahy.02	44500001	44600000	0.987
aradu.V14167.gnm1.Aradu.A02	Arahy.02	44600001	44700000	0.974
aradu.V14167.gnm1.Aradu.A02	Arahy.02	44700001	44800000	0.986
aradu.V14167.gnm1.Aradu.A02	Arahy.02	44800001	44900000	0.975
aradu.V14167.gnm1.Aradu.A02	Arahy.02	44900001	4.5e+07	0.984
aradu.V14167.gnm1.Aradu.A02	Arahy.02	45000001	45100000	0.973
aradu.V14167.gnm1.Aradu.A02	Arahy.02	45100001	45200000	0.946
aradu.V14167.gnm1.Aradu.A02	Arahy.02	45200001	45300000	0.913
aradu.V14167.gnm1.Aradu.A02	Arahy.02	45300001	45400000	0.968
aradu.V14167.gnm1.Aradu.A02	Arahy.02	45400001	45500000	0.985
aradu.V14167.gnm1.Aradu.A02	Arahy.02	45500001	45600000	0.976
aradu.V14167.gnm1.Aradu.A02	Arahy.02	45600001	45700000	0.962
aradu.V14167.gnm1.Aradu.A02	Arahy.02	45700001	45800000	0.955
aradu.V14167.gnm1.Aradu.A02	Arahy.02	45800001	45900000	0.799
aradu.V14167.gnm1.Aradu.A02	Arahy.02	45900001	4.6e+07	0.911
aradu.V14167.gnm1.Aradu.A02	Arahy.02	46000001	46100000	0.974
aradu.V14167.gnm1.Aradu.A02	Arahy.02	46100001	46200000	0.987
aradu.V14167.gnm1.Aradu.A02	Arahy.02	46200001	46300000	0.911
aradu.V14167.gnm1.Aradu.A02	Arahy.02	46300001	46400000	0.972
aradu.V14167.gnm1.Aradu.A02	Arahy.02	46400001	46500000	0.971
aradu.V14167.gnm1.Aradu.A02	Arahy.02	46500001	46600000	0.966
aradu.V14167.gnm1.Aradu.A02	Arahy.02	46600001	46700000	0.997
aradu.V14167.gnm1.Aradu.A02	Arahy.02	46700001	46800000	0.955
aradu.V14167.gnm1.Aradu.A02	Arahy.02	46800001	46900000	0.844
aradu.V14167.gnm1.Aradu.A02	Arahy.02	46900001	4.7e+07	0.956
aradu.V14167.gnm1.Aradu.A02	Arahy.02	47000001	47100000	0.883
aradu.V14167.gnm1.Aradu.A02	Arahy.02	47100001	47200000	0
aradu.V14167.gnm1.Aradu.A02	Arahy.02	47200001	47300000	0
aradu.V14167.gnm1.Aradu.A02	Arahy.02	47300001	47400000	0.968
aradu.V14167.gnm1.Aradu.A02	Arahy.02	47400001	47500000	0.964
aradu.V14167.gnm1.Aradu.A02	Arahy.02	47500001	47600000	0.985
aradu.V14167.gnm1.Aradu.A02	Arahy.02	47600001	47700000	0.981
aradu.V14167.gnm1.Aradu.A02	Arahy.02	47700001	47800000	0.981
aradu.V14167.gnm1.Aradu.A02	Arahy.02	47800001	47900000	0.986
aradu.V14167.gnm1.Aradu.A02	Arahy.02	47900001	4.8e+07	0.931
aradu.V14167.gnm1.Aradu.A02	Arahy.02	48000001	48100000	0.832
aradu.V14167.gnm1.Aradu.A02	Arahy.02	48100001	48200000	0.984
aradu.V14167.gnm1.Aradu.A02	Arahy.02	48200001	48300000	0.97
aradu.V14167.gnm1.Aradu.A02	Arahy.02	48300001	48400000	0.971
aradu.V14167.gnm1.Aradu.A02	Arahy.02	48400001	48500000	0.973
aradu.V14167.gnm1.Aradu.A02	Arahy.02	48500001	48600000	0.979
aradu.V14167.gnm1.Aradu.A02	Arahy.02	48600001	48700000	0.958
aradu.V14167.gnm1.Aradu.A02	Arahy.02	48700001	48800000	0.98
aradu.V14167.gnm1.Aradu.A02	Arahy.02	48800001	48900000	0.955
aradu.V14167.gnm1.Aradu.A02	Arahy.02	48900001	4.9e+07	0.973
aradu.V14167.gnm1.Aradu.A02	Arahy.02	49000001	49100000	0
aradu.V14167.gnm1.Aradu.A02	Arahy.02	49100001	49200000	0.977
aradu.V14167.gnm1.Aradu.A02	Arahy.02	49200001	49300000	0.98
aradu.V14167.gnm1.Aradu.A02	Arahy.02	49300001	49400000	0.958
aradu.V14167.gnm1.Aradu.A02	Arahy.02	49400001	49500000	0.961
aradu.V14167.gnm1.Aradu.A02	Arahy.02	49500001	49600000	0.954
aradu.V14167.gnm1.Aradu.A02	Arahy.02	49600001	49700000	0.903
aradu.V14167.gnm1.Aradu.A02	Arahy.02	49700001	49800000	0.974
aradu.V14167.gnm1.Aradu.A02	Arahy.02	49800001	49900000	0.966
aradu.V14167.gnm1.Aradu.A02	Arahy.02	49900001	5e+07	0.965
aradu.V14167.gnm1.Aradu.A02	Arahy.02	50000001	50100000	0.982
aradu.V14167.gnm1.Aradu.A02	Arahy.02	50100001	50200000	0.987
aradu.V14167.gnm1.Aradu.A02	Arahy.02	50200001	50300000	0.994
aradu.V14167.gnm1.Aradu.A02	Arahy.02	50300001	50400000	0.99
aradu.V14167.gnm1.Aradu.A02	Arahy.02	50400001	50500000	0.981
aradu.V14167.gnm1.Aradu.A02	Arahy.02	50500001	50600000	0.976
aradu.V14167.gnm1.Aradu.A02	Arahy.02	50600001	50700000	0.93
aradu.V14167.gnm1.Aradu.A02	Arahy.02	50700001	50800000	0.976
aradu.V14167.gnm1.Aradu.A02	Arahy.02	50800001	50900000	0.929
aradu.V14167.gnm1.Aradu.A02	Arahy.02	50900001	5.1e+07	0.965
aradu.V14167.gnm1.Aradu.A02	Arahy.02	51000001	51100000	0
aradu.V14167.gnm1.Aradu.A02	Arahy.02	51100001	51200000	0.979
aradu.V14167.gnm1.Aradu.A02	Arahy.02	51200001	51300000	0.975
aradu.V14167.gnm1.Aradu.A02	Arahy.02	51300001	51400000	0.983
aradu.V14167.gnm1.Aradu.A02	Arahy.02	51400001	51500000	0.968
aradu.V14167.gnm1.Aradu.A02	Arahy.02	51500001	51600000	0.987
aradu.V14167.gnm1.Aradu.A02	Arahy.02	51600001	51700000	0.975
aradu.V14167.gnm1.Aradu.A02	Arahy.02	51700001	51800000	0.979
aradu.V14167.gnm1.Aradu.A02	Arahy.02	51800001	51900000	0.983
aradu.V14167.gnm1.Aradu.A02	Arahy.02	51900001	5.2e+07	0.982
aradu.V14167.gnm1.Aradu.A02	Arahy.02	52000001	52100000	0.889
aradu.V14167.gnm1.Aradu.A02	Arahy.02	52100001	52200000	0
aradu.V14167.gnm1.Aradu.A02	Arahy.02	52200001	52300000	0
aradu.V14167.gnm1.Aradu.A02	Arahy.02	52300001	52400000	0
aradu.V14167.gnm1.Aradu.A02	Arahy.02	52400001	52500000	0.942
aradu.V14167.gnm1.Aradu.A02	Arahy.02	52500001	52600000	0
aradu.V14167.gnm1.Aradu.A02	Arahy.02	52600001	52700000	0
aradu.V14167.gnm1.Aradu.A02	Arahy.02	52700001	52800000	0
aradu.V14167.gnm1.Aradu.A02	Arahy.02	52800001	52900000	0
aradu.V14167.gnm1.Aradu.A02	Arahy.02	52900001	5.3e+07	0.937
aradu.V14167.gnm1.Aradu.A02	Arahy.02	53000001	53100000	0
aradu.V14167.gnm1.Aradu.A02	Arahy.02	53100001	53200000	0
aradu.V14167.gnm1.Aradu.A02	Arahy.02	53200001	53300000	0
aradu.V14167.gnm1.Aradu.A02	Arahy.02	53300001	53400000	0
aradu.V14167.gnm1.Aradu.A02	Arahy.02	53400001	53500000	0.977
aradu.V14167.gnm1.Aradu.A02	Arahy.02	53500001	53600000	0
aradu.V14167.gnm1.Aradu.A02	Arahy.02	53600001	53700000	0
aradu.V14167.gnm1.Aradu.A02	Arahy.02	53700001	53800000	0.965
aradu.V14167.gnm1.Aradu.A02	Arahy.02	53800001	53900000	0.964
aradu.V14167.gnm1.Aradu.A02	Arahy.02	53900001	5.4e+07	0.939
aradu.V14167.gnm1.Aradu.A02	Arahy.02	54000001	54100000	0.973
aradu.V14167.gnm1.Aradu.A02	Arahy.02	54100001	54200000	0.983
aradu.V14167.gnm1.Aradu.A02	Arahy.02	54200001	54300000	0.979
aradu.V14167.gnm1.Aradu.A02	Arahy.02	54300001	54400000	0.975
aradu.V14167.gnm1.Aradu.A02	Arahy.02	54400001	54500000	0.976
aradu.V14167.gnm1.Aradu.A02	Arahy.02	54500001	54600000	0.968
aradu.V14167.gnm1.Aradu.A02	Arahy.02	54600001	54700000	0
aradu.V14167.gnm1.Aradu.A02	Arahy.02	54700001	54800000	0.961
aradu.V14167.gnm1.Aradu.A02	Arahy.02	54800001	54900000	0.98
aradu.V14167.gnm1.Aradu.A02	Arahy.02	54900001	5.5e+07	0.977
aradu.V14167.gnm1.Aradu.A02	Arahy.02	55000001	55100000	0.995
aradu.V14167.gnm1.Aradu.A02	Arahy.02	55100001	55200000	0.967
aradu.V14167.gnm1.Aradu.A02	Arahy.02	55200001	55300000	0.942
aradu.V14167.gnm1.Aradu.A02	Arahy.02	55300001	55400000	0.973
aradu.V14167.gnm1.Aradu.A02	Arahy.02	55400001	55500000	0
aradu.V14167.gnm1.Aradu.A02	Arahy.02	55500001	55600000	0.995
aradu.V14167.gnm1.Aradu.A02	Arahy.02	55600001	55700000	0.983
aradu.V14167.gnm1.Aradu.A02	Arahy.02	55700001	55800000	0.998
aradu.V14167.gnm1.Aradu.A02	Arahy.02	55800001	55900000	0.937
aradu.V14167.gnm1.Aradu.A02	Arahy.02	55900001	5.6e+07	0
aradu.V14167.gnm1.Aradu.A02	Arahy.02	56000001	56100000	0.771
aradu.V14167.gnm1.Aradu.A02	Arahy.02	56100001	56200000	0.771
aradu.V14167.gnm1.Aradu.A02	Arahy.02	56200001	56300000	0
aradu.V14167.gnm1.Aradu.A02	Arahy.02	56300001	56400000	0.759
aradu.V14167.gnm1.Aradu.A02	Arahy.02	56400001	56500000	0.759
aradu.V14167.gnm1.Aradu.A02	Arahy.02	56500001	56600000	0
aradu.V14167.gnm1.Aradu.A02	Arahy.02	56600001	56700000	0
aradu.V14167.gnm1.Aradu.A02	Arahy.02	56700001	56800000	0
aradu.V14167.gnm1.Aradu.A02	Arahy.02	56800001	56900000	0.943
aradu.V14167.gnm1.Aradu.A02	Arahy.02	56900001	5.7e+07	0.949
aradu.V14167.gnm1.Aradu.A02	Arahy.02	57000001	57100000	0
aradu.V14167.gnm1.Aradu.A02	Arahy.02	57100001	57200000	0
aradu.V14167.gnm1.Aradu.A02	Arahy.02	57200001	57300000	0.876
aradu.V14167.gnm1.Aradu.A02	Arahy.02	57300001	57400000	0
aradu.V14167.gnm1.Aradu.A02	Arahy.02	57400001	57500000	0
aradu.V14167.gnm1.Aradu.A02	Arahy.02	57500001	57600000	0
aradu.V14167.gnm1.Aradu.A02	Arahy.02	57600001	57700000	0.778
aradu.V14167.gnm1.Aradu.A02	Arahy.02	57700001	57800000	0.82
aradu.V14167.gnm1.Aradu.A02	Arahy.02	57800001	57900000	0.908
aradu.V14167.gnm1.Aradu.A02	Arahy.02	57900001	5.8e+07	0.975
aradu.V14167.gnm1.Aradu.A02	Arahy.02	58000001	58100000	0.883
aradu.V14167.gnm1.Aradu.A02	Arahy.02	58100001	58200000	0.813
aradu.V14167.gnm1.Aradu.A02	Arahy.02	58200001	58300000	0.894
aradu.V14167.gnm1.Aradu.A02	Arahy.02	58300001	58400000	0.884
aradu.V14167.gnm1.Aradu.A02	Arahy.02	58400001	58500000	0.924
aradu.V14167.gnm1.Aradu.A02	Arahy.02	58500001	58600000	0.94
aradu.V14167.gnm1.Aradu.A02	Arahy.02	58600001	58700000	0.958
aradu.V14167.gnm1.Aradu.A02	Arahy.02	58700001	58800000	0.967
aradu.V14167.gnm1.Aradu.A02	Arahy.02	58800001	58900000	0.914
aradu.V14167.gnm1.Aradu.A02	Arahy.02	58900001	5.9e+07	0.986
aradu.V14167.gnm1.Aradu.A02	Arahy.02	59000001	59100000	0.974
aradu.V14167.gnm1.Aradu.A02	Arahy.02	59100001	59200000	0.97
aradu.V14167.gnm1.Aradu.A02	Arahy.02	59200001	59300000	0.972
aradu.V14167.gnm1.Aradu.A02	Arahy.02	59300001	59400000	0.981
aradu.V14167.gnm1.Aradu.A02	Arahy.02	59400001	59500000	0.986
aradu.V14167.gnm1.Aradu.A02	Arahy.02	59500001	59600000	0.974
aradu.V14167.gnm1.Aradu.A02	Arahy.02	59600001	59700000	0.978
aradu.V14167.gnm1.Aradu.A02	Arahy.02	59700001	59800000	0.934
aradu.V14167.gnm1.Aradu.A02	Arahy.02	59800001	59900000	0.894
aradu.V14167.gnm1.Aradu.A02	Arahy.02	59900001	6e+07	0.965
aradu.V14167.gnm1.Aradu.A02	Arahy.02	60000001	60100000	0.913
aradu.V14167.gnm1.Aradu.A02	Arahy.02	60100001	60200000	0.969
aradu.V14167.gnm1.Aradu.A02	Arahy.02	60200001	60300000	0.973
aradu.V14167.gnm1.Aradu.A02	Arahy.02	60300001	60400000	0.971
aradu.V14167.gnm1.Aradu.A02	Arahy.02	60400001	60500000	0.984
aradu.V14167.gnm1.Aradu.A02	Arahy.02	60500001	60600000	0.979
aradu.V14167.gnm1.Aradu.A02	Arahy.02	60600001	60700000	0
aradu.V14167.gnm1.Aradu.A02	Arahy.02	60700001	60800000	0.988
aradu.V14167.gnm1.Aradu.A02	Arahy.02	60800001	60900000	0.932
aradu.V14167.gnm1.Aradu.A02	Arahy.02	60900001	6.1e+07	0.892
aradu.V14167.gnm1.Aradu.A02	Arahy.02	61000001	61100000	0.964
aradu.V14167.gnm1.Aradu.A02	Arahy.02	61100001	61200000	0.984
aradu.V14167.gnm1.Aradu.A02	Arahy.02	61200001	61300000	0
aradu.V14167.gnm1.Aradu.A02	Arahy.02	61300001	61400000	0.977
aradu.V14167.gnm1.Aradu.A02	Arahy.02	61400001	61500000	0.843
aradu.V14167.gnm1.Aradu.A02	Arahy.02	61500001	61600000	0.955
aradu.V14167.gnm1.Aradu.A02	Arahy.02	61600001	61700000	0
aradu.V14167.gnm1.Aradu.A02	Arahy.02	61700001	61800000	0.973
aradu.V14167.gnm1.Aradu.A02	Arahy.02	61800001	61900000	0.969
aradu.V14167.gnm1.Aradu.A02	Arahy.02	61900001	6.2e+07	0.937
aradu.V14167.gnm1.Aradu.A02	Arahy.02	62000001	62100000	0.992
aradu.V14167.gnm1.Aradu.A02	Arahy.02	62100001	62200000	0.983
aradu.V14167.gnm1.Aradu.A02	Arahy.02	62200001	62300000	0.981
aradu.V14167.gnm1.Aradu.A02	Arahy.02	62300001	62400000	0.976
aradu.V14167.gnm1.Aradu.A02	Arahy.02	62400001	62500000	0.975
aradu.V14167.gnm1.Aradu.A02	Arahy.02	62500001	62600000	0.976
aradu.V14167.gnm1.Aradu.A02	Arahy.02	62600001	62700000	0.984
aradu.V14167.gnm1.Aradu.A02	Arahy.02	62700001	62800000	0.978
aradu.V14167.gnm1.Aradu.A02	Arahy.02	62800001	62900000	0.991
aradu.V14167.gnm1.Aradu.A02	Arahy.02	62900001	6.3e+07	0.982
aradu.V14167.gnm1.Aradu.A02	Arahy.02	63000001	63100000	0.982
aradu.V14167.gnm1.Aradu.A02	Arahy.02	63100001	63200000	0.983
aradu.V14167.gnm1.Aradu.A02	Arahy.02	63200001	63300000	0.983
aradu.V14167.gnm1.Aradu.A02	Arahy.02	63300001	63400000	0.985
aradu.V14167.gnm1.Aradu.A02	Arahy.02	63400001	63500000	0.917
aradu.V14167.gnm1.Aradu.A02	Arahy.02	63500001	63600000	0.998
aradu.V14167.gnm1.Aradu.A02	Arahy.02	63600001	63700000	0.976
aradu.V14167.gnm1.Aradu.A02	Arahy.02	63700001	63800000	0.954
aradu.V14167.gnm1.Aradu.A02	Arahy.02	63800001	63900000	0.982
aradu.V14167.gnm1.Aradu.A02	Arahy.02	63900001	6.4e+07	0.979
aradu.V14167.gnm1.Aradu.A02	Arahy.02	64000001	64100000	0.979
aradu.V14167.gnm1.Aradu.A02	Arahy.02	64100001	64200000	0.978
aradu.V14167.gnm1.Aradu.A02	Arahy.02	64200001	64300000	0.932
aradu.V14167.gnm1.Aradu.A02	Arahy.02	64300001	64400000	0.978
aradu.V14167.gnm1.Aradu.A02	Arahy.02	64400001	64500000	0.929
aradu.V14167.gnm1.Aradu.A02	Arahy.02	64500001	64600000	0.975
aradu.V14167.gnm1.Aradu.A02	Arahy.02	64600001	64700000	0.87
aradu.V14167.gnm1.Aradu.A02	Arahy.02	64700001	64800000	0.987
aradu.V14167.gnm1.Aradu.A02	Arahy.02	64800001	64900000	0.98
aradu.V14167.gnm1.Aradu.A02	Arahy.02	64900001	6.5e+07	0.978
aradu.V14167.gnm1.Aradu.A02	Arahy.02	65000001	65100000	0.984
aradu.V14167.gnm1.Aradu.A02	Arahy.02	65100001	65200000	0.984
aradu.V14167.gnm1.Aradu.A02	Arahy.02	65200001	65300000	0.986
aradu.V14167.gnm1.Aradu.A02	Arahy.02	65300001	65400000	0.97
aradu.V14167.gnm1.Aradu.A02	Arahy.02	65400001	65500000	0.967
aradu.V14167.gnm1.Aradu.A02	Arahy.02	65500001	65600000	0.983
aradu.V14167.gnm1.Aradu.A02	Arahy.02	65600001	65700000	0.984
aradu.V14167.gnm1.Aradu.A02	Arahy.02	65700001	65800000	0.852
aradu.V14167.gnm1.Aradu.A02	Arahy.02	65800001	65900000	0.852
aradu.V14167.gnm1.Aradu.A02	Arahy.02	65900001	6.6e+07	0
aradu.V14167.gnm1.Aradu.A02	Arahy.02	66000001	66100000	0.926
aradu.V14167.gnm1.Aradu.A02	Arahy.02	66100001	66200000	0.845
aradu.V14167.gnm1.Aradu.A02	Arahy.02	66200001	66300000	0.776
aradu.V14167.gnm1.Aradu.A02	Arahy.02	66300001	66400000	0.85
aradu.V14167.gnm1.Aradu.A02	Arahy.02	66400001	66500000	0
aradu.V14167.gnm1.Aradu.A02	Arahy.02	66500001	66600000	0.707
aradu.V14167.gnm1.Aradu.A02	Arahy.02	66600001	66700000	0.77
aradu.V14167.gnm1.Aradu.A02	Arahy.02	66700001	66800000	0.943
aradu.V14167.gnm1.Aradu.A02	Arahy.02	66800001	66900000	0.872
aradu.V14167.gnm1.Aradu.A02	Arahy.02	66900001	6.7e+07	0.915
aradu.V14167.gnm1.Aradu.A02	Arahy.02	67000001	67100000	0
aradu.V14167.gnm1.Aradu.A02	Arahy.02	67100001	67200000	0
aradu.V14167.gnm1.Aradu.A02	Arahy.02	67200001	67300000	0
aradu.V14167.gnm1.Aradu.A02	Arahy.02	67300001	67400000	0
aradu.V14167.gnm1.Aradu.A02	Arahy.02	67400001	67500000	0.945
aradu.V14167.gnm1.Aradu.A02	Arahy.02	67500001	67600000	0
aradu.V14167.gnm1.Aradu.A02	Arahy.02	67600001	67700000	0
aradu.V14167.gnm1.Aradu.A02	Arahy.02	67700001	67800000	0.891
aradu.V14167.gnm1.Aradu.A02	Arahy.02	67800001	67900000	0.945
aradu.V14167.gnm1.Aradu.A02	Arahy.02	67900001	6.8e+07	0.856
aradu.V14167.gnm1.Aradu.A02	Arahy.02	68000001	68100000	0.963
aradu.V14167.gnm1.Aradu.A02	Arahy.02	68100001	68200000	0.856
aradu.V14167.gnm1.Aradu.A02	Arahy.02	68200001	68300000	0
aradu.V14167.gnm1.Aradu.A02	Arahy.02	68300001	68400000	0.862
aradu.V14167.gnm1.Aradu.A02	Arahy.02	68400001	68500000	0.835
aradu.V14167.gnm1.Aradu.A02	Arahy.02	68500001	68600000	0.983
aradu.V14167.gnm1.Aradu.A02	Arahy.02	68600001	68700000	0.903
aradu.V14167.gnm1.Aradu.A02	Arahy.02	68700001	68800000	0.974
aradu.V14167.gnm1.Aradu.A02	Arahy.02	68800001	68900000	0.971
aradu.V14167.gnm1.Aradu.A02	Arahy.02	68900001	6.9e+07	0.988
aradu.V14167.gnm1.Aradu.A02	Arahy.02	69000001	69100000	0.9
aradu.V14167.gnm1.Aradu.A02	Arahy.02	69100001	69200000	0.931
aradu.V14167.gnm1.Aradu.A02	Arahy.02	69200001	69300000	0.9
aradu.V14167.gnm1.Aradu.A02	Arahy.02	69300001	69400000	0.906
aradu.V14167.gnm1.Aradu.A02	Arahy.02	69400001	69500000	0.932
aradu.V14167.gnm1.Aradu.A02	Arahy.02	69500001	69600000	0.799
aradu.V14167.gnm1.Aradu.A02	Arahy.02	69600001	69700000	0.894
aradu.V14167.gnm1.Aradu.A02	Arahy.02	69700001	69800000	0.891
aradu.V14167.gnm1.Aradu.A02	Arahy.02	69800001	69900000	0.848
aradu.V14167.gnm1.Aradu.A02	Arahy.02	69900001	7e+07	0.982
aradu.V14167.gnm1.Aradu.A02	Arahy.02	70000001	70100000	0.974
aradu.V14167.gnm1.Aradu.A02	Arahy.02	70100001	70200000	0.96
aradu.V14167.gnm1.Aradu.A02	Arahy.02	70200001	70300000	0.982
aradu.V14167.gnm1.Aradu.A02	Arahy.02	70300001	70400000	0.96
aradu.V14167.gnm1.Aradu.A02	Arahy.02	70400001	70500000	0.948
aradu.V14167.gnm1.Aradu.A02	Arahy.02	70500001	70600000	0.983
aradu.V14167.gnm1.Aradu.A02	Arahy.02	70600001	70700000	0.978
aradu.V14167.gnm1.Aradu.A02	Arahy.02	70700001	70800000	0.931
aradu.V14167.gnm1.Aradu.A02	Arahy.02	70800001	70900000	0.988
aradu.V14167.gnm1.Aradu.A02	Arahy.02	70900001	7.1e+07	0.898
aradu.V14167.gnm1.Aradu.A02	Arahy.02	71000001	71100000	0.866
aradu.V14167.gnm1.Aradu.A02	Arahy.02	71100001	71200000	0.972
aradu.V14167.gnm1.Aradu.A02	Arahy.02	71200001	71300000	0.973
aradu.V14167.gnm1.Aradu.A02	Arahy.02	71300001	71400000	0.894
aradu.V14167.gnm1.Aradu.A02	Arahy.02	71400001	71500000	0.968
aradu.V14167.gnm1.Aradu.A02	Arahy.02	71500001	71600000	0.942
aradu.V14167.gnm1.Aradu.A02	Arahy.02	71600001	71700000	0.953
aradu.V14167.gnm1.Aradu.A02	Arahy.02	71700001	71800000	0.968
aradu.V14167.gnm1.Aradu.A02	Arahy.02	71800001	71900000	0
aradu.V14167.gnm1.Aradu.A02	Arahy.02	71900001	7.2e+07	0.901
aradu.V14167.gnm1.Aradu.A02	Arahy.02	72000001	72100000	0
aradu.V14167.gnm1.Aradu.A02	Arahy.02	72100001	72200000	0
aradu.V14167.gnm1.Aradu.A02	Arahy.02	72200001	72300000	0.982
aradu.V14167.gnm1.Aradu.A02	Arahy.02	72300001	72400000	0
aradu.V14167.gnm1.Aradu.A02	Arahy.02	72400001	72500000	0
aradu.V14167.gnm1.Aradu.A02	Arahy.02	72500001	72600000	0.967
aradu.V14167.gnm1.Aradu.A02	Arahy.02	72600001	72700000	0.959
aradu.V14167.gnm1.Aradu.A02	Arahy.02	72700001	72800000	0.977
aradu.V14167.gnm1.Aradu.A02	Arahy.02	72800001	72900000	0.954
aradu.V14167.gnm1.Aradu.A02	Arahy.02	72900001	7.3e+07	0.979
aradu.V14167.gnm1.Aradu.A02	Arahy.02	73000001	73100000	0.967
aradu.V14167.gnm1.Aradu.A02	Arahy.02	73100001	73200000	0.975
aradu.V14167.gnm1.Aradu.A02	Arahy.02	73200001	73300000	0.978
aradu.V14167.gnm1.Aradu.A02	Arahy.02	73300001	73400000	0.984
aradu.V14167.gnm1.Aradu.A02	Arahy.02	73400001	73500000	0.964
aradu.V14167.gnm1.Aradu.A02	Arahy.02	73500001	73600000	0.985
aradu.V14167.gnm1.Aradu.A02	Arahy.02	73600001	73700000	0.932
aradu.V14167.gnm1.Aradu.A02	Arahy.02	73700001	73800000	0.984
aradu.V14167.gnm1.Aradu.A02	Arahy.02	73800001	73900000	0.985
aradu.V14167.gnm1.Aradu.A02	Arahy.02	73900001	7.4e+07	0.975
aradu.V14167.gnm1.Aradu.A02	Arahy.02	74000001	74100000	0.982
aradu.V14167.gnm1.Aradu.A02	Arahy.02	74100001	74200000	0.975
aradu.V14167.gnm1.Aradu.A02	Arahy.02	74200001	74300000	0.914
aradu.V14167.gnm1.Aradu.A02	Arahy.02	74300001	74400000	0.987
aradu.V14167.gnm1.Aradu.A02	Arahy.02	74400001	74500000	0.984
aradu.V14167.gnm1.Aradu.A02	Arahy.02	74500001	74600000	0.976
aradu.V14167.gnm1.Aradu.A02	Arahy.02	74600001	74700000	0.902
aradu.V14167.gnm1.Aradu.A02	Arahy.02	74700001	74800000	0.931
aradu.V14167.gnm1.Aradu.A02	Arahy.02	74800001	74900000	0.985
aradu.V14167.gnm1.Aradu.A02	Arahy.02	74900001	7.5e+07	0.993
aradu.V14167.gnm1.Aradu.A02	Arahy.02	75000001	75100000	0.896
aradu.V14167.gnm1.Aradu.A02	Arahy.02	75100001	75200000	0.975
aradu.V14167.gnm1.Aradu.A02	Arahy.02	75200001	75300000	0.979
aradu.V14167.gnm1.Aradu.A02	Arahy.02	75300001	75400000	0.986
aradu.V14167.gnm1.Aradu.A02	Arahy.02	75400001	75500000	0.971
aradu.V14167.gnm1.Aradu.A02	Arahy.02	75500001	75600000	0.87
aradu.V14167.gnm1.Aradu.A02	Arahy.02	75600001	75700000	0.946
aradu.V14167.gnm1.Aradu.A02	Arahy.02	75700001	75800000	0.99
aradu.V14167.gnm1.Aradu.A02	Arahy.02	75800001	75900000	0.971
aradu.V14167.gnm1.Aradu.A02	Arahy.02	75900001	7.6e+07	0
aradu.V14167.gnm1.Aradu.A02	Arahy.02	76000001	76100000	0.974
aradu.V14167.gnm1.Aradu.A02	Arahy.02	76100001	76200000	0.983
aradu.V14167.gnm1.Aradu.A02	Arahy.02	76200001	76300000	0.992
aradu.V14167.gnm1.Aradu.A02	Arahy.02	76300001	76400000	0.97
aradu.V14167.gnm1.Aradu.A02	Arahy.02	76400001	76500000	0.983
aradu.V14167.gnm1.Aradu.A02	Arahy.02	76500001	76600000	0.965
aradu.V14167.gnm1.Aradu.A02	Arahy.02	76600001	76700000	0.991
aradu.V14167.gnm1.Aradu.A02	Arahy.02	76700001	76800000	0.922
aradu.V14167.gnm1.Aradu.A02	Arahy.02	76800001	76900000	0.848
aradu.V14167.gnm1.Aradu.A02	Arahy.02	76900001	7.7e+07	0.824
aradu.V14167.gnm1.Aradu.A02	Arahy.02	77000001	77100000	0.953
aradu.V14167.gnm1.Aradu.A02	Arahy.02	77100001	77200000	0.981
aradu.V14167.gnm1.Aradu.A02	Arahy.02	77200001	77300000	0.94
aradu.V14167.gnm1.Aradu.A02	Arahy.02	77300001	77400000	0.902
aradu.V14167.gnm1.Aradu.A02	Arahy.02	77400001	77500000	0
aradu.V14167.gnm1.Aradu.A02	Arahy.02	77500001	77600000	0
aradu.V14167.gnm1.Aradu.A02	Arahy.02	77600001	77700000	0.738
aradu.V14167.gnm1.Aradu.A02	Arahy.02	77700001	77800000	0.951
aradu.V14167.gnm1.Aradu.A02	Arahy.02	77800001	77900000	0.989
aradu.V14167.gnm1.Aradu.A02	Arahy.02	77900001	7.8e+07	0.971
aradu.V14167.gnm1.Aradu.A02	Arahy.02	78000001	78100000	0.968
aradu.V14167.gnm1.Aradu.A02	Arahy.02	78100001	78200000	0.993
aradu.V14167.gnm1.Aradu.A02	Arahy.02	78200001	78300000	0.988
aradu.V14167.gnm1.Aradu.A02	Arahy.02	78300001	78400000	0
aradu.V14167.gnm1.Aradu.A02	Arahy.02	78400001	78500000	0
aradu.V14167.gnm1.Aradu.A02	Arahy.02	78500001	78600000	0
aradu.V14167.gnm1.Aradu.A02	Arahy.02	78600001	78700000	0
aradu.V14167.gnm1.Aradu.A02	Arahy.02	78700001	78800000	0
aradu.V14167.gnm1.Aradu.A02	Arahy.02	78800001	78900000	0.958
aradu.V14167.gnm1.Aradu.A02	Arahy.02	78900001	7.9e+07	0.961
aradu.V14167.gnm1.Aradu.A02	Arahy.02	79000001	79100000	0.987
aradu.V14167.gnm1.Aradu.A02	Arahy.02	79100001	79200000	0.977
aradu.V14167.gnm1.Aradu.A02	Arahy.02	79200001	79300000	0.966
aradu.V14167.gnm1.Aradu.A02	Arahy.02	79300001	79400000	0.976
aradu.V14167.gnm1.Aradu.A02	Arahy.02	79400001	79500000	0.965
aradu.V14167.gnm1.Aradu.A02	Arahy.02	79500001	79600000	0.948
aradu.V14167.gnm1.Aradu.A02	Arahy.02	79600001	79700000	0.992
aradu.V14167.gnm1.Aradu.A02	Arahy.02	79700001	79800000	0.93
aradu.V14167.gnm1.Aradu.A02	Arahy.02	79800001	79900000	0.936
aradu.V14167.gnm1.Aradu.A02	Arahy.02	79900001	8e+07	0.821
aradu.V14167.gnm1.Aradu.A02	Arahy.02	80000001	80100000	0.947
aradu.V14167.gnm1.Aradu.A02	Arahy.02	80100001	80200000	0.897
aradu.V14167.gnm1.Aradu.A02	Arahy.02	80200001	80300000	0.986
aradu.V14167.gnm1.Aradu.A02	Arahy.02	80300001	80400000	0.925
aradu.V14167.gnm1.Aradu.A02	Arahy.02	80400001	80500000	0.952
aradu.V14167.gnm1.Aradu.A02	Arahy.02	80500001	80600000	0.932
aradu.V14167.gnm1.Aradu.A02	Arahy.02	80600001	80700000	0.948
aradu.V14167.gnm1.Aradu.A02	Arahy.02	80700001	80800000	0.978
aradu.V14167.gnm1.Aradu.A02	Arahy.02	80800001	80900000	0
aradu.V14167.gnm1.Aradu.A02	Arahy.02	80900001	8.1e+07	0.955
aradu.V14167.gnm1.Aradu.A02	Arahy.02	81000001	81100000	0.952
aradu.V14167.gnm1.Aradu.A02	Arahy.02	81100001	81200000	0
aradu.V14167.gnm1.Aradu.A02	Arahy.02	81200001	81300000	0.922
aradu.V14167.gnm1.Aradu.A02	Arahy.02	81300001	81400000	0
aradu.V14167.gnm1.Aradu.A02	Arahy.02	81400001	81500000	0.949
aradu.V14167.gnm1.Aradu.A02	Arahy.02	81500001	81600000	0.875
aradu.V14167.gnm1.Aradu.A02	Arahy.02	81600001	81700000	0.856
aradu.V14167.gnm1.Aradu.A02	Arahy.02	81700001	81800000	0.982
aradu.V14167.gnm1.Aradu.A02	Arahy.02	81800001	81900000	0.969
aradu.V14167.gnm1.Aradu.A02	Arahy.02	81900001	8.2e+07	0.962
aradu.V14167.gnm1.Aradu.A02	Arahy.02	82000001	82100000	0.931
aradu.V14167.gnm1.Aradu.A02	Arahy.02	82100001	82200000	0.986
aradu.V14167.gnm1.Aradu.A02	Arahy.02	82200001	82300000	0.903
aradu.V14167.gnm1.Aradu.A02	Arahy.02	82300001	82400000	0.875
aradu.V14167.gnm1.Aradu.A02	Arahy.02	82400001	82500000	0.975
aradu.V14167.gnm1.Aradu.A02	Arahy.02	82500001	82600000	0.952
aradu.V14167.gnm1.Aradu.A02	Arahy.02	82600001	82700000	0
aradu.V14167.gnm1.Aradu.A02	Arahy.02	82700001	82800000	0
aradu.V14167.gnm1.Aradu.A02	Arahy.02	82800001	82900000	0
aradu.V14167.gnm1.Aradu.A02	Arahy.02	82900001	8.3e+07	0
aradu.V14167.gnm1.Aradu.A02	Arahy.02	83000001	83100000	0.908
aradu.V14167.gnm1.Aradu.A02	Arahy.02	83100001	83200000	0.966
aradu.V14167.gnm1.Aradu.A02	Arahy.02	83200001	83300000	0.925
aradu.V14167.gnm1.Aradu.A02	Arahy.02	83300001	83400000	0.931
aradu.V14167.gnm1.Aradu.A02	Arahy.02	83400001	83500000	0.975
aradu.V14167.gnm1.Aradu.A02	Arahy.02	83500001	83600000	0.965
aradu.V14167.gnm1.Aradu.A02	Arahy.02	83600001	83700000	0.965
aradu.V14167.gnm1.Aradu.A02	Arahy.02	83700001	83800000	0.898
aradu.V14167.gnm1.Aradu.A02	Arahy.02	83800001	83900000	0.905
aradu.V14167.gnm1.Aradu.A02	Arahy.02	83900001	8.4e+07	0.887
aradu.V14167.gnm1.Aradu.A02	Arahy.02	84000001	84100000	0.894
aradu.V14167.gnm1.Aradu.A02	Arahy.02	84100001	84200000	0.974
aradu.V14167.gnm1.Aradu.A02	Arahy.02	84200001	84300000	0.958
aradu.V14167.gnm1.Aradu.A02	Arahy.02	84300001	84400000	0.97
aradu.V14167.gnm1.Aradu.A02	Arahy.02	84400001	84500000	0.933
aradu.V14167.gnm1.Aradu.A02	Arahy.02	84500001	84600000	0.937
aradu.V14167.gnm1.Aradu.A02	Arahy.02	84600001	84700000	0.963
aradu.V14167.gnm1.Aradu.A02	Arahy.02	84700001	84800000	0.916
aradu.V14167.gnm1.Aradu.A02	Arahy.02	84800001	84900000	0.895
aradu.V14167.gnm1.Aradu.A02	Arahy.02	84900001	8.5e+07	0.848
aradu.V14167.gnm1.Aradu.A02	Arahy.02	85000001	85100000	0
aradu.V14167.gnm1.Aradu.A02	Arahy.02	85100001	85200000	0
aradu.V14167.gnm1.Aradu.A02	Arahy.02	85200001	85300000	0.945
aradu.V14167.gnm1.Aradu.A02	Arahy.02	85300001	85400000	0.955
aradu.V14167.gnm1.Aradu.A02	Arahy.02	85400001	85500000	0.74
aradu.V14167.gnm1.Aradu.A02	Arahy.02	85500001	85600000	0.905
aradu.V14167.gnm1.Aradu.A02	Arahy.02	85600001	85700000	0.947
aradu.V14167.gnm1.Aradu.A02	Arahy.02	85700001	85800000	0.884
aradu.V14167.gnm1.Aradu.A02	Arahy.02	85800001	85900000	0.954
aradu.V14167.gnm1.Aradu.A02	Arahy.02	85900001	8.6e+07	0.864
aradu.V14167.gnm1.Aradu.A02	Arahy.02	86000001	86100000	0.864
aradu.V14167.gnm1.Aradu.A02	Arahy.02	86100001	86200000	0.763
aradu.V14167.gnm1.Aradu.A02	Arahy.02	86200001	86300000	0.764
aradu.V14167.gnm1.Aradu.A02	Arahy.02	86300001	86400000	0.824
aradu.V14167.gnm1.Aradu.A02	Arahy.02	86400001	86500000	0.919
aradu.V14167.gnm1.Aradu.A02	Arahy.02	86500001	86600000	0
aradu.V14167.gnm1.Aradu.A02	Arahy.02	86600001	86700000	0
aradu.V14167.gnm1.Aradu.A02	Arahy.02	86700001	86800000	0.792
aradu.V14167.gnm1.Aradu.A02	Arahy.02	86800001	86900000	0.792
aradu.V14167.gnm1.Aradu.A02	Arahy.02	86900001	8.7e+07	0.776
aradu.V14167.gnm1.Aradu.A02	Arahy.02	87000001	87100000	0.806
aradu.V14167.gnm1.Aradu.A02	Arahy.02	87100001	87200000	0.779
aradu.V14167.gnm1.Aradu.A02	Arahy.02	87200001	87300000	0.936
aradu.V14167.gnm1.Aradu.A02	Arahy.02	87300001	87400000	0.902
aradu.V14167.gnm1.Aradu.A02	Arahy.02	87400001	87500000	0.911
aradu.V14167.gnm1.Aradu.A02	Arahy.02	87500001	87600000	0.964
aradu.V14167.gnm1.Aradu.A02	Arahy.02	87600001	87700000	0.878
aradu.V14167.gnm1.Aradu.A02	Arahy.02	87700001	87800000	0.892
aradu.V14167.gnm1.Aradu.A02	Arahy.02	87800001	87900000	0.923
aradu.V14167.gnm1.Aradu.A02	Arahy.02	87900001	8.8e+07	0.972
aradu.V14167.gnm1.Aradu.A02	Arahy.02	88000001	88100000	0.952
aradu.V14167.gnm1.Aradu.A02	Arahy.02	88100001	88200000	0.865
aradu.V14167.gnm1.Aradu.A02	Arahy.02	88200001	88300000	0.774
aradu.V14167.gnm1.Aradu.A02	Arahy.02	88300001	88400000	0
aradu.V14167.gnm1.Aradu.A02	Arahy.02	88400001	88500000	0.949
aradu.V14167.gnm1.Aradu.A02	Arahy.02	88500001	88600000	0.962
aradu.V14167.gnm1.Aradu.A02	Arahy.02	88600001	88700000	0.965
aradu.V14167.gnm1.Aradu.A02	Arahy.02	88700001	88800000	0.943
aradu.V14167.gnm1.Aradu.A02	Arahy.02	88800001	88900000	0.988
aradu.V14167.gnm1.Aradu.A02	Arahy.02	88900001	8.9e+07	0.829
aradu.V14167.gnm1.Aradu.A02	Arahy.02	89000001	89100000	0.964
aradu.V14167.gnm1.Aradu.A02	Arahy.02	89100001	89200000	0.952
aradu.V14167.gnm1.Aradu.A02	Arahy.02	89200001	89300000	0.959
aradu.V14167.gnm1.Aradu.A02	Arahy.02	89300001	89400000	0.905
aradu.V14167.gnm1.Aradu.A02	Arahy.02	89400001	89500000	0.905
aradu.V14167.gnm1.Aradu.A02	Arahy.02	89500001	89600000	0.85
aradu.V14167.gnm1.Aradu.A02	Arahy.02	89600001	89700000	0.945
aradu.V14167.gnm1.Aradu.A02	Arahy.02	89700001	89800000	0.936
aradu.V14167.gnm1.Aradu.A02	Arahy.02	89800001	89900000	0.802
aradu.V14167.gnm1.Aradu.A02	Arahy.02	89900001	9e+07	0.96
[truncated: 47,881 more rows]
