# Supplementary material for: Relics of interspecific hybridization retained in the genome of a drought-adapted peanut cultivar
Source: G3 (Bethesda). 2024 Sep 1;14(11):jkae208. doi: 10.1093/g3journal/jkae208 (PMC11540320; doi:10.1093/g3journal/jkae208)
Supplement: jkae208_Supplementary_Data [file jkae208_supplementary_data.zip › Table S1.txt]

Line8 Chromosome	Line8 Gene Name	Line8 Gene ID	Gene Start Position	Gene End Position	Comparison Genotype	Inversion Name	Inversion Start Position	Inversion End Position	Inversion Length (bp)	Pfam	Panther	ec	KOG	KO	GO	Best-hit-arabi-name	Best-hit-arabi-defline	Best-hit-clamy-name	Best-hit-clamy-defline	Best-hit-rice-name	Best-hit-rice-defline
Arahy.01	AhLine8.01G031300	AhLine8.01G031300.v1.3	5397721	5399262	Tifrunner	Line8_Tifrunner_INV_1	5365429	5446659	81230	PF13041.2	PTHR24015 PTHR24015:SF826
Arahy.02	AhLine8.02G073900	AhLine8.02G073900.v1.3	22268910	22270865	Tifrunner	Line8_Tifrunner_INV_2	22268778	22359596	90818	PF01535.16 PF12854.3 PF13041.2	PTHR24015 PTHR24015:SF310				GO:0005319 GO:0005515 GO:0006869	AT3G18020	Pentatricopeptide repeat (PPR) superfamily protein			LOC_Os07g47720	PPR repeat domain containing protein, putative, expressed
Arahy.02	AhLine8.02G074000	AhLine8.02G074000.v1.3	22271490	22275939	Tifrunner	Line8_Tifrunner_INV_2	22268778	22359596	90818	PF07714.13 PF13414.2	PTHR27001 PTHR27001:SF126	EC:2.7.10.2 EC:2.7.11.1	KOG1187	K14500	GO:0004672 GO:0004713 GO:0005515 GO:0005524 GO:0006468	AT4G00710	BR-signaling kinase 3			LOC_Os03g61010	protein kinase family protein, putative, expressed
Arahy.02	AhLine8.02G074100	AhLine8.02G074100.v1.3	22279634	22284104	Tifrunner	Line8_Tifrunner_INV_2	22268778	22359596	90818	PF01535.16 PF12854.3 PF13041.2 PF14938.2	PTHR24015 PTHR24015:SF310		KOG1585		GO:0005319 GO:0005515 GO:0006869	AT3G18020	Pentatricopeptide repeat (PPR) superfamily protein			LOC_Os07g47720	PPR repeat domain containing protein, putative, expressed
Arahy.02	AhLine8.02G074200	AhLine8.02G074200.v1.3	22290513	22294098	Tifrunner	Line8_Tifrunner_INV_2	22268778	22359596	90818	PF00069.21 PF13414.2	PTHR27001 PTHR27001:SF126	EC:2.7.11.1	KOG1187	K14500	GO:0004672 GO:0004713 GO:0005515 GO:0005524 GO:0006468	AT4G00710	BR-signaling kinase 3			LOC_Os03g61010	protein kinase family protein, putative, expressed
Arahy.02	AhLine8.02G074300	AhLine8.02G074300.v1.3	22294721	22296676	Tifrunner	Line8_Tifrunner_INV_2	22268778	22359596	90818	PF01535.16 PF13041.2	PTHR24015 PTHR24015:SF310				GO:0005319 GO:0005515 GO:0006869	AT3G18020	Pentatricopeptide repeat (PPR) superfamily protein			LOC_Os07g47720	PPR repeat domain containing protein, putative, expressed
Arahy.02	AhLine8.02G074400	AhLine8.02G074400.v1.3	22310923	22312612	Tifrunner	Line8_Tifrunner_INV_2	22268778	22359596	90818	PF01535.16 PF12854.3 PF13041.2	PTHR24015 PTHR24015:SF310				GO:0005319 GO:0005515 GO:0006869			Cre01.g048750	PentratricoPeptide Repeat protein
Arahy.02	AhLine8.02G074500	AhLine8.02G074500.v1.3	22312613	22318121	Tifrunner	Line8_Tifrunner_INV_2	22268778	22359596	90818	PF14938.2	PTHR13768 PTHR13768:SF2				GO:0005515 GO:0006886
Arahy.02	AhLine8.02G074600	AhLine8.02G074600.v1.3	22341781	22345203	Tifrunner	Line8_Tifrunner_INV_2	22268778	22359596	90818	PF07714.13	PTHR27001 PTHR27001:SF126	EC:2.7.10.2 EC:2.7.11.1	KOG1187		GO:0004672 GO:0004713 GO:0005515 GO:0005524 GO:0006468
Arahy.02	AhLine8.02G074700	AhLine8.02G074700.v1.3	22346001	22347956	Tifrunner	Line8_Tifrunner_INV_2	22268778	22359596	90818	PF01535.16 PF12854.3 PF13041.2	PTHR24015 PTHR24015:SF310				GO:0005319 GO:0005515 GO:0006869	AT3G18020	Pentatricopeptide repeat (PPR) superfamily protein			LOC_Os07g47720	PPR repeat domain containing protein, putative, expressed
Arahy.02	AhLine8.02G074800	AhLine8.02G074800.v1.3	22358323	22359558	Tifrunner	Line8_Tifrunner_INV_2	22268778	22359596	90818		PTHR13768 PTHR13768:SF2				GO:0005515 GO:0006886
Arahy.02	AhLine8.02G073800	AhLine8.02G073800.v1.3	22255618	22285954	Tifrunner	Line8_Tifrunner_INV_2	22268778	22359596	90818	PF14938.2	PTHR13768 PTHR13768:SF2				GO:0005515 GO:0006886			Cre08.g385700	Gamma-SNAP, SNARE complex protein
Arahy.04	AhLine8.04G043400	AhLine8.04G043400.v1.3	5473922	5477850	Tifrunner	Line8_Tifrunner_INV_3	5473921	5538977	65056	PF00365.16	PTHR13697 PTHR13697:SF26	EC:2.7.1.90			GO:0003872 GO:0005524 GO:0006096 GO:0047334
Arahy.04	AhLine8.04G043500	AhLine8.04G043500.v1.3	5512437	5513536	Tifrunner	Line8_Tifrunner_INV_3	5473921	5538977	65056	PF03018.10	PTHR21495 PTHR21495:SF39					AT3G24020	Disease resistance-responsive (dirigent-like protein) family protein			LOC_Os03g05030	dirigent, putative, expressed
Arahy.04	AhLine8.04G043600	AhLine8.04G043600.v1.3	5521421	5522525	Tifrunner	Line8_Tifrunner_INV_3	5473921	5538977	65056	PF03018.10	PTHR21495 PTHR21495:SF39
Arahy.04	AhLine8.04G043700	AhLine8.04G043700.v1.3	5535048	5539582	Tifrunner	Line8_Tifrunner_INV_3	5473921	5538977	65056	PF00365.16	PTHR13697 PTHR13697:SF26	EC:2.7.1.90		K00895	GO:0003872 GO:0005524 GO:0006002 GO:0006096 GO:0047334	AT1G12000	Phosphofructokinase family protein			LOC_Os06g13810	pyrophosphate--fructose 6-phosphate 1-phosphotransferase subunit beta, putative, expressed
Arahy.05	AhLine8.05G265300	AhLine8.05G265300.v1.3	110547010	110552703	Tifrunner	Line8_Tifrunner_INV_4	110523443	110591787	68344	PF00067.18	PTHR24282 PTHR24282:SF15		KOG0157		GO:0004497 GO:0005506 GO:0016705 GO:0020037 GO:0055114	AT5G52400	cytochrome P450, family 715, subfamily A, polypeptide 1			LOC_Os02g57810	cytochrome P450, putative, expressed
Arahy.05	AhLine8.05G265400	AhLine8.05G265400.v1.3	110567023	110571006	Tifrunner	Line8_Tifrunner_INV_4	110523443	110591787	68344	PF00067.18	PTHR24282 PTHR24282:SF15	EC:1.14.13.173	KOG0157		GO:0005506 GO:0016705 GO:0020037 GO:0055114
Arahy.05	AhLine8.05G265500	AhLine8.05G265500.v1.3	110576972	110591049	Tifrunner	Line8_Tifrunner_INV_4	110523443	110591787	68344	PF00082.18 PF12580.4	PTHR10795 PTHR10795:SF351	EC:3.4.14.10		K01280	GO:0004252 GO:0006508	AT4G20850	tripeptidyl peptidase ii	Cre16.g675350	(1 of 1) 3.4.14.10 - Tripeptidyl-peptidase II / Tripeptidyl peptidase	LOC_Os02g44520	OsSub19 - Putative Subtilisin homologue, expressed
Arahy.08	AhLine8.08G023200	AhLine8.08G023200.v1.3	4889230	4892160	Tifrunner	Line8_Tifrunner_INV_6	4887487	4993499	106012	PF00168.26 PF17047.1	PTHR10774 PTHR10774:SF50		KOG1012		GO:0005515	AT1G20080	Calcium-dependent lipid-binding (CaLB domain) family protein	Cre12.g559450	(1 of 18) PTHR10774 - EXTENDED SYNAPTOTAGMIN-RELATED	LOC_Os02g25060	NTMC2Type1.2 protein, putative, expressed
Arahy.08	AhLine8.08G023300	AhLine8.08G023300.v1.3	4936679	4938142	Tifrunner	Line8_Tifrunner_INV_6	4887487	4993499	106012	PF06888.8	PTHR20889 PTHR20889:SF4	EC:3.1.3.75 EC:3.6.1.1	KOG3120	K13248	GO:0008152 GO:0016791	AT1G73010	phosphate starvation-induced gene 2			LOC_Os01g52230	phosphoethanolamine/phosphocholine phosphatase, putative, expressed
Arahy.08	AhLine8.08G023400	AhLine8.08G023400.v1.3	4970478	4973870	Tifrunner	Line8_Tifrunner_INV_6	4887487	4993499	106012	PF05903.10	PTHR12378 PTHR12378:SF16		KOG0324			AT3G07090	PPPDE putative thiol peptidase family protein	Cre12.g555850	(1 of 1) KOG0324 - Uncharacterized conserved protein	LOC_Os02g56900	thioredoxin family protein, putative, expressed
Arahy.08	AhLine8.08G023500	AhLine8.08G023500.v1.3	4974261	4975691	Tifrunner	Line8_Tifrunner_INV_6	4887487	4993499	106012
Arahy.08	AhLine8.08G023600	AhLine8.08G023600.v1.3	4992770	5009780	Tifrunner	Line8_Tifrunner_INV_6	4887487	4993499	106012		PTHR12596 PTHR12596:SF2			K18460	GO:0005488	AT5G06120	ARM repeat superfamily protein			LOC_Os03g42050	exportin-7-A, putative, expressed
Arahy.12	AhLine8.12G000100	AhLine8.12G000100.v1.3	22114	32732	Tifrunner	Line8_Tifrunner_INV_7	1	32714	32713	PF00009.23 PF03144.21 PF03764.14 PF14492.2	PTHR23115 PTHR23115:SF162	EC:2.7.7.4			GO:0003924 GO:0005525			Cre11.g467553	(1 of 1) PTHR23115:SF162 - ELONGATION FACTOR G, MITOCHONDRIAL
Arahy.12	AhLine8.12G149700	AhLine8.12G149700.v1.3	104727943	104736828	Tifrunner	Line8_Tifrunner_INV_10	104686938	104976165	289227	PF01490.14	PTHR22950 PTHR22950:SF256		KOG1303	K13946		AT2G38120	Transmembrane amino acid transporter family protein			LOC_Os01g63770	transmembrane amino acid transporter protein, putative, expressed
Arahy.12	AhLine8.12G149800	AhLine8.12G149800.v1.3	104748000	104749475	Tifrunner	Line8_Tifrunner_INV_10	104686938	104976165	289227	PF03140.11	PTHR31549 PTHR31549:SF12
Arahy.12	AhLine8.12G149900	AhLine8.12G149900.v1.3	104829336	104830760	Tifrunner	Line8_Tifrunner_INV_10	104686938	104976165	289227	PF03140.11	PTHR31549 PTHR31549:SF12
Arahy.12	AhLine8.12G150000	AhLine8.12G150000.v1.3	104892456	104895056	Tifrunner	Line8_Tifrunner_INV_10	104686938	104976165	289227	PF03140.11	PTHR31549 PTHR31549:SF12
Arahy.12	AhLine8.12G150100	AhLine8.12G150100.v1.3	104962107	104965235	Tifrunner	Line8_Tifrunner_INV_10	104686938	104976165	289227	PF03140.11	PTHR31549 PTHR31549:SF12
Arahy.12	AhLine8.12G150200	AhLine8.12G150200.v1.3	104972311	104973135	Tifrunner	Line8_Tifrunner_INV_10	104686938	104976165	289227	PF17067.1	PTHR34550 PTHR34550:SF1			K19033	GO:0005840	AT2G38140	plastid-specific ribosomal protein 4			LOC_Os05g09400	30S ribosomal protein S31, chloroplast precursor, putative, expressed
Arahy.12	AhLine8.12G150300	AhLine8.12G150300.v1.3	104974497	104975750	Tifrunner	Line8_Tifrunner_INV_10	104686938	104976165	289227	PF04488.11 PF04572.8	PTHR12042 PTHR12042:SF18		KOG1928	K01988				Cre16.g659500	(1 of 3) 2.4.1.228 - Lactosylceramide 4-alpha-galactosyltransferase / Histo-blood group P(k) UDP-galactose
Arahy.13	AhLine8.13G179300	AhLine8.13G179300.v1.3	35522638	35524099	Tifrunner	Line8_Tifrunner_INV_12	35517740	35547391	29651			EC:2.7.11.1
Arahy.13	AhLine8.13G179400	AhLine8.13G179400.v1.3	35525058	35526608	Tifrunner	Line8_Tifrunner_INV_12	35517740	35547391	29651	PF07690.12	PTHR23500 PTHR23500:SF144		KOG0254		GO:0016020 GO:0016021 GO:0022891 GO:0055085
Arahy.13	AhLine8.13G179500	AhLine8.13G179500.v1.3	35539523	35541073	Tifrunner	Line8_Tifrunner_INV_12	35517740	35547391	29651	PF07690.12	PTHR23500 PTHR23500:SF144		KOG0254		GO:0016020 GO:0016021 GO:0022891 GO:0055085
Arahy.15	AhLine8.15G136500	AhLine8.15G136500.v1.3	43768699	43772767	Tifrunner	Line8_Tifrunner_INV_13	42613298	85924385	43311087	PF03110.10	PTHR31251 PTHR31251:SF16				GO:0003677 GO:0005634	AT1G69170	Squamosa promoter-binding protein-like (SBP domain) transcription factor family protein
Arahy.15	AhLine8.15G136600	AhLine8.15G136600.v1.3	43789578	43791900	Tifrunner	Line8_Tifrunner_INV_13	42613298	85924385	43311087		PTHR10177 PTHR10177:SF242
Arahy.15	AhLine8.15G136700	AhLine8.15G136700.v1.3	44764043	44776598	Tifrunner	Line8_Tifrunner_INV_13	42613298	85924385	43311087	PF08620.6 PF08621.6	PTHR21483 PTHR21483:SF18				GO:0005488	AT4G38440	MINIYO			LOC_Os06g37640	expressed protein
Arahy.15	AhLine8.15G136800	AhLine8.15G136800.v1.3	45060095	45063951	Tifrunner	Line8_Tifrunner_INV_13	42613298	85924385	43311087	PF00078.23 PF00665.22 PF13975.2	PTHR24559 PTHR24559:SF180	EC:2.7.7.49 EC:2.7.7.7 EC:3.1.26.4			GO:0003676 GO:0015074			Cre09.g398141	(1 of 2) PTHR24559//PTHR24559:SF208 - FAMILY NOT NAMED // KRAB-A DOMAIN-CONTAINING PROTEIN 2
Arahy.15	AhLine8.15G136900	AhLine8.15G136900.v1.3	45158484	45159211	Tifrunner	Line8_Tifrunner_INV_13	42613298	85924385	43311087	PF02392.12	PTHR33288				GO:0009522 GO:0009579 GO:0015979 GO:0016021
Arahy.15	AhLine8.15G137000	AhLine8.15G137000.v1.3	45766081	45768874	Tifrunner	Line8_Tifrunner_INV_13	42613298	85924385	43311087	PF09011.6	PTHR31675 PTHR31675:SF1				GO:0007275	AT1G69180	Plant-specific transcription factor YABBY family protein			LOC_Os03g11600	YABBY domain containing protein, putative, expressed
Arahy.15	AhLine8.15G137100	AhLine8.15G137100.v1.3	46455668	46456843	Tifrunner	Line8_Tifrunner_INV_13	42613298	85924385	43311087	PF02536.10	PTHR13068 PTHR13068:SF28		KOG1267	K15032	GO:0000287 GO:0003677 GO:0003690 GO:0005739 GO:0006355 GO:0009036 GO:0009307	AT5G07900	Mitochondrial transcription termination factor family protein			LOC_Os07g24090	mTERF domain containing protein, expressed
Arahy.15	AhLine8.15G137200	AhLine8.15G137200.v1.3	47372005	47372392	Tifrunner	Line8_Tifrunner_INV_13	42613298	85924385	43311087	PF10839.4										LOC_Os10g38196	uncharacterized protein ycf68, putative
Arahy.15	AhLine8.15G137300	AhLine8.15G137300.v1.3	47373051	47373140	Tifrunner	Line8_Tifrunner_INV_13	42613298	85924385	43311087	PF03742.10	PTHR35773 PTHR35773:SF1			K03689	GO:0009512 GO:0017004 GO:0045158	ATCG00210	electron transporter, transferring electrons within cytochrome b6/f complex of photosystem IIs
Arahy.15	AhLine8.15G137400	AhLine8.15G137400.v1.3	48176939	48192997	Tifrunner	Line8_Tifrunner_INV_13	42613298	85924385	43311087	PF03492.11	PTHR31009 PTHR31009:SF9	EC:2.1.1.159			GO:0008168	AT4G36470	S-adenosyl-L-methionine-dependent methyltransferases superfamily protein			LOC_Os01g50480	SAM dependent carboxyl methyltransferase, putative, expressed
Arahy.15	AhLine8.15G137500	AhLine8.15G137500.v1.3	48917048	48919500	Tifrunner	Line8_Tifrunner_INV_13	42613298	85924385	43311087	PF03214.9	PTHR31682 PTHR31682:SF3	EC:5.4.99.30		K13379	GO:0016866 GO:0030244	AT3G08900	reversibly glycosylated polypeptide 3	Cre13.g565800	UDP-Arabinosyl mutase. .	LOC_Os03g40270	alpha-1,4-glucan-protein synthase, putative, expressed
Arahy.15	AhLine8.15G137600	AhLine8.15G137600.v1.3	51057095	51060967	Tifrunner	Line8_Tifrunner_INV_13	42613298	85924385	43311087	PF08711.7	PTHR22908		KOG1793	K17498	GO:0003677 GO:0005634 GO:0006351	AT1G32130	Transcription elongation factor (TFIIS) family protein	Cre10.g441000	(1 of 1) K17498 - transcription factor SPN1 (SPN1, IWS1)	LOC_Os01g05420	IWS1 C-terminus family protein, putative, expressed
Arahy.15	AhLine8.15G137700	AhLine8.15G137700.v1.3	51605788	51608036	Tifrunner	Line8_Tifrunner_INV_13	42613298	85924385	43311087	PF00069.21 PF14576.2	PTHR27001 PTHR27001:SF33	EC:2.7.10.1 EC:2.7.11.1			GO:0004672 GO:0005524 GO:0006468
Arahy.15	AhLine8.15G137800	AhLine8.15G137800.v1.3	51975477	51976382	Tifrunner	Line8_Tifrunner_INV_13	42613298	85924385	43311087	PF13963.2	PTHR10775 PTHR10775:SF96									ChrUn.fgenesh.gene.45	expressed protein
Arahy.15	AhLine8.15G137900	AhLine8.15G137900.v1.3	51977375	51983269	Tifrunner	Line8_Tifrunner_INV_13	42613298	85924385	43311087	PF14576.2	PTHR27001 PTHR27001:SF33	EC:2.7.10.1 EC:2.7.11.1
Arahy.15	AhLine8.15G138000	AhLine8.15G138000.v1.3	52373347	52376778	Tifrunner	Line8_Tifrunner_INV_13	42613298	85924385	43311087	PF02576.13	PTHR34544 PTHR34544:SF1				GO:0042274	AT1G69210	Uncharacterised protein family UPF0090	Cre06.g290150	Conserved in the Green Lineage	LOC_Os07g06090	expressed protein
Arahy.15	AhLine8.15G138100	AhLine8.15G138100.v1.3	52823024	52828376	Tifrunner	Line8_Tifrunner_INV_13	42613298	85924385	43311087	PF01182.16	PTHR11054 PTHR11054:SF2	EC:3.1.1.31	KOG3147	K01057	GO:0005975 GO:0006098 GO:0017057	AT1G13700	6-phosphogluconolactonase 1	Cre01.g034400	6-phosphogluconolactonase	LOC_Os07g41280	6-phosphogluconolactonase, putative, expressed
Arahy.15	AhLine8.15G138200	AhLine8.15G138200.v1.3	53236934	53240465	Tifrunner	Line8_Tifrunner_INV_13	42613298	85924385	43311087	PF00173.24	PTHR19359 PTHR19359:SF25		KOG0537			AT1G26340	cytochrome B5 isoform A
Arahy.15	AhLine8.15G138300	AhLine8.15G138300.v1.3	55571154	55575009	Tifrunner	Line8_Tifrunner_INV_13	42613298	85924385	43311087	PF00069.21 PF08263.8 PF13855.2	PTHR27000 PTHR27000:SF92	EC:2.7.11.1	KOG1187	K17422	GO:0004672 GO:0004713 GO:0005515 GO:0005524 GO:0006468	AT3G24240	Leucine-rich repeat receptor-like protein kinase family protein	Cre12.g502901	(1 of 6) PF08263 - Leucine rich repeat N-terminal domain (LRRNT_2)	LOC_Os04g04330	receptor-like protein kinase 2 precursor, putative, expressed
Arahy.15	AhLine8.15G138400	AhLine8.15G138400.v1.3	55759037	55765497	Tifrunner	Line8_Tifrunner_INV_13	42613298	85924385	43311087	PF04884.10	PTHR12770 PTHR12770:SF22		KOG4249			AT1G13770	Protein of unknown function, DUF647	Cre16.g671150	(1 of 1) PTHR12770:SF22 - UPF0420 PROTEIN C16ORF58	LOC_Os03g11500	DUF647 domain containing protein, putative, expressed
Arahy.15	AhLine8.15G138500	AhLine8.15G138500.v1.3	55795292	55798129	Tifrunner	Line8_Tifrunner_INV_13	42613298	85924385	43311087	PF13041.2	PTHR24015 PTHR24015:SF606				GO:0005515	AT5G50280	Pentatricopeptide repeat (PPR) superfamily protein			LOC_Os05g22870	PPR repeat domain containing protein, putative, expressed
Arahy.15	AhLine8.15G138600	AhLine8.15G138600.v1.3	56106406	56126033	Tifrunner	Line8_Tifrunner_INV_13	42613298	85924385	43311087	PF07690.12	PTHR23500 PTHR23500:SF118		KOG0254		GO:0016020 GO:0016021 GO:0022891 GO:0055085	AT1G05030	Major facilitator superfamily protein			LOC_Os09g23110	transporter family protein, putative, expressed
Arahy.15	AhLine8.15G138700	AhLine8.15G138700.v1.3	56177547	56183399	Tifrunner	Line8_Tifrunner_INV_13	42613298	85924385	43311087	PF08325.6 PF09409.6	PTHR23153 PTHR23153:SF36	EC:3.5.1.52	KOG4842		GO:0005515 GO:0008237	AT5G35690	(1 of 1) PTHR23153//PTHR23153:SF36 - UBX-RELATED	Cre16.g684000	(1 of 1) PTHR23153//PTHR23153:SF36 - UBX-RELATED // SUBFAMILY NOT NAMED	LOC_Os08g39150	expressed protein
Arahy.15	AhLine8.15G138800	AhLine8.15G138800.v1.3	56291332	56310842	Tifrunner	Line8_Tifrunner_INV_13	42613298	85924385	43311087	PF00122.16 PF00689.17 PF12515.4	PTHR24093 PTHR24093:SF310	EC:3.6.3.8			GO:0000166 GO:0005516 GO:0016021 GO:0046872	AT5G57110	autoinhibited Ca2+ -ATPase, isoform 8			LOC_Os04g51610	calcium-transporting ATPase, plasma membrane-type, putative, expressed
Arahy.15	AhLine8.15G138900	AhLine8.15G138900.v1.3	56315717	56315890	Tifrunner	Line8_Tifrunner_INV_13	42613298	85924385	43311087
Arahy.15	AhLine8.15G139000	AhLine8.15G139000.v1.3	56370800	56376316	Tifrunner	Line8_Tifrunner_INV_13	42613298	85924385	43311087	PF00689.17 PF12710.3	PTHR24093 PTHR24093:SF359	EC:3.6.3.8			GO:0000166 GO:0005388 GO:0005524 GO:0016020 GO:0016021 GO:0070588
Arahy.15	AhLine8.15G139100	AhLine8.15G139100.v1.3	56377284	56378549	Tifrunner	Line8_Tifrunner_INV_13	42613298	85924385	43311087
Arahy.15	AhLine8.15G139200	AhLine8.15G139200.v1.3	56442958	56444957	Tifrunner	Line8_Tifrunner_INV_13	42613298	85924385	43311087
Arahy.15	AhLine8.15G139300	AhLine8.15G139300.v1.3	56583595	56584417	Tifrunner	Line8_Tifrunner_INV_13	42613298	85924385	43311087
Arahy.15	AhLine8.15G139400	AhLine8.15G139400.v1.3	56603740	56608382	Tifrunner	Line8_Tifrunner_INV_13	42613298	85924385	43311087	PF00560.29 PF13855.2	PTHR27000 PTHR27000:SF120	EC:2.7.11.1	KOG0617		GO:0005515	AT5G61240	Leucine-rich repeat (LRR) family protein			LOC_Os03g11340	leucine-rich repeat resistance protein, putative, expressed
Arahy.15	AhLine8.15G139500	AhLine8.15G139500.v1.3	56978141	56985131	Tifrunner	Line8_Tifrunner_INV_13	42613298	85924385	43311087	PF05904.7	PTHR33167 PTHR33167:SF3					AT1G13940	Plant protein of unknown function (DUF863)			LOC_Os12g38870	expressed protein
Arahy.15	AhLine8.15G139600	AhLine8.15G139600.v1.3	57147045	57154129	Tifrunner	Line8_Tifrunner_INV_13	42613298	85924385	43311087	PF01661.17 PF13716.2	PTHR11106 PTHR11106:SF65		KOG2633			AT1G69340	appr-1-p processing enzyme family protein			LOC_Os10g30750	appr-1-p processing enzyme family protein, putative, expressed
Arahy.15	AhLine8.15G139700	AhLine8.15G139700.v1.3	57200156	57202069	Tifrunner	Line8_Tifrunner_INV_13	42613298	85924385	43311087		PTHR36730					AT2G03420		Cre02.g114450		LOC_Os03g11230	expressed protein
Arahy.15	AhLine8.15G139800	AhLine8.15G139800.v1.3	57421655	57423113	Tifrunner	Line8_Tifrunner_INV_13	42613298	85924385	43311087	PF00201.14	PTHR11926 PTHR11926:SF352				GO:0008152 GO:0016758					LOC_Os06g18010	UDP-glucoronosyl and UDP-glucosyl transferase domain containing protein, expressed
Arahy.15	AhLine8.15G139900	AhLine8.15G139900.v1.3	57477454	57478861	Tifrunner	Line8_Tifrunner_INV_13	42613298	85924385	43311087	PF00201.14	PTHR11926 PTHR11926:SF352				GO:0008152 GO:0016758					LOC_Os06g18010	UDP-glucoronosyl and UDP-glucosyl transferase domain containing protein, expressed
Arahy.15	AhLine8.15G140000	AhLine8.15G140000.v1.3	57491350	57494717	Tifrunner	Line8_Tifrunner_INV_13	42613298	85924385	43311087	PF12796.3	PTHR24198		KOG4412	K06694	GO:0005515	AT2G03430	Ankyrin repeat family protein	Cre02.g117550	Predicted protein with ankyrin repeats	LOC_Os03g55110	26S proteasome non-ATPase regulatory subunit 10, putative, expressed
Arahy.15	AhLine8.15G140100	AhLine8.15G140100.v1.3	57660179	57670075	Tifrunner	Line8_Tifrunner_INV_13	42613298	85924385	43311087	PF14443.2	PTHR14304 PTHR14304:SF11		KOG4246		GO:0005509 GO:0006355	AT2G03150	ATP/GTP-binding protein family	Cre06.g283634	(1 of 1) PTHR14304 - P30 DBC PROTEIN
Arahy.15	AhLine8.15G140200	AhLine8.15G140200.v1.3	57971934	57973652	Tifrunner	Line8_Tifrunner_INV_13	42613298	85924385	43311087	PF02365.11	PTHR31719 PTHR31719:SF40				GO:0003677 GO:0003723 GO:0006355	AT1G69490	NAC-like, activated by AP3/PI			LOC_Os12g03040	no apical meristem protein, putative, expressed
Arahy.15	AhLine8.15G140300	AhLine8.15G140300.v1.3	58057413	58066138	Tifrunner	Line8_Tifrunner_INV_13	42613298	85924385	43311087	PF02714.11 PF13967.2	PTHR13018 PTHR13018:SF45				GO:0016020	AT1G69450	Early-responsive to dehydration stress protein (ERD4)	Cre08.g360500	ERD4-related membrane protein	LOC_Os12g39320	DUF221 domain containing protein, expressed
Arahy.15	AhLine8.15G140400	AhLine8.15G140400.v1.3	58071336	58074221	Tifrunner	Line8_Tifrunner_INV_13	42613298	85924385	43311087	PF06127.7	PTHR28026 PTHR28026:SF4		KOG3292					Cre12.g499650	(1 of 1) KOG3292 - Predicted membrane protein	LOC_Os02g36870	YGL010w, putative, expressed
Arahy.15	AhLine8.15G140500	AhLine8.15G140500.v1.3	58096306	58098951	Tifrunner	Line8_Tifrunner_INV_13	42613298	85924385	43311087		PTHR33033 PTHR33033:SF11
Arahy.15	AhLine8.15G140600	AhLine8.15G140600.v1.3	58101134	58104205	Tifrunner	Line8_Tifrunner_INV_13	42613298	85924385	43311087	PF05757.7	PTHR33399 PTHR33399:SF5			K08901	GO:0005509 GO:0009523 GO:0009654 GO:0015979 GO:0019898	AT1G14150	PsbQ-like 2			LOC_Os02g36850	oxygen evolving enhancer protein 3, identical, putative, expressed
Arahy.15	AhLine8.15G140700	AhLine8.15G140700.v1.3	58104532	58116776	Tifrunner	Line8_Tifrunner_INV_13	42613298	85924385	43311087	PF04535.8	PTHR11615 PTHR11615:SF81					AT5G15290	Uncharacterised protein family (UPF0497)			LOC_Os06g12500	membrane associated DUF588 domain containing protein, putative, expressed
Arahy.15	AhLine8.15G140800	AhLine8.15G140800.v1.3	58345656	58348154	Tifrunner	Line8_Tifrunner_INV_13	42613298	85924385	43311087	PF04667.13	PTHR10358 PTHR10358:SF8									LOC_Os01g14690	Lg106, putative, expressed
Arahy.15	AhLine8.15G140900	AhLine8.15G140900.v1.3	58404418	58407305	Tifrunner	Line8_Tifrunner_INV_13	42613298	85924385	43311087	PF08241.8	PTHR10108 PTHR10108:SF827		KOG4300		GO:0008152 GO:0008168	AT1G69523	S-adenosyl-L-methionine-dependent methyltransferases superfamily protein	Cre07.g342550	S-adenosyl-L-methionine-dependent methyltransferase	LOC_Os02g51030	methyltransferase domain containing protein, putative, expressed
Arahy.15	AhLine8.15G141000	AhLine8.15G141000.v1.3	58535592	58538104	Tifrunner	Line8_Tifrunner_INV_13	42613298	85924385	43311087	PF08241.8	PTHR10108 PTHR10108:SF827	EC:2.1.1.41			GO:0008152 GO:0008168	AT1G69523	S-adenosyl-L-methionine-dependent methyltransferases superfamily protein	Cre07.g342550	S-adenosyl-L-methionine-dependent methyltransferase	LOC_Os02g51030	methyltransferase domain containing protein, putative, expressed
Arahy.15	AhLine8.15G141100	AhLine8.15G141100.v1.3	58800133	58804420	Tifrunner	Line8_Tifrunner_INV_13	42613298	85924385	43311087	PF02181.19	PTHR23213 PTHR23213:SF210				GO:0005884 GO:0045010
Arahy.15	AhLine8.15G141200	AhLine8.15G141200.v1.3	59510013	59510894	Tifrunner	Line8_Tifrunner_INV_13	42613298	85924385	43311087	PF05192.14	PTHR11361 PTHR11361:SF34				GO:0005524 GO:0006298 GO:0030983
Arahy.15	AhLine8.15G141300	AhLine8.15G141300.v1.3	59511963	59512152	Tifrunner	Line8_Tifrunner_INV_13	42613298	85924385	43311087
Arahy.15	AhLine8.15G141400	AhLine8.15G141400.v1.3	59747626	59750744	Tifrunner	Line8_Tifrunner_INV_13	42613298	85924385	43311087	PF07714.13	PTHR27001 PTHR27001:SF12	EC:2.7.11.1			GO:0004672 GO:0004713 GO:0005524 GO:0006468
Arahy.15	AhLine8.15G141500	AhLine8.15G141500.v1.3	59806749	59809784	Tifrunner	Line8_Tifrunner_INV_13	42613298	85924385	43311087	PF01357.17 PF03330.14	PTHR31867				GO:0005576 GO:0009664	AT1G26770	expansin A10	Cre08.g381600	(1 of 11) PTHR31867//PTHR31867:SF1 - FAMILY NOT NAMED // EXPANSIN-A1-RELATED
Arahy.15	AhLine8.15G141600	AhLine8.15G141600.v1.3	59828744	59830167	Tifrunner	Line8_Tifrunner_INV_13	42613298	85924385	43311087	PF02536.10	PTHR13068 PTHR13068:SF36				GO:0003690 GO:0005739 GO:0006355	AT2G03050	Mitochondrial transcription termination factor family protein	Cre09.g408051	(1 of 2) K15032 - mTERF domain-containing protein, mitochondrial (MTERFD)
Arahy.15	AhLine8.15G141700	AhLine8.15G141700.v1.3	60193100	60202229	Tifrunner	Line8_Tifrunner_INV_13	42613298	85924385	43311087		PTHR31762 PTHR31762:SF5
Arahy.15	AhLine8.15G141800	AhLine8.15G141800.v1.3	60283397	60285589	Tifrunner	Line8_Tifrunner_INV_13	42613298	85924385	43311087	PF00249.27	PTHR10641 PTHR10641:SF473		KOG0048		GO:0003677	AT5G17800	myb domain protein 56	Cre09.g399552	Low-CO2 response regulator, Myb-like transcription factor
Arahy.15	AhLine8.15G141900	AhLine8.15G141900.v1.3	60374112	60375808	Tifrunner	Line8_Tifrunner_INV_13	42613298	85924385	43311087		PTHR10992 PTHR10992:SF774
Arahy.15	AhLine8.15G142000	AhLine8.15G142000.v1.3	60376439	60380175	Tifrunner	Line8_Tifrunner_INV_13	42613298	85924385	43311087
Arahy.15	AhLine8.15G142100	AhLine8.15G142100.v1.3	60581718	60585794	Tifrunner	Line8_Tifrunner_INV_13	42613298	85924385	43311087	PF07168.7	PTHR31081 PTHR31081:SF4				GO:0071705	AT2G03590	ureide permease 1			LOC_Os12g31850	ureide permease, putative, expressed
Arahy.15	AhLine8.15G142200	AhLine8.15G142200.v1.3	60595054	60602751	Tifrunner	Line8_Tifrunner_INV_13	42613298	85924385	43311087	PF07168.7	PTHR31081 PTHR31081:SF4				GO:0071705	AT2G03590	ureide permease 1			LOC_Os12g31850	ureide permease, putative, expressed
Arahy.15	AhLine8.15G142300	AhLine8.15G142300.v1.3	61419885	61421839	Tifrunner	Line8_Tifrunner_INV_13	42613298	85924385	43311087	PF00067.18	PTHR24298 PTHR24298:SF112	EC:1.14.13.21	KOG0156	K00517	GO:0004497 GO:0005506 GO:0016705 GO:0020037 GO:0055114	AT1G13710	cytochrome P450, family 78, subfamily A, polypeptide 5	Cre03.g166900	Cytochrome P450, CYP4 superfamily	LOC_Os07g41240	cytochrome P450, putative, expressed
Arahy.15	AhLine8.15G142400	AhLine8.15G142400.v1.3	62328835	62333728	Tifrunner	Line8_Tifrunner_INV_13	42613298	85924385	43311087			EC:3.4.22.49
Arahy.15	AhLine8.15G142500	AhLine8.15G142500.v1.3	62628902	62629696	Tifrunner	Line8_Tifrunner_INV_13	42613298	85924385	43311087
Arahy.15	AhLine8.15G142600	AhLine8.15G142600.v1.3	62701456	62703437	Tifrunner	Line8_Tifrunner_INV_13	42613298	85924385	43311087		PTHR33403			K18635				Cre09.g394065	(1 of 2) K18635 - protein SPIRAL1 and related proteins (SPR1)
Arahy.15	AhLine8.15G142700	AhLine8.15G142700.v1.3	62807345	62808727	Tifrunner	Line8_Tifrunner_INV_13	42613298	85924385	43311087	PF00173.24 PF00487.20	PTHR19353 PTHR19353:SF28	EC:1.14.19.4	KOG4232	K13076	GO:0006629 GO:0016021 GO:0016491	AT2G46210	Fatty acid/sphingolipid desaturase	Cre01.g037700	Fatty acid desaturase	LOC_Os09g16920	desaturase/cytochrome b5 protein, putative, expressed
Arahy.15	AhLine8.15G142800	AhLine8.15G142800.v1.3	63283139	63283807	Tifrunner	Line8_Tifrunner_INV_13	42613298	85924385	43311087		PTHR34576 PTHR34576:SF2
Arahy.15	AhLine8.15G142900	AhLine8.15G142900.v1.3	63410487	63414483	Tifrunner	Line8_Tifrunner_INV_13	42613298	85924385	43311087	PF05008.11 PF12352.4	PTHR21230 PTHR21230:SF32		KOG1666	K08493	GO:0005484 GO:0005794 GO:0006810 GO:0006886 GO:0016020 GO:0016192	AT1G26670	Vesicle transport v-SNARE family protein	Cre13.g577500	Endosomal Qb-SNARE, Vti1-family (Qb.III.b)
Arahy.15	AhLine8.15G143000	AhLine8.15G143000.v1.3	63453546	63455257	Tifrunner	Line8_Tifrunner_INV_13	42613298	85924385	43311087		PTHR12763 PTHR12763:SF30		KOG0723	K09539		AT2G35795	Chaperone DnaJ-domain superfamily protein	Cre09.g396363	Presequence translocase-associated protein import motor subunit	LOC_Os07g09450	heat shock protein DnaJ, putative, expressed
Arahy.15	AhLine8.15G143100	AhLine8.15G143100.v1.3	63498131	63502697	Tifrunner	Line8_Tifrunner_INV_13	42613298	85924385	43311087	PF02996.13	PTHR13345 PTHR13345:SF4		KOG3047		GO:0000122 GO:0001106 GO:0006457 GO:0016272 GO:0051082	AT1G26660	Prefoldin chaperone subunit family protein	Cre17.g711950	Prefoldin-family protein	LOC_Os07g40460	prefoldin, putative, expressed
Arahy.15	AhLine8.15G143200	AhLine8.15G143200.v1.3	63856616	63856972	Tifrunner	Line8_Tifrunner_INV_13	42613298	85924385	43311087		PTHR34359 PTHR34359:SF3				GO:0006811 GO:0016020	AT1G69320	CLAVATA3/ESR-RELATED 10
Arahy.15	AhLine8.15G143300	AhLine8.15G143300.v1.3	63981330	63983885	Tifrunner	Line8_Tifrunner_INV_13	42613298	85924385	43311087	PF01535.16 PF13041.2	PTHR24015 PTHR24015:SF306				GO:0005515	AT3G54980	Pentatricopeptide repeat (PPR) superfamily protein	Cre01.g050500	Translation factor for chloroplast petB RNA	LOC_Os01g42620	pentatricopeptide containing protein, putative, expressed
Arahy.15	AhLine8.15G143400	AhLine8.15G143400.v1.3	64346772	64352079	Tifrunner	Line8_Tifrunner_INV_13	42613298	85924385	43311087		PTHR19305 PTHR19305:SF7		KOG3065	K18211	GO:0005515	AT1G13890	soluble N-ethylmaleimide-sensitive factor adaptor protein 30
Arahy.15	AhLine8.15G143500	AhLine8.15G143500.v1.3	64787458	64791975	Tifrunner	Line8_Tifrunner_INV_13	42613298	85924385	43311087	PF03141.12	PTHR10108 PTHR10108:SF817	EC:2.1.1.41			GO:0008168	AT2G03480	QUASIMODO2 LIKE 2
Arahy.15	AhLine8.15G143600	AhLine8.15G143600.v1.3	64824213	64826551	Tifrunner	Line8_Tifrunner_INV_13	42613298	85924385	43311087	PF02254.14	PTHR16254 PTHR16254:SF6				GO:0006813
Arahy.15	AhLine8.15G143700	AhLine8.15G143700.v1.3	64856745	64857875	Tifrunner	Line8_Tifrunner_INV_13	42613298	85924385	43311087	PF00646.29	PTHR32133 PTHR32133:SF89				GO:0005515					LOC_Os09g20650	OsFBX323 - F-box domain containing protein, expressed
Arahy.15	AhLine8.15G143800	AhLine8.15G143800.v1.3	64869355	64870573	Tifrunner	Line8_Tifrunner_INV_13	42613298	85924385	43311087	PF05965.10					GO:0005634
Arahy.15	AhLine8.15G143900	AhLine8.15G143900.v1.3	64871017	64874033	Tifrunner	Line8_Tifrunner_INV_13	42613298	85924385	43311087		PTHR13768 PTHR13768:SF2				GO:0005515 GO:0006886			Cre08.g385700	Gamma-SNAP, SNARE complex protein
Arahy.15	AhLine8.15G144000	AhLine8.15G144000.v1.3	64874249	64876362	Tifrunner	Line8_Tifrunner_INV_13	42613298	85924385	43311087	PF13912.2	PTHR26374 PTHR26374:SF175				GO:0003676 GO:0046872	AT1G26610	C2H2-like zinc finger protein
Arahy.15	AhLine8.15G144100	AhLine8.15G144100.v1.3	66802971	66806755	Tifrunner	Line8_Tifrunner_INV_13	42613298	85924385	43311087	PF07897.7 PF16135.1 PF16136.1	PTHR31413 PTHR31413:SF6				GO:0007165	AT1G69260	ABI five binding protein			LOC_Os07g41160	protein of unknown function DUF1675 domain containing protein, expressed
Arahy.15	AhLine8.15G144200	AhLine8.15G144200.v1.3	67523380	67527498	Tifrunner	Line8_Tifrunner_INV_13	42613298	85924385	43311087	PF03141.12	PTHR10108 PTHR10108:SF776				GO:0008168	AT1G26850	S-adenosyl-L-methionine-dependent methyltransferases superfamily protein			LOC_Os09g24900	methyltransferase, putative, expressed
Arahy.15	AhLine8.15G144300	AhLine8.15G144300.v1.3	68280138	68282250	Tifrunner	Line8_Tifrunner_INV_13	42613298	85924385	43311087		PTHR24031 PTHR24031:SF254	EC:3.6.4.13		K12614
Arahy.15	AhLine8.15G144400	AhLine8.15G144400.v1.3	68516895	68518376	Tifrunner	Line8_Tifrunner_INV_13	42613298	85924385	43311087		PTHR33781 PTHR33781:SF4					AT2G02950	phytochrome kinase substrate 1			LOC_Os05g13360	expressed protein
Arahy.15	AhLine8.15G144500	AhLine8.15G144500.v1.3	68538390	68540703	Tifrunner	Line8_Tifrunner_INV_13	42613298	85924385	43311087	PF04116.9	PTHR11863 PTHR11863:SF43	EC:1.14.13.169			GO:0005506 GO:0006633 GO:0016491 GO:0055114			Cre02.g103500	(1 of 1) 1.14.13.169 - Transferred entry: 1.14.18.5
Arahy.15	AhLine8.15G144600	AhLine8.15G144600.v1.3	68690224	68693393	Tifrunner	Line8_Tifrunner_INV_13	42613298	85924385	43311087	PF05460.9	PTHR13394		KOG4557	K02608	GO:0003677 GO:0005664 GO:0006260	AT1G26840	origin recognition complex protein 6			LOC_Os07g43540	ORC6 - Putative origin recognition complex subunit 6, expressed
Arahy.15	AhLine8.15G144700	AhLine8.15G144700.v1.3	68741668	68743957	Tifrunner	Line8_Tifrunner_INV_13	42613298	85924385	43311087	PF10173.5	PTHR28062 PTHR28062:SF1		KOG4539			AT1G53760	(1 of 1) KOG4539 - Uncharacterized conserved protein	Cre08.g358557	(1 of 2) PF10173 - Mitochondrial K+-H+ exchange-related (Mit_KHE1)	LOC_Os02g05870	expressed protein
Arahy.15	AhLine8.15G144800	AhLine8.15G144800.v1.3	69526081	69529381	Tifrunner	Line8_Tifrunner_INV_13	42613298	85924385	43311087	PF13419.2	PTHR12725 PTHR12725:SF55		KOG3085		GO:0008152 GO:0016787	AT1G14310	Haloacid dehalogenase-like hydrolase (HAD) superfamily protein			LOC_Os08g07300	haloacid dehalogenase-like hydrolase domain-containing protein 3, putative, expressed
Arahy.15	AhLine8.15G144900	AhLine8.15G144900.v1.3	69742234	69746621	Tifrunner	Line8_Tifrunner_INV_13	42613298	85924385	43311087	PF01399.23	PTHR10855			K12178	GO:0005515	AT5G42970	Proteasome component (PCI) domain protein	Cre11.g478240	(1 of 1) K12178 - COP9 signalosome complex subunit 4 (COPS4, CSN4)	LOC_Os03g10120	proteasome subunit, putative, expressed
Arahy.15	AhLine8.15G145000	AhLine8.15G145000.v1.3	70661379	70666469	Tifrunner	Line8_Tifrunner_INV_13	42613298	85924385	43311087	PF07891.8	PTHR10759 PTHR10759:SF9				GO:0003735 GO:0005622 GO:0005840 GO:0006412	AT1G69610	Protein of unknown function (DUF1666)			LOC_Os09g24700	expressed protein
Arahy.15	AhLine8.15G145100	AhLine8.15G145100.v1.3	70781798	70783072	Tifrunner	Line8_Tifrunner_INV_13	42613298	85924385	43311087	PF00665.22 PF13456.2	PTHR24559 PTHR24559:SF194	EC:3.1.26.4			GO:0003676 GO:0004523 GO:0015074
Arahy.15	AhLine8.15G145200	AhLine8.15G145200.v1.3	71003515	71004740	Tifrunner	Line8_Tifrunner_INV_13	42613298	85924385	43311087	PF04770.8	PTHR31948 PTHR31948:SF8				GO:0003677
Arahy.15	AhLine8.15G145300	AhLine8.15G145300.v1.3	71812687	71817137	Tifrunner	Line8_Tifrunner_INV_13	42613298	85924385	43311087	PF12428.4 PF12906.3	PTHR23012 PTHR23012:SF57	EC:6.3.2.19	KOG1609		GO:0008270	AT3G47550	RING/FYVE/PHD zinc finger superfamily protein	Cre09.g400738	(1 of 1) PTHR23012//PTHR23012:SF96 - MEMBRANE ASSOCIATED RING FINGER // SUBFAMILY NOT NAMED	LOC_Os09g24650	zinc finger, C3HC4 type, putative, expressed
Arahy.15	AhLine8.15G145400	AhLine8.15G145400.v1.3	71925681	71929968	Tifrunner	Line8_Tifrunner_INV_13	42613298	85924385	43311087	PF00628.25	PTHR15856 PTHR15856:SF15		KOG1844		GO:0005515 GO:0008270	AT5G22260	RING/FYVE/PHD zinc finger superfamily protein			LOC_Os09g27620	PHD-finger domain containing protein, putative, expressed
Arahy.15	AhLine8.15G145500	AhLine8.15G145500.v1.3	71931124	71937201	Tifrunner	Line8_Tifrunner_INV_13	42613298	85924385	43311087	PF01150.13	PTHR11782 PTHR11782:SF42	EC:3.6.1.5	KOG1386	K01510	GO:0016787	AT2G02970	GDA1/CD39 nucleoside phosphatase family protein	Cre03.g184800	(1 of 1) 3.6.1.42//3.6.1.6 - Guanosine-diphosphatase / GDPase // Nucleoside diphosphate phosphatase / Nucleoside-diphosphatase	LOC_Os08g33850	nucleoside-triphosphatase, putative, expressed
Arahy.15	AhLine8.15G145600	AhLine8.15G145600.v1.3	72237684	72241192	Tifrunner	Line8_Tifrunner_INV_13	42613298	85924385	43311087	PF01535.16 PF13041.2 PF14432.2	PTHR24015 PTHR24015:SF44
Arahy.15	AhLine8.15G145700	AhLine8.15G145700.v1.3	72291551	72294120	Tifrunner	Line8_Tifrunner_INV_13	42613298	85924385	43311087	PF00445.14	PTHR11240 PTHR11240:SF20	EC:3.1.27.1	KOG1642	K01166	GO:0003723 GO:0033897	AT2G02990	ribonuclease 1			LOC_Os08g33710	ribonuclease T2 family domain containing protein, expressed
Arahy.15	AhLine8.15G145800	AhLine8.15G145800.v1.3	72313472	72313837	Tifrunner	Line8_Tifrunner_INV_13	42613298	85924385	43311087
Arahy.15	AhLine8.15G145900	AhLine8.15G145900.v1.3	72330187	72333318	Tifrunner	Line8_Tifrunner_INV_13	42613298	85924385	43311087	PF00445.14	PTHR11240 PTHR11240:SF19	EC:3.1.27.1	KOG1642	K01166	GO:0003723 GO:0033897	AT1G14220	Ribonuclease T2 family protein			LOC_Os08g33710	ribonuclease T2 family domain containing protein, expressed
Arahy.15	AhLine8.15G146000	AhLine8.15G146000.v1.3	72713479	72718484	Tifrunner	Line8_Tifrunner_INV_13	42613298	85924385	43311087	PF00337.18 PF01762.17	PTHR11214 PTHR11214:SF129	EC:2.4.1.134	KOG2287	K14413	GO:0006486 GO:0008378 GO:0016020 GO:0030246	AT1G26810	galactosyltransferase1			LOC_Os06g12390	galactosyltransferase family protein, putative, expressed
Arahy.15	AhLine8.15G146100	AhLine8.15G146100.v1.3	72722385	72724303	Tifrunner	Line8_Tifrunner_INV_13	42613298	85924385	43311087	PF00861.18	PTHR12899 PTHR12899:SF8				GO:0003735 GO:0005622 GO:0005840 GO:0006412	AT1G14205	Ribosomal L18p/L5e family protein			LOC_Os03g07340	ribosomal L18p/L5e family protein, putative, expressed
Arahy.15	AhLine8.15G146200	AhLine8.15G146200.v1.3	72877698	72879062	Tifrunner	Line8_Tifrunner_INV_13	42613298	85924385	43311087	PF13639.2	PTHR22763 PTHR22763:SF77	EC:6.3.2.19			GO:0005515 GO:0008270	AT1G26800	RING/U-box superfamily protein
Arahy.15	AhLine8.15G146300	AhLine8.15G146300.v1.3	72879471	72882074	Tifrunner	Line8_Tifrunner_INV_13	42613298	85924385	43311087	PF00732.15 PF05199.9	PTHR11552 PTHR11552:SF140		KOG1238		GO:0016614 GO:0050660 GO:0055114	AT1G14190	Glucose-methanol-choline (GMC) oxidoreductase family protein	Cre12.g514200	(1 of 1) PTHR11552 - GLUCOSE-METHANOL-CHOLINE GMC OXIDOREDUCTASE
Arahy.15	AhLine8.15G146400	AhLine8.15G146400.v1.3	72887672	72889663	Tifrunner	Line8_Tifrunner_INV_13	42613298	85924385	43311087	PF00249.27 PF14379.2	PTHR31499 PTHR31499:SF11				GO:0003677	AT1G69580	Homeodomain-like superfamily protein
Arahy.15	AhLine8.15G146500	AhLine8.15G146500.v1.3	73159242	73163370	Tifrunner	Line8_Tifrunner_INV_13	42613298	85924385	43311087	PF00232.14	PTHR10353 PTHR10353:SF33	EC:3.2.1.21	KOG0626		GO:0004553 GO:0005975	AT3G06510	Glycosyl hydrolase superfamily protein			LOC_Os11g45710	Os11bglu36 SFR2 homologue, expressed
Arahy.15	AhLine8.15G146600	AhLine8.15G146600.v1.3	73332966	73333511	Tifrunner	Line8_Tifrunner_INV_13	42613298	85924385	43311087	PF13499.2	PTHR10891 PTHR10891:SF574		KOG0027		GO:0005509
Arahy.15	AhLine8.15G146700	AhLine8.15G146700.v1.3	74321663	74324487	Tifrunner	Line8_Tifrunner_INV_13	42613298	85924385	43311087	PF07983.9	PTHR32227 PTHR32227:SF56					AT1G69295	plasmodesmata callose-binding protein 4			LOC_Os05g43690	glucan endo-1,3-beta-glucosidase-like protein 3 precursor, putative, expressed
Arahy.15	AhLine8.15G146800	AhLine8.15G146800.v1.3	74425151	74430476	Tifrunner	Line8_Tifrunner_INV_13	42613298	85924385	43311087		PTHR12791 PTHR12791:SF36		KOG3385		GO:0005515	AT3G58170	BET1P/SFT1P-like protein 14A	Cre03.g198100	ER-to-Golgi Qc-SNARE protein, Bet1/mBET1 family (Qc.II)
Arahy.15	AhLine8.15G146900	AhLine8.15G146900.v1.3	76293225	76296166	Tifrunner	Line8_Tifrunner_INV_13	42613298	85924385	43311087	PF00244.16	PTHR18860 PTHR18860:SF12		KOG0841	K06630	GO:0019904	AT1G26480	general regulatory factor 12
Arahy.15	AhLine8.15G147000	AhLine8.15G147000.v1.3	77270463	77272760	Tifrunner	Line8_Tifrunner_INV_13	42613298	85924385	43311087		PTHR11122 PTHR11122:SF10				GO:0003824 GO:0005975 GO:0030246
Arahy.15	AhLine8.15G147100	AhLine8.15G147100.v1.3	77292479	77297455	Tifrunner	Line8_Tifrunner_INV_13	42613298	85924385	43311087	PF01535.16 PF13812.2	PTHR24015 PTHR24015:SF813				GO:0005515	AT1G26460	Tetratricopeptide repeat (TPR)-like superfamily protein			LOC_Os07g40800	PPR repeat domain containing protein, putative, expressed
Arahy.15	AhLine8.15G147200	AhLine8.15G147200.v1.3	79189795	79197887	Tifrunner	Line8_Tifrunner_INV_13	42613298	85924385	43311087	PF12697.3	PTHR10992 PTHR10992:SF801	EC:3.7.1.14	KOG1454		GO:0003824	AT1G13820	alpha/beta-Hydrolases superfamily protein	Cre03.g152800	alpha/beta hydrolase
Arahy.15	AhLine8.15G147300	AhLine8.15G147300.v1.3	80484690	80486250	Tifrunner	Line8_Tifrunner_INV_13	42613298	85924385	43311087			EC:2.4.1.67
Arahy.15	AhLine8.15G147400	AhLine8.15G147400.v1.3	80486820	80492882	Tifrunner	Line8_Tifrunner_INV_13	42613298	85924385	43311087	PF10159.5	PTHR14580		KOG4520			AT3G52220	(1 of 1) PTHR14580:SF0 - MULTIPLE MYELOMA TUMOR-ASSOCIATED PROTEIN 2	Cre18.g749347	(1 of 1) PTHR14580:SF0 - MULTIPLE MYELOMA TUMOR-ASSOCIATED PROTEIN 2	LOC_Os08g44440	multiple myeloma tumor-associated protein 2, putative, expressed
Arahy.15	AhLine8.15G147500	AhLine8.15G147500.v1.3	80925187	80931863	Tifrunner	Line8_Tifrunner_INV_13	42613298	85924385	43311087	PF02492.15 PF07683.10	PTHR13748 PTHR13748:SF31		KOG2743			AT1G26520	Cobalamin biosynthesis CobW-like protein	Cre01.g052000	(1 of 1) PTHR13748:SF31 - COBW DOMAIN-CONTAINING PROTEIN 1	LOC_Os07g40790	COBW domain containing protein, putative, expressed
Arahy.15	AhLine8.15G147600	AhLine8.15G147600.v1.3	81499330	81502894	Tifrunner	Line8_Tifrunner_INV_13	42613298	85924385	43311087		PTHR10366 PTHR10366:SF332	EC:1.1.1.195
Arahy.15	AhLine8.15G147700	AhLine8.15G147700.v1.3	81962556	81965111	Tifrunner	Line8_Tifrunner_INV_13	42613298	85924385	43311087	PF00984.15 PF03720.11 PF03721.10	PTHR11374 PTHR11374:SF28	EC:1.1.1.22		K00012	GO:0016616 GO:0051287 GO:0055114			Cre07.g357200	Similar to UDP-Glucose Dehydrogenase
Arahy.15	AhLine8.15G147800	AhLine8.15G147800.v1.3	82481336	82484340	Tifrunner	Line8_Tifrunner_INV_13	42613298	85924385	43311087		PTHR37178					AT1G13990	(1 of 1) PF11360 - Protein of unknown function (DUF3110)			LOC_Os03g07190	expressed protein
Arahy.15	AhLine8.15G147900	AhLine8.15G147900.v1.3	83738050	83747572	Tifrunner	Line8_Tifrunner_INV_13	42613298	85924385	43311087	PF07714.13	PTHR23257 PTHR23257:SF366	EC:2.7.12.1	KOG0192		GO:0004672 GO:0004713 GO:0005524 GO:0006468			Cre03.g168150	(1 of 3) PTHR23257//PTHR23257:SF490 - SERINE-THREONINE PROTEIN KINASE // DUAL SPECIFICITY PROTEIN KINASE SHKE
Arahy.15	AhLine8.15G148000	AhLine8.15G148000.v1.3	84373492	84375559	Tifrunner	Line8_Tifrunner_INV_13	42613298	85924385	43311087	PF00862.15	PTHR12526 PTHR12526:SF391	EC:2.4.1.13			GO:0005985 GO:0016157
Arahy.15	AhLine8.15G148100	AhLine8.15G148100.v1.3	84781496	84782188	Tifrunner	Line8_Tifrunner_INV_13	42613298	85924385	43311087		PTHR11439	EC:2.7.7.49
Arahy.15	AhLine8.15G148200	AhLine8.15G148200.v1.3	84784082	84786277	Tifrunner	Line8_Tifrunner_INV_13	42613298	85924385	43311087	PF04398.8	PTHR31676 PTHR31676:SF5					AT2G03350	Protein of unknown function, DUF538			LOC_Os03g11210	DUF538 domain containing protein, putative, expressed
Arahy.15	AhLine8.15G148300	AhLine8.15G148300.v1.3	84788531	84793472	Tifrunner	Line8_Tifrunner_INV_13	42613298	85924385	43311087	PF02582.10	PTHR16255 PTHR16255:SF9		KOG2861			AT1G69380	Protein of unknown function (DUF155)	Cre13.g589250	(1 of 4) PTHR16255:SF4 - SPORULATION PROTEIN RMD8
Arahy.15	AhLine8.15G148400	AhLine8.15G148400.v1.3	84823353	84826208	Tifrunner	Line8_Tifrunner_INV_13	42613298	85924385	43311087	PF03776.10	PTHR33404 PTHR33404:SF2				GO:0032955 GO:0051301	AT1G69390	homologue of bacterial MinE 1			LOC_Os12g31450	plastid division regulator MinE, putative, expressed
Arahy.15	AhLine8.15G148500	AhLine8.15G148500.v1.3	84826703	84833130	Tifrunner	Line8_Tifrunner_INV_13	42613298	85924385	43311087	PF00400.28	PTHR10971 PTHR10971:SF17		KOG1036	K02180	GO:0005515	AT1G69400	Transducin/WD40 repeat-like superfamily protein
Arahy.15	AhLine8.15G148600	AhLine8.15G148600.v1.3	85120031	85124918	Tifrunner	Line8_Tifrunner_INV_13	42613298	85924385	43311087	PF00696.24	PTHR11063 PTHR11063:SF6	EC:2.7.4.26			GO:0016301	AT1G26640	Amino acid kinase family protein	Cre13.g579800	(1 of 1) 2.7.4.26 - Isopentenyl phosphate kinase	LOC_Os01g55890	amino acid kinase, putative, expressed
Arahy.15	AhLine8.15G148700	AhLine8.15G148700.v1.3	85145449	85153975	Tifrunner	Line8_Tifrunner_INV_13	42613298	85924385	43311087	PF03106.11	PTHR31221 PTHR31221:SF22				GO:0003700 GO:0006355 GO:0043565			Cre04.g228400	WRKY family transcription factor
Arahy.15	AhLine8.15G148800	AhLine8.15G148800.v1.3	85154651	85162925	Tifrunner	Line8_Tifrunner_INV_13	42613298	85924385	43311087	PF07059.8	PTHR31558 PTHR31558:SF1					AT1G13970	Protein of unknown function (DUF1336)
Arahy.15	AhLine8.15G148900	AhLine8.15G148900.v1.3	85170006	85172736	Tifrunner	Line8_Tifrunner_INV_13	42613298	85924385	43311087	PF00153.23	PTHR24089 PTHR24089:SF282		KOG0769		GO:0055085	AT3G05290	peroxisomal adenine nucleotide carrier 1
Arahy.15	AhLine8.15G149000	AhLine8.15G149000.v1.3	85309045	85312763	Tifrunner	Line8_Tifrunner_INV_13	42613298	85924385	43311087		PTHR13734 PTHR13734:SF46				GO:0004553 GO:0030245	AT5G09580	(1 of 1) PTHR13734//PTHR13734:SF46 - TRNA-NUCLEOTIDYLTRANSFERASE/POLY A POLYMERASE FAMILY MEMBER			LOC_Os11g06670	expressed protein
Arahy.15	AhLine8.15G149100	AhLine8.15G149100.v1.3	85466958	85470546	Tifrunner	Line8_Tifrunner_INV_13	42613298	85924385	43311087	PF02721.10	PTHR23273		KOG0851							LOC_Os12g27370	expressed protein
Arahy.15	AhLine8.15G149200	AhLine8.15G149200.v1.3	85482552	85497136	Tifrunner	Line8_Tifrunner_INV_13	42613298	85924385	43311087	PF04603.8	PTHR15837		KOG3329			AT1G69680	Mog1/PsbP/DUF1795-like photosystem II reaction center PsbP family protein	Cre05.g244850	Ran-interacting protein	LOC_Os04g38610	RAN guanine nucleotide release factor, putative, expressed
Arahy.15	AhLine8.15G149300	AhLine8.15G149300.v1.3	85619850	85623332	Tifrunner	Line8_Tifrunner_INV_13	42613298	85924385	43311087									Cre05.g244850	Ran-interacting protein
Arahy.15	AhLine8.15G149400	AhLine8.15G149400.v1.3	85918314	85919146	Tifrunner	Line8_Tifrunner_INV_13	42613298	85924385	43311087
Arahy.16	AhLine8.16G171700	AhLine8.16G171700.v1.3	114715421	114727012	Tifrunner	Line8_Tifrunner_INV_15	114667970	114910265	242295	PF01554.14	PTHR11206 PTHR11206:SF102		KOG1347	K03327	GO:0006855 GO:0015238 GO:0015297 GO:0016020 GO:0055085	AT1G33110	MATE efflux family protein			LOC_Os12g03260	MATE efflux family protein, putative, expressed
Arahy.20	AhLine8.20G135600	AhLine8.20G135600.v1.3	60838274	60842790	Tifrunner	Line8_Tifrunner_INV_18	60665373	72149119	11483746	PF02992.10 PF13963.2	PTHR10775 PTHR10775:SF102	EC:2.4.1.17						Cre03.g198651	putative transposase	ChrUn.fgenesh.gene.45	expressed protein
Arahy.20	AhLine8.20G135700	AhLine8.20G135700.v1.3	61027036	61029386	Tifrunner	Line8_Tifrunner_INV_18	60665373	72149119	11483746	PF02298.13	PTHR34052				GO:0009055	AT2G15780	Cupredoxin superfamily protein			LOC_Os06g11310	plastocyanin-like domain containing protein, putative, expressed
Arahy.20	AhLine8.20G135800	AhLine8.20G135800.v1.3	61515388	61517005	Tifrunner	Line8_Tifrunner_INV_18	60665373	72149119	11483746
Arahy.20	AhLine8.20G135900	AhLine8.20G135900.v1.3	62009995	62013627	Tifrunner	Line8_Tifrunner_INV_18	60665373	72149119	11483746	PF00160.17 PF00515.24 PF07719.13	PTHR11071 PTHR11071:SF259	EC:5.2.1.8	KOG0546	K05864	GO:0000413 GO:0003755 GO:0005515 GO:0006457	AT2G15790	peptidyl-prolyl cis-trans isomerase / cyclophilin-40 (CYP40) / rotamase	Cre01.g047700	Cyclophilin	LOC_Os06g11320	peptidyl-prolyl cis-trans isomerase CYP40, putative, expressed
Arahy.20	AhLine8.20G136000	AhLine8.20G136000.v1.3	62656751	62658698	Tifrunner	Line8_Tifrunner_INV_18	60665373	72149119	11483746	PF00063.17	PTHR13140 PTHR13140:SF384	EC:3.6.4.1			GO:0003774 GO:0005524 GO:0005975 GO:0016459
Arahy.20	AhLine8.20G136100	AhLine8.20G136100.v1.3	62667737	62670968	Tifrunner	Line8_Tifrunner_INV_18	60665373	72149119	11483746		PTHR36035 PTHR36035:SF1	EC:5.3.4.1				AT3G19220	protein disulfide isomerases			LOC_Os09g28480	expressed protein
Arahy.20	AhLine8.20G136200	AhLine8.20G136200.v1.3	62671271	62672058	Tifrunner	Line8_Tifrunner_INV_18	60665373	72149119	11483746	PF13499.2	PTHR10891 PTHR10891:SF533		KOG0027	K13448	GO:0005509	AT2G15680	Calcium-binding EF-hand family protein
Arahy.20	AhLine8.20G136300	AhLine8.20G136300.v1.3	62676493	62680160	Tifrunner	Line8_Tifrunner_INV_18	60665373	72149119	11483746	PF04749.13	PTHR15907 PTHR15907:SF55							Cre17.g738000	Aggregation 2	LOC_Os02g52550	uncharacterized Cys-rich domain containing protein, putative, expressed
Arahy.20	AhLine8.20G136400	AhLine8.20G136400.v1.3	63844439	63855949	Tifrunner	Line8_Tifrunner_INV_18	60665373	72149119	11483746	PF09333.7 PF12624.3	PTHR13190 PTHR13190:SF1		KOG2993	K17906	GO:0006914	AT3G19190	autophagy 2			LOC_Os06g15700	expressed protein
Arahy.20	AhLine8.20G136500	AhLine8.20G136500.v1.3	63897363	63898169	Tifrunner	Line8_Tifrunner_INV_18	60665373	72149119	11483746
Arahy.20	AhLine8.20G136600	AhLine8.20G136600.v1.3	64128905	64136550	Tifrunner	Line8_Tifrunner_INV_18	60665373	72149119	11483746	PF00107.22 PF08240.8 PF08659.6	PTHR11695 PTHR11695:SF264	EC:1.1.1.141	KOG4169	K07119	GO:0008152 GO:0008270 GO:0016491 GO:0055114	AT1G49670	ARP protein (REF)	Cre16.g677950	NADPH quinone oxidoreductase	LOC_Os09g28570	zinc-binding alcohol dehydrogenase domain-containing protein 2, putative, expressed
Arahy.20	AhLine8.20G136700	AhLine8.20G136700.v1.3	64145103	64149407	Tifrunner	Line8_Tifrunner_INV_18	60665373	72149119	11483746		PTHR12265 PTHR12265:SF9
Arahy.20	AhLine8.20G136800	AhLine8.20G136800.v1.3	64801916	64804735	Tifrunner	Line8_Tifrunner_INV_18	60665373	72149119	11483746	PF00044.20 PF02800.16	PTHR10836 PTHR10836:SF39	EC:1.2.1.12 EC:1.2.1.13	KOG0657		GO:0006006 GO:0016620 GO:0050661 GO:0051287 GO:0055114	AT1G42970	glyceraldehyde-3-phosphate dehydrogenase B subunit	Cre01.g010900	Glyceraldehyde-3-Phosphate Dehydrogenase	LOC_Os03g03720	glyceraldehyde-3-phosphate dehydrogenase, putative, expressed
Arahy.20	AhLine8.20G136900	AhLine8.20G136900.v1.3	66151746	66153456	Tifrunner	Line8_Tifrunner_INV_18	60665373	72149119	11483746	PF02234.15	PTHR10265 PTHR10265:SF22				GO:0004861 GO:0005634 GO:0007050
Arahy.20	AhLine8.20G137000	AhLine8.20G137000.v1.3	66897707	66900118	Tifrunner	Line8_Tifrunner_INV_18	60665373	72149119	11483746	PF05970.10	PTHR10492	EC:3.6.4.12			GO:0000723 GO:0003678 GO:0006281					LOC_Os02g16300	retrotransposon protein, putative, unclassified, expressed
Arahy.20	AhLine8.20G137100	AhLine8.20G137100.v1.3	68449220	68454340	Tifrunner	Line8_Tifrunner_INV_18	60665373	72149119	11483746	PF01039.18	PTHR22855 PTHR22855:SF13	EC:6.4.1.4		K01969	GO:0016874	AT4G34030	3-methylcrotonyl-CoA carboxylase	Cre03.g181200	(1 of 1) K01969 - 3-methylcrotonyl-CoA carboxylase beta subunit (E6.4.1.4B)	LOC_Os08g32850	methylcrotonoyl-CoA carboxylase beta chain, mitochondrial precursor, putative, expressed
Arahy.20	AhLine8.20G137200	AhLine8.20G137200.v1.3	68585871	68588974	Tifrunner	Line8_Tifrunner_INV_18	60665373	72149119	11483746	PF00085.16	PTHR10438 PTHR10438:SF233	EC:1.8.1.8	KOG0907	K03671	GO:0006662 GO:0015035 GO:0045454	AT2G15570	Thioredoxin superfamily protein
Arahy.20	AhLine8.20G137300	AhLine8.20G137300.v1.3	69492615	69494478	Tifrunner	Line8_Tifrunner_INV_18	60665373	72149119	11483746	PF01936.14 PF12872.3	PTHR14379				GO:0005777 GO:0010468	AT2G15560	Putative endonuclease or glycosyl hydrolase			LOC_Os08g13390	expressed protein
Arahy.20	AhLine8.20G137400	AhLine8.20G137400.v1.3	69494802	69499750	Tifrunner	Line8_Tifrunner_INV_18	60665373	72149119	11483746	PF00069.21	PTHR27003 PTHR27003:SF77	EC:2.7.11.1	KOG1187		GO:0004672 GO:0004713 GO:0005524 GO:0006468	AT3G19300	Protein kinase superfamily protein			LOC_Os04g59320	protein kinase domain containing protein, expressed
Arahy.20	AhLine8.20G137500	AhLine8.20G137500.v1.3	70736683	70744482	Tifrunner	Line8_Tifrunner_INV_18	60665373	72149119	11483746		PTHR13593 PTHR13593:SF52	EC:3.1.4.11			GO:0006629 GO:0008081	AT3G19310	PLC-like phosphodiesterases superfamily protein			LOC_Os04g35100	phospholipase C, putative, expressed
Arahy.20	AhLine8.20G137600	AhLine8.20G137600.v1.3	71713329	71715779	Tifrunner	Line8_Tifrunner_INV_18	60665373	72149119	11483746	PF04564.11	PTHR22849 PTHR22849:SF52	EC:6.3.2.19			GO:0004842 GO:0005488 GO:0016567	AT1G49780	plant U-box 26	Cre15.g635750	(1 of 84) 6.3.2.19 - Transferred entry: 2.3.2.23, 2.3.2.27 and 6.2.1.45	LOC_Os02g34410	U-box domain-containing protein, putative, expressed
Arahy.01	AhLine8.01G005400	AhLine8.01G005400.v1.3	1001888	1005717	Shitouqi	Line8_Shitouqi_INV_1	988639	1307648	319009		PTHR31060 PTHR31060:SF5					AT3G50780				LOC_Os03g55950	H-BTB1 - Bric-a-Brac, Tramtrack, Broad Complex BTB domain with H family conserved sequence, expressed
Arahy.01	AhLine8.01G005500	AhLine8.01G005500.v1.3	1014798	1018638	Shitouqi	Line8_Shitouqi_INV_1	988639	1307648	319009	PF06813.9	PTHR21576 PTHR21576:SF44					AT5G14120	Major facilitator superfamily protein	Cre01.g039950	Major facilitator superfamily transporter	LOC_Os08g42010	nodulin, putative, expressed
Arahy.01	AhLine8.01G005600	AhLine8.01G005600.v1.3	1022407	1023364	Shitouqi	Line8_Shitouqi_INV_1	988639	1307648	319009	PF13326.2	PTHR34041 PTHR34041:SF3				GO:0010207	AT1G05385	photosystem II 11 kDa protein-related			LOC_Os03g53640	expressed protein
Arahy.01	AhLine8.01G005700	AhLine8.01G005700.v1.3	1022611	1027324	Shitouqi	Line8_Shitouqi_INV_1	988639	1307648	319009	PF00475.14	PTHR23133 PTHR23133:SF4	EC:4.2.1.19	KOG3143	K01693	GO:0000105 GO:0004424	AT3G22425	imidazoleglycerol-phosphate dehydratase	Cre02.g103850	Imidazoleglycerol-phosphate dehydratase	LOC_Os04g52710	imidazoleglycerol-phosphate dehydratase, putative, expressed
Arahy.01	AhLine8.01G005800	AhLine8.01G005800.v1.3	1028605	1033830	Shitouqi	Line8_Shitouqi_INV_1	988639	1307648	319009	PF01191.15 PF03871.10	PTHR10535	EC:2.7.7.6	KOG3218	K03013	GO:0003677 GO:0003899 GO:0005634 GO:0006351	AT3G22320	Eukaryotic rpb5 RNA polymerase subunit family protein	Cre09.g403219	DNA-directed RNA polymerase II, 23 kDa polypeptide	LOC_Os01g59140	DNA-directed RNA polymerases I, II, and III subunit RPABC1, putative, expressed
Arahy.01	AhLine8.01G005900	AhLine8.01G005900.v1.3	1036916	1039311	Shitouqi	Line8_Shitouqi_INV_1	988639	1307648	319009	PF15071.2	PTHR34262					AT2G23755	(1 of 1) PTHR34262:SF1 - TRANSMEMBRANE PROTEIN 220
Arahy.01	AhLine8.01G006000	AhLine8.01G006000.v1.3	1039788	1048965	Shitouqi	Line8_Shitouqi_INV_1	988639	1307648	319009	PF00856.24 PF05033.12	PTHR22884 PTHR22884:SF299	EC:2.1.1.43	KOG1082		GO:0005515 GO:0005634 GO:0008270 GO:0018024 GO:0034968 GO:0046872	AT2G23740	nucleic acid binding;sequence-specific DNA binding transcription factors;zinc ion binding
Arahy.01	AhLine8.01G006100	AhLine8.01G006100.v1.3	1052794	1054705	Shitouqi	Line8_Shitouqi_INV_1	988639	1307648	319009	PF00187.15 PF00967.13	PTHR22595 PTHR22595:SF48				GO:0008061 GO:0042742 GO:0050832	AT3G04720	pathogenesis-related 4
Arahy.01	AhLine8.01G006200	AhLine8.01G006200.v1.3	1085491	1090010	Shitouqi	Line8_Shitouqi_INV_1	988639	1307648	319009	PF04784.10 PF14389.2	PTHR23054 PTHR23054:SF18					AT5G66600	Protein of unknown function, DUF547			LOC_Os03g55890	ternary complex factor MIP1, putative, expressed
Arahy.01	AhLine8.01G006300	AhLine8.01G006300.v1.3	1091334	1092254	Shitouqi	Line8_Shitouqi_INV_1	988639	1307648	319009	PF00188.22	PTHR10334 PTHR10334:SF207					AT5G66590	CAP (Cysteine-rich secretory proteins, Antigen 5, and Pathogenesis-related 1 protein) superfamily protein	Cre01.g011630	(1 of 4) PTHR10334//PTHR10334:SF224 - CYSTEINE-RICH SECRETORY PROTEIN-RELATED // SUBFAMILY NOT NAMED
Arahy.01	AhLine8.01G006400	AhLine8.01G006400.v1.3	1095954	1096990	Shitouqi	Line8_Shitouqi_INV_1	988639	1307648	319009	PF14009.2	PTHR33052 PTHR33052:SF17									LOC_Os09g32000	expressed protein
Arahy.01	AhLine8.01G006500	AhLine8.01G006500.v1.3	1114385	1122110	Shitouqi	Line8_Shitouqi_INV_1	988639	1307648	319009	PF04535.8	PTHR32021 PTHR32021:SF2					AT3G50810	Uncharacterised protein family (UPF0497)
Arahy.01	AhLine8.01G006600	AhLine8.01G006600.v1.3	1123506	1131100	Shitouqi	Line8_Shitouqi_INV_1	988639	1307648	319009	PF01535.16 PF13041.2	PTHR24015 PTHR24015:SF378				GO:0005515	AT5G43820	Pentatricopeptide repeat (PPR) superfamily protein			LOC_Os02g20160	PPR repeat domain containing protein, putative, expressed
Arahy.01	AhLine8.01G006700	AhLine8.01G006700.v1.3	1144765	1146734	Shitouqi	Line8_Shitouqi_INV_1	988639	1307648	319009	PF00320.23	PTHR10071 PTHR10071:SF156				GO:0003700 GO:0006355 GO:0008270 GO:0043565					LOC_Os01g47360	GATA zinc finger domain containing protein, expressed
Arahy.01	AhLine8.01G006800	AhLine8.01G006800.v1.3	1168797	1173901	Shitouqi	Line8_Shitouqi_INV_1	988639	1307648	319009	PF00561.16	PTHR10992 PTHR10992:SF838	EC:3.1.1.3	KOG1454		GO:0003824	AT2G18360	alpha/beta-Hydrolases superfamily protein			LOC_Os01g44960	hydrolase, alpha/beta fold family domain containing protein, expressed
Arahy.01	AhLine8.01G006900	AhLine8.01G006900.v1.3	1175365	1186691	Shitouqi	Line8_Shitouqi_INV_1	988639	1307648	319009	PF07690.12	PTHR23500 PTHR23500:SF43		KOG0254	K08145	GO:0016020 GO:0016021 GO:0022891 GO:0055085
Arahy.01	AhLine8.01G007000	AhLine8.01G007000.v1.3	1193870	1200021	Shitouqi	Line8_Shitouqi_INV_1	988639	1307648	319009	PF07690.12	PTHR23500 PTHR23500:SF43		KOG0254	K08145	GO:0016020 GO:0016021 GO:0022891 GO:0055085					LOC_Os05g50280	transporter family protein, putative, expressed
Arahy.01	AhLine8.01G007100	AhLine8.01G007100.v1.3	1206709	1211786	Shitouqi	Line8_Shitouqi_INV_1	988639	1307648	319009	PF12697.3	PTHR10992 PTHR10992:SF701		KOG1454			AT4G36530	alpha/beta-Hydrolases superfamily protein	Cre10.g456150	Haloalkane dehalogenase-like hydrolase	LOC_Os02g47620	hydrolase, alpha/beta fold family domain containing protein, expressed
Arahy.01	AhLine8.01G007200	AhLine8.01G007200.v1.3	1216486	1228053	Shitouqi	Line8_Shitouqi_INV_1	988639	1307648	319009	PF00400.28	PTHR22848			K13111	GO:0005515	AT1G73720	transducin family protein / WD-40 repeat family protein	Cre01.g020400	(1 of 1) K13111 - WD40 repeat-containing protein SMU1 (SMU1)	LOC_Os01g21940	WD domain, G-beta repeat domain containing protein, expressed
Arahy.01	AhLine8.01G007300	AhLine8.01G007300.v1.3	1236848	1240819	Shitouqi	Line8_Shitouqi_INV_1	988639	1307648	319009		PTHR11247 PTHR11247:SF25	EC:3.1.3.4	KOG3146			AT5G66450	Phosphatidic acid phosphatase (PAP2) family protein	Cre06.g295250	(1 of 1) K07252 - dolichyldiphosphatase (E3.6.1.43)	LOC_Os02g47570	phosphatase, putative, expressed
Arahy.01	AhLine8.01G007400	AhLine8.01G007400.v1.3	1242693	1243076	Shitouqi	Line8_Shitouqi_INV_1	988639	1307648	319009		PTHR35291					AT4G36500
Arahy.01	AhLine8.01G007500	AhLine8.01G007500.v1.3	1249560	1256375	Shitouqi	Line8_Shitouqi_INV_1	988639	1307648	319009	PF00650.16 PF03765.11	PTHR23324 PTHR23324:SF55		KOG1471		GO:0005215 GO:0005622 GO:0006810	AT4G36490	SEC14-like 12	Cre12.g527050	(1 of 7) PTHR23324 - SEC14 RELATED PROTEIN	LOC_Os10g03400	phosphatidylinositol transfer, putative, expressed
Arahy.01	AhLine8.01G007600	AhLine8.01G007600.v1.3	1260882	1263533	Shitouqi	Line8_Shitouqi_INV_1	988639	1307648	319009	PF00004.25 PF14363.2	PTHR23070 PTHR23070:SF24			K08900	GO:0005524	AT3G50930	cytochrome BC1 synthesis	Cre05.g234661	AAA ATPase	LOC_Os01g42030	mitochondrial chaperone BCS1, putative, expressed
Arahy.01	AhLine8.01G007700	AhLine8.01G007700.v1.3	1265907	1269711	Shitouqi	Line8_Shitouqi_INV_1	988639	1307648	319009	PF01747.13 PF14306.2	PTHR11055 PTHR11055:SF25	EC:2.7.7.4		K13811	GO:0000103 GO:0004781	AT1G19920	Pseudouridine synthase/archaeosine transglycosylase-like family protein	Cre03.g203850	ATP-sulfurylase
Arahy.01	AhLine8.01G007800	AhLine8.01G007800.v1.3	1275281	1276735	Shitouqi	Line8_Shitouqi_INV_1	988639	1307648	319009	PF12854.3 PF13041.2	PTHR24015 PTHR24015:SF420				GO:0005515	AT1G73400	Pentatricopeptide repeat (PPR) superfamily protein			LOC_Os02g52220	PPR repeat domain containing protein, putative, expressed
Arahy.01	AhLine8.01G007900	AhLine8.01G007900.v1.3	1279560	1282040	Shitouqi	Line8_Shitouqi_INV_1	988639	1307648	319009	PF10046.5			KOG4559	K16750		AT5G49550	BLOC subunit 2			LOC_Os02g09780	phytoene dehydrogenase-like, putative, expressed
Arahy.01	AhLine8.01G008000	AhLine8.01G008000.v1.3	1285187	1291616	Shitouqi	Line8_Shitouqi_INV_1	988639	1307648	319009	PF00153.23	PTHR24089 PTHR24089:SF62		KOG0764	K15115	GO:0055085	AT5G66380	folate transporter 1	Cre16.g650200	Mitochondrial substrate carrier protein	LOC_Os03g52430	mitochondrial carrier protein, putative, expressed
Arahy.01	AhLine8.01G005300	AhLine8.01G005300.v1.3	987240	989556	Shitouqi	Line8_Shitouqi_INV_1	988639	1307648	319009	PF01095.15 PF04043.11	PTHR31707 PTHR31707:SF27	EC:3.1.1.11			GO:0004857 GO:0005618 GO:0030599 GO:0042545	AT1G23200	Plant invertase/pectin methylesterase inhibitor superfamily
Arahy.01	AhLine8.01G008100	AhLine8.01G008100.v1.3	1306810	1309397	Shitouqi	Line8_Shitouqi_INV_1	988639	1307648	319009	PF01095.15 PF04043.11	PTHR31707 PTHR31707:SF27	EC:3.1.1.11			GO:0004857 GO:0005618 GO:0030599 GO:0042545	AT1G23200	Plant invertase/pectin methylesterase inhibitor superfamily
Arahy.01	AhLine8.01G031300	AhLine8.01G031300.v1.3	5397721	5399262	Shitouqi	Line8_Shitouqi_INV_2	5365432	5446659	81227	PF13041.2	PTHR24015 PTHR24015:SF826
Arahy.01	AhLine8.01G267400	AhLine8.01G267400.v1.3	109580762	109584150	Shitouqi	Line8_Shitouqi_INV_3	109581823	109584176	2353	PF00854.17	PTHR11654 PTHR11654:SF59			K14638	GO:0005215 GO:0006810 GO:0016020	AT5G62680	Major facilitator superfamily protein			LOC_Os03g48180	peptide transporter PTR2, putative, expressed
Arahy.03	AhLine8.03G200100	AhLine8.03G200100.v1.3	76453857	76457250	Shitouqi	Line8_Shitouqi_INV_5	75765858	76678101	912243	PF03096.10	PTHR11034 PTHR11034:SF23		KOG2931			AT5G56750	N-MYC downregulated-like 1			LOC_Os02g13150	pollen-specific protein SF21, putative, expressed
Arahy.03	AhLine8.03G200200	AhLine8.03G200200.v1.3	76587903	76590974	Shitouqi	Line8_Shitouqi_INV_5	75765858	76678101	912243	PF00069.21	PTHR27001 PTHR27001:SF7	EC:2.7.11.1	KOG1187		GO:0004672 GO:0004713 GO:0005524 GO:0006468
Arahy.03	AhLine8.03G200300	AhLine8.03G200300.v1.3	76598569	76599725	Shitouqi	Line8_Shitouqi_INV_5	75765858	76678101	912243	PF00249.27	PTHR12374 PTHR12374:SF19				GO:0003676 GO:0003677 GO:0008270
Arahy.04	AhLine8.04G112000	AhLine8.04G112000.v1.3	41234237	41234350	Shitouqi	Line8_Shitouqi_INV_6	40440867	41925117	1484250	PF00444.14	PTHR18804		KOG4122	K02919	GO:0003735 GO:0005622 GO:0005840 GO:0006412
Arahy.04	AhLine8.04G112100	AhLine8.04G112100.v1.3	41559553	41562958	Shitouqi	Line8_Shitouqi_INV_6	40440867	41925117	1484250	PF00293.24	PTHR11839 PTHR11839:SF8	EC:3.6.1.17			GO:0016787	AT1G30110	nudix hydrolase homolog 25
Arahy.05	AhLine8.05G064600	AhLine8.05G064600.v1.3	9314945	9319562	Shitouqi	Line8_Shitouqi_INV_8	9283364	9504876	221512	PF00067.18	PTHR24298 PTHR24298:SF178	EC:1.14.13.121			GO:0004497 GO:0005506 GO:0016705 GO:0020037 GO:0055114			Cre03.g166900	Cytochrome P450, CYP4 superfamily	LOC_Os02g09240	cytochrome P450 71D8, putative, expressed
Arahy.05	AhLine8.05G064700	AhLine8.05G064700.v1.3	9336389	9345338	Shitouqi	Line8_Shitouqi_INV_8	9283364	9504876	221512	PF00067.18	PTHR24298 PTHR24298:SF178	EC:1.14.13.121			GO:0004497 GO:0005506 GO:0016705 GO:0020037 GO:0055114			Cre03.g166900	Cytochrome P450, CYP4 superfamily	LOC_Os02g09240	cytochrome P450 71D8, putative, expressed
Arahy.05	AhLine8.05G064800	AhLine8.05G064800.v1.3	9429701	9433569	Shitouqi	Line8_Shitouqi_INV_8	9283364	9504876	221512	PF04784.10 PF14389.2	PTHR23054 PTHR23054:SF18					AT5G66600	Protein of unknown function, DUF547			LOC_Os03g55890	ternary complex factor MIP1, putative, expressed
Arahy.05	AhLine8.05G064900	AhLine8.05G064900.v1.3	9433650	9434153	Shitouqi	Line8_Shitouqi_INV_8	9283364	9504876	221512	PF00188.22	PTHR10334 PTHR10334:SF207					AT5G66590	CAP (Cysteine-rich secretory proteins, Antigen 5, and Pathogenesis-related 1 protein) superfamily protein	Cre01.g045000	Predicted extracellular protein
Arahy.05	AhLine8.05G065000	AhLine8.05G065000.v1.3	9470814	9471251	Shitouqi	Line8_Shitouqi_INV_8	9283364	9504876	221512	PF14009.2	PTHR33052 PTHR33052:SF21
Arahy.05	AhLine8.05G100500	AhLine8.05G100500.v1.3	29749537	29756161	Shitouqi	Line8_Shitouqi_INV_9	29540109	30343774	803665	PF02721.10	PTHR23273
Arahy.05	AhLine8.05G100600	AhLine8.05G100600.v1.3	29775347	29777522	Shitouqi	Line8_Shitouqi_INV_9	29540109	30343774	803665	PF13839.2 PF14416.2	PTHR32285 PTHR32285:SF57					AT1G70230	TRICHOME BIREFRINGENCE-LIKE 27			LOC_Os06g12870	leaf senescence related protein, putative, expressed
Arahy.05	AhLine8.05G100700	AhLine8.05G100700.v1.3	29872916	29876373	Shitouqi	Line8_Shitouqi_INV_9	29540109	30343774	803665	PF04882.8	PTHR28080 PTHR28080:SF1		KOG4444	K13336	GO:0005779 GO:0007031	AT1G48635	peroxin 3			LOC_Os09g14510	peroxin-3 family protein, putative, expressed
Arahy.05	AhLine8.05G100800	AhLine8.05G100800.v1.3	29879271	29881234	Shitouqi	Line8_Shitouqi_INV_9	29540109	30343774	803665	PF05700.7	PTHR13296		KOG3096	K12861	GO:0006397 GO:0016020 GO:0016192	AT3G18165	modifier of snc1,4	Cre17.g697350	(1 of 1) K12861 - pre-mRNA-splicing factor SPF27 (BCAS2)	LOC_Os01g16010	BCAS2 protein, putative, expressed
Arahy.05	AhLine8.05G100900	AhLine8.05G100900.v1.3	29890543	29892251	Shitouqi	Line8_Shitouqi_INV_9	29540109	30343774	803665	PF13839.2 PF14416.2	PTHR32285 PTHR32285:SF57				GO:0016020 GO:0017038	AT1G70230	TRICHOME BIREFRINGENCE-LIKE 27			LOC_Os06g12870	leaf senescence related protein, putative, expressed
Arahy.05	AhLine8.05G101000	AhLine8.05G101000.v1.3	29928380	29929540	Shitouqi	Line8_Shitouqi_INV_9	29540109	30343774	803665
Arahy.05	AhLine8.05G101100	AhLine8.05G101100.v1.3	29958498	29961772	Shitouqi	Line8_Shitouqi_INV_9	29540109	30343774	803665	PF13839.2 PF14416.2	PTHR32285 PTHR32285:SF57
Arahy.05	AhLine8.05G101200	AhLine8.05G101200.v1.3	29974797	29976422	Shitouqi	Line8_Shitouqi_INV_9	29540109	30343774	803665	PF13839.2 PF14416.2	PTHR32285 PTHR32285:SF57
Arahy.05	AhLine8.05G101300	AhLine8.05G101300.v1.3	29981180	29981713	Shitouqi	Line8_Shitouqi_INV_9	29540109	30343774	803665	PF13302.2	PTHR13256 PTHR13256:SF35				GO:0008080					LOC_Os03g58010	acetyltransferase, GNAT family, putative, expressed
Arahy.05	AhLine8.05G101400	AhLine8.05G101400.v1.3	29987170	29990741	Shitouqi	Line8_Shitouqi_INV_9	29540109	30343774	803665	PF00112.19	PTHR12411 PTHR12411:SF367	EC:3.4.22.1			GO:0003824 GO:0006508 GO:0008234
Arahy.05	AhLine8.05G101500	AhLine8.05G101500.v1.3	29992828	29995651	Shitouqi	Line8_Shitouqi_INV_9	29540109	30343774	803665		PTHR31762 PTHR31762:SF3	EC:6.1.1.20			GO:0000049 GO:0000287 GO:0004826 GO:0005524 GO:0006432 GO:0008033
Arahy.05	AhLine8.05G101600	AhLine8.05G101600.v1.3	30063579	30065421	Shitouqi	Line8_Shitouqi_INV_9	29540109	30343774	803665	PF13839.2 PF14416.2	PTHR32285 PTHR32285:SF57					AT1G70230	TRICHOME BIREFRINGENCE-LIKE 27			LOC_Os06g12870	leaf senescence related protein, putative, expressed
Arahy.05	AhLine8.05G101700	AhLine8.05G101700.v1.3	30169104	30172710	Shitouqi	Line8_Shitouqi_INV_9	29540109	30343774	803665	PF00860.16	PTHR11119 PTHR11119:SF50				GO:0005215 GO:0006810 GO:0016020 GO:0055085			Cre10.g442800	Xanthine/uracil/vitamin C permease-like
Arahy.05	AhLine8.05G101800	AhLine8.05G101800.v1.3	30190338	30192841	Shitouqi	Line8_Shitouqi_INV_9	29540109	30343774	803665	PF00076.18 PF12353.4	PTHR10352		KOG0122	K03248	GO:0000166 GO:0003676 GO:0003743 GO:0005737 GO:0005852 GO:0008270	AT3G11400	eukaryotic translation initiation factor 3G1	Cre06.g269450	Eukaryotic translation initiation factor 3, subunit G	LOC_Os02g54700	RNA recognition motif containing protein, putative, expressed
Arahy.05	AhLine8.05G101900	AhLine8.05G101900.v1.3	30193657	30196481	Shitouqi	Line8_Shitouqi_INV_9	29540109	30343774	803665	PF04116.9	PTHR11863 PTHR11863:SF27	EC:1.14.13.72	KOG0873	K14424	GO:0005506 GO:0006633 GO:0016491 GO:0055114	AT1G07420	sterol 4-alpha-methyl-oxidase 2-1			LOC_Os07g01150	fatty acid hydroxylase, putative, expressed
Arahy.05	AhLine8.05G102000	AhLine8.05G102000.v1.3	30267067	30268272	Shitouqi	Line8_Shitouqi_INV_9	29540109	30343774	803665		PTHR31113 PTHR31113:SF5					AT3G19330	Protein of unknown function (DUF677)
Arahy.05	AhLine8.05G152700	AhLine8.05G152700.v1.3	62894950	62899409	Shitouqi	Line8_Shitouqi_INV_10	62740985	64504100	1763115	PF01535.16 PF13812.2	PTHR24015 PTHR24015:SF813				GO:0005515	AT1G26460	Tetratricopeptide repeat (TPR)-like superfamily protein			LOC_Os07g40800	PPR repeat domain containing protein, putative, expressed
Arahy.05	AhLine8.05G152800	AhLine8.05G152800.v1.3	63325922	63328944	Shitouqi	Line8_Shitouqi_INV_10	62740985	64504100	1763115	PF00244.16	PTHR18860 PTHR18860:SF12		KOG0841	K06630	GO:0019904	AT1G26480	general regulatory factor 12
Arahy.05	AhLine8.05G152900	AhLine8.05G152900.v1.3	63560096	63564478	Shitouqi	Line8_Shitouqi_INV_10	62740985	64504100	1763115	PF10159.5	PTHR14580		KOG4520			AT3G52220	(1 of 1) PTHR14580:SF0 - MULTIPLE MYELOMA TUMOR-ASSOCIATED PROTEIN 2	Cre18.g749347	(1 of 1) PTHR14580:SF0 - MULTIPLE MYELOMA TUMOR-ASSOCIATED PROTEIN 2	LOC_Os08g44440	multiple myeloma tumor-associated protein 2, putative, expressed
Arahy.05	AhLine8.05G153000	AhLine8.05G153000.v1.3	64087652	64093690	Shitouqi	Line8_Shitouqi_INV_10	62740985	64504100	1763115	PF02492.15 PF07683.10	PTHR13748 PTHR13748:SF31		KOG2743			AT1G26520	Cobalamin biosynthesis CobW-like protein	Cre01.g052000	(1 of 1) PTHR13748:SF31 - COBW DOMAIN-CONTAINING PROTEIN 1	LOC_Os07g40790	COBW domain containing protein, putative, expressed
Arahy.06	AhLine8.06G127400	AhLine8.06G127400.v1.3	25736095	25741805	Shitouqi	Line8_Shitouqi_INV_13	25724885	25845735	120850	PF03106.11	PTHR31221 PTHR31221:SF27				GO:0003700 GO:0006355 GO:0043565	AT2G37260	WRKY family transcription factor family protein
Arahy.07	AhLine8.07G191100	AhLine8.07G191100.v1.3	76590221	76593873	Shitouqi	Line8_Shitouqi_INV_14	76542536	76600120	57584	PF00067.18	PTHR24298 PTHR24298:SF121	EC:1.14.13.152	KOG0156		GO:0004497 GO:0005506 GO:0016705 GO:0020037 GO:0055114			Cre03.g166900	Cytochrome P450, CYP4 superfamily
Arahy.08	AhLine8.08G000100	AhLine8.08G000100.v1.3	3285	6413	Shitouqi	Line8_Shitouqi_INV_15	539	56108	55569	PF00106.21	PTHR24322 PTHR24322:SF442		KOG1208	K15095	GO:0008152 GO:0016491					LOC_Os04g44980	short-chain dehydrogenase/reductase, putative, expressed
Arahy.08	AhLine8.08G000200	AhLine8.08G000200.v1.3	26989	29132	Shitouqi	Line8_Shitouqi_INV_15	539	56108	55569	PF13561.2	PTHR24322 PTHR24322:SF557		KOG1208	K15095	GO:0008152 GO:0016491					LOC_Os04g44980	short-chain dehydrogenase/reductase, putative, expressed
Arahy.08	AhLine8.08G000300	AhLine8.08G000300.v1.3	32593	41868	Shitouqi	Line8_Shitouqi_INV_15	539	56108	55569	PF10250.5	PTHR31288 PTHR31288:SF8					AT1G35510	O-fucosyltransferase family protein			LOC_Os12g07540	growth regulator related protein, putative, expressed
Arahy.09	AhLine8.09G010900	AhLine8.09G010900.v1.3	962824	965547	Shitouqi	Line8_Shitouqi_INV_16	958798	973616	14818	PF03140.11	PTHR31549 PTHR31549:SF23					AT3G02645	Plant protein of unknown function (DUF247)			LOC_Os06g08120	plant protein of unknown function domain containing protein, expressed
Arahy.10	AhLine8.10G104400	AhLine8.10G104400.v1.3	39297152	39300411	Shitouqi	Line8_Shitouqi_INV_18	39193547	39385340	191793	PF00067.18	PTHR24286 PTHR24286:SF60	EC:1.14.13.93	KOG0157		GO:0004497 GO:0005506 GO:0016705 GO:0020037 GO:0055114	AT3G19270	cytochrome P450, family 707, subfamily A, polypeptide 4	Cre07.g325000	Cytochrome P450, CYP120 superfamily	LOC_Os09g28390	cytochrome P450, putative, expressed
Arahy.10	AhLine8.10G104500	AhLine8.10G104500.v1.3	39304333	39306961	Shitouqi	Line8_Shitouqi_INV_18	39193547	39385340	191793
Arahy.11	AhLine8.11G035500	AhLine8.11G035500.v1.3	4861156	4866370	Shitouqi	Line8_Shitouqi_INV_20	4859511	5604484	744973	PF00070.23	PTHR22912	EC:1.6.5.9		K17871	GO:0016491 GO:0055114	AT2G29990	alternative NAD(P)H dehydrogenase 2	Cre16.g691552	Type-II NADH dehydrogenase	LOC_Os01g61410	NADH-ubiquinone oxidoreductase, mitochondrial precursor, putative, expressed
Arahy.11	AhLine8.11G035600	AhLine8.11G035600.v1.3	4867069	4869501	Shitouqi	Line8_Shitouqi_INV_20	4859511	5604484	744973	PF03009.13	PTHR22958 PTHR22958:SF10	EC:3.1.4.46	KOG2421		GO:0006629 GO:0008081	AT3G02040	senescence-related gene 3	Cre03.g203600	Glycerophosphoryl diester phosphodiesterase, probably a phospholipase C	LOC_Os02g31030	glycerophosphoryl diester phosphodiesterase family protein, putative, expressed
Arahy.11	AhLine8.11G035700	AhLine8.11G035700.v1.3	4876355	4881057	Shitouqi	Line8_Shitouqi_INV_20	4859511	5604484	744973		PTHR31861							Cre06.g300200	(1 of 1) PTHR22093 - LEUKOCYTE RECEPTOR CLUSTER LRC MEMBER 1	LOC_Os10g36340	expressed protein
Arahy.11	AhLine8.11G035800	AhLine8.11G035800.v1.3	4880545	4885297	Shitouqi	Line8_Shitouqi_INV_20	4859511	5604484	744973	PF01419.13	PTHR23244 PTHR23244:SF249				GO:0019762 GO:0080028	AT1G19715	Mannose-binding lectin superfamily protein			LOC_Os05g43240	jacalin-like lectin domain containing protein, expressed
Arahy.11	AhLine8.11G035900	AhLine8.11G035900.v1.3	4947323	4952547	Shitouqi	Line8_Shitouqi_INV_20	4859511	5604484	744973	PF04564.11	PTHR22849 PTHR22849:SF41	EC:6.3.2.19			GO:0004842 GO:0005488 GO:0005515 GO:0016567
Arahy.11	AhLine8.11G036000	AhLine8.11G036000.v1.3	4996411	5000403	Shitouqi	Line8_Shitouqi_INV_20	4859511	5604484	744973	PF00487.20 PF11960.4	PTHR32100 PTHR32100:SF20			K10257	GO:0006629 GO:0016717 GO:0055114			Cre01.g038600	Chloroplast glycerolipid omega-3-fatty acid desaturase
Arahy.11	AhLine8.11G036100	AhLine8.11G036100.v1.3	5007406	5008692	Shitouqi	Line8_Shitouqi_INV_20	4859511	5604484	744973	PF14383.2	PTHR35499 PTHR35499:SF1					AT5G58630	TON1 Recruiting Motif 31
Arahy.11	AhLine8.11G036200	AhLine8.11G036200.v1.3	5024753	5026483	Shitouqi	Line8_Shitouqi_INV_20	4859511	5604484	744973	PF00642.20 PF12796.3	PTHR14493 PTHR14493:SF54		KOG1595		GO:0005515 GO:0046872
Arahy.11	AhLine8.11G036300	AhLine8.11G036300.v1.3	5035392	5042538	Shitouqi	Line8_Shitouqi_INV_20	4859511	5604484	744973	PF07724.10	PTHR11638 PTHR11638:SF68		KOG1051		GO:0005524	AT1G07200	Double Clp-N motif-containing P-loop nucleoside triphosphate hydrolases superfamily protein			LOC_Os11g01330	expressed protein
Arahy.11	AhLine8.11G036400	AhLine8.11G036400.v1.3	5104767	5109549	Shitouqi	Line8_Shitouqi_INV_20	4859511	5604484	744973	PF00069.21 PF13540.2	PTHR27003 PTHR27003:SF102	EC:2.7.11.1	KOG1187		GO:0004672 GO:0004713 GO:0005524 GO:0006468					LOC_Os05g03620	TKL_IRAK_CR4L.4 - The CR4L subfamily has homology with Crinkly4, expressed
Arahy.11	AhLine8.11G036500	AhLine8.11G036500.v1.3	5148860	5153015	Shitouqi	Line8_Shitouqi_INV_20	4859511	5604484	744973	PF05686.8	PTHR12203 PTHR12203:SF13	EC:2.4.2.26	KOG2458			AT1G07220	Arabidopsis thaliana protein of unknown function (DUF821)	Cre12.g531750	GT90 family protein 23	LOC_Os05g05690	DTA2, putative, expressed
Arahy.11	AhLine8.11G036600	AhLine8.11G036600.v1.3	5161849	5164714	Shitouqi	Line8_Shitouqi_INV_20	4859511	5604484	744973	PF00160.17	PTHR11071 PTHR11071:SF291	EC:5.2.1.8	KOG0880	K01802	GO:0000413 GO:0003755 GO:0006457	AT2G29960	cyclophilin 5	Cre06.g284900	Cyclophilin	LOC_Os06g49480	peptidyl-prolyl cis-trans isomerase, putative, expressed
Arahy.11	AhLine8.11G036700	AhLine8.11G036700.v1.3	5169250	5176187	Shitouqi	Line8_Shitouqi_INV_20	4859511	5604484	744973	PF01713.17 PF08590.6	PTHR13308 PTHR13308:SF22		KOG2401			AT5G58720	smr (Small MutS Related) domain-containing protein			LOC_Os01g12530	smr domain containing protein, expressed
Arahy.11	AhLine8.11G036800	AhLine8.11G036800.v1.3	5204689	5207367	Shitouqi	Line8_Shitouqi_INV_20	4859511	5604484	744973	PF04969.12	PTHR12356 PTHR12356:SF18		KOG2265			AT5G58740	HSP20-like chaperones superfamily protein	Cre08.g369400	(1 of 1) PTHR12356:SF18 - NUDC DOMAIN-CONTAINING PROTEIN 2	LOC_Os01g47770	CS domain containing protein, putative, expressed
Arahy.11	AhLine8.11G036900	AhLine8.11G036900.v1.3	5221912	5223078	Shitouqi	Line8_Shitouqi_INV_20	4859511	5604484	744973		PTHR32487 PTHR32487:SF7	EC:1.3.1.3 EC:1.3.99.6				AT5G58750	NAD(P)-binding Rossmann-fold superfamily protein
Arahy.11	AhLine8.11G037000	AhLine8.11G037000.v1.3	5227234	5229772	Shitouqi	Line8_Shitouqi_INV_20	4859511	5604484	744973	PF13920.2	PTHR15315 PTHR15315:SF33		KOG1039		GO:0005515 GO:0008270
Arahy.11	AhLine8.11G037100	AhLine8.11G037100.v1.3	5290026	5291380	Shitouqi	Line8_Shitouqi_INV_20	4859511	5604484	744973
Arahy.11	AhLine8.11G037200	AhLine8.11G037200.v1.3	5307160	5309340	Shitouqi	Line8_Shitouqi_INV_20	4859511	5604484	744973	PF03660.10	PTHR13120
Arahy.11	AhLine8.11G037300	AhLine8.11G037300.v1.3	5310203	5317675	Shitouqi	Line8_Shitouqi_INV_20	4859511	5604484	744973	PF04185.10	PTHR31956 PTHR31956:SF9	EC:3.1.4.3		K01114	GO:0003824 GO:0008152 GO:0016788	AT1G07230	non-specific phospholipase C1			LOC_Os03g61130	phosphoesterase family protein, putative, expressed
Arahy.11	AhLine8.11G037400	AhLine8.11G037400.v1.3	5337121	5339581	Shitouqi	Line8_Shitouqi_INV_20	4859511	5604484	744973	PF02209.15	PTHR11977 PTHR11977:SF25				GO:0003779 GO:0007010 GO:0051017
Arahy.11	AhLine8.11G037500	AhLine8.11G037500.v1.3	5340137	5348439	Shitouqi	Line8_Shitouqi_INV_20	4859511	5604484	744973	PF00626.18	PTHR11977 PTHR11977:SF25				GO:0003779 GO:0051017	AT2G29890	villin-like 1	Cre12.g555550	(1 of 1) K05768 - gelsolin (GSN)
Arahy.11	AhLine8.11G037600	AhLine8.11G037600.v1.3	5365287	5369151	Shitouqi	Line8_Shitouqi_INV_20	4859511	5604484	744973	PF00169.25	PTHR22903 PTHR22903:SF18					AT2G29700	pleckstrin homologue 1	Cre14.g614350	(1 of 1) PTHR22903 - PLEKHH PROTEIN
Arahy.11	AhLine8.11G037700	AhLine8.11G037700.v1.3	5371056	5378771	Shitouqi	Line8_Shitouqi_INV_20	4859511	5604484	744973		PTHR10763
Arahy.11	AhLine8.11G037800	AhLine8.11G037800.v1.3	5417072	5418166	Shitouqi	Line8_Shitouqi_INV_20	4859511	5604484	744973
Arahy.11	AhLine8.11G037900	AhLine8.11G037900.v1.3	5418381	5421597	Shitouqi	Line8_Shitouqi_INV_20	4859511	5604484	744973		PTHR36010 PTHR36010:SF1
Arahy.11	AhLine8.11G038000	AhLine8.11G038000.v1.3	5430849	5432525	Shitouqi	Line8_Shitouqi_INV_20	4859511	5604484	744973	PF14291.2	PTHR11697				GO:0003676			Cre17.g711350	(1 of 4) PTHR11697//PTHR11697:SF74 - GENERAL TRANSCRIPTION FACTOR 2-RELATED ZINC FINGER PROTEIN // WITHOUT CHILDREN, ISOFORM B
Arahy.11	AhLine8.11G038100	AhLine8.11G038100.v1.3	5468449	5472296	Shitouqi	Line8_Shitouqi_INV_20	4859511	5604484	744973	PF13432.2	PTHR26312 PTHR26312:SF87				GO:0005515 GO:0005622 GO:0006396	AT2G29670	Tetratricopeptide repeat (TPR)-like superfamily protein			LOC_Os01g63620	expressed protein
Arahy.11	AhLine8.11G038200	AhLine8.11G038200.v1.3	5499148	5501715	Shitouqi	Line8_Shitouqi_INV_20	4859511	5604484	744973	PF13921.2	PTHR10641 PTHR10641:SF612		KOG0048	K09422	GO:0003677	AT5G58850	myb domain protein 119	Cre09.g399552	Low-CO2 response regulator, Myb-like transcription factor
Arahy.11	AhLine8.11G038300	AhLine8.11G038300.v1.3	5520496	5524641	Shitouqi	Line8_Shitouqi_INV_20	4859511	5604484	744973	PF03151.12	PTHR11132 PTHR11132:SF81		KOG1444	K15356		AT1G07290	golgi nucleotide sugar transporter 2	Cre12.g490100	Putative GDP-mannose transporter	LOC_Os03g61100	GDP-mannose transporter, putative, expressed
Arahy.11	AhLine8.11G038400	AhLine8.11G038400.v1.3	5531525	5531866	Shitouqi	Line8_Shitouqi_INV_20	4859511	5604484	744973		PTHR35687					AT1G11655
Arahy.11	AhLine8.11G038500	AhLine8.11G038500.v1.3	5534783	5536851	Shitouqi	Line8_Shitouqi_INV_20	4859511	5604484	744973		PTHR31681 PTHR31681:SF4				GO:0003950 GO:0046872	AT2G29660	zinc finger (C2H2 type) family protein			LOC_Os03g15790	ZOS3-08 - C2H2 zinc finger protein, expressed
Arahy.11	AhLine8.11G038600	AhLine8.11G038600.v1.3	5599668	5604744	Shitouqi	Line8_Shitouqi_INV_20	4859511	5604484	744973	PF07690.12	PTHR11662 PTHR11662:SF312	EC:3.6.3.27	KOG2532	K08193	GO:0016021 GO:0055085	AT2G29650	phosphate transporter 4;1	Cre08.g379550	Sodium-dependent phosphate transporter, major facilitator superfamily	LOC_Os01g17240	transporter, major facilitator family, putative, expressed
Arahy.11	AhLine8.11G085000	AhLine8.11G085000.v1.3	23670215	23672995	Shitouqi	Line8_Shitouqi_INV_21	23615977	33906404	10290427	PF06943.8	PTHR31747 PTHR31747:SF1					AT1G32540	lsd one like 1	Cre12.g517350	zinc-finger protein Lsd1	LOC_Os08g06280	LSD1 zinc finger domain containing protein, expressed
Arahy.11	AhLine8.11G085100	AhLine8.11G085100.v1.3	24079844	24088207	Shitouqi	Line8_Shitouqi_INV_21	23615977	33906404	10290427	PF01987.13	PTHR31801 PTHR31801:SF3					AT5G47420	Tryptophan RNA-binding attenuator protein-like	Cre02.g115900	(1 of 3) PF01987 - Mitochondrial biogenesis AIM24 (AIM24)	LOC_Os03g53600	HTH DNA-binding protein, putative, expressed
Arahy.11	AhLine8.11G085200	AhLine8.11G085200.v1.3	24142033	24147796	Shitouqi	Line8_Shitouqi_INV_21	23615977	33906404	10290427	PF00928.17	PTHR10529 PTHR10529:SF224			K11826	GO:0006810 GO:0006886 GO:0016192 GO:0030131	AT5G46630	Clathrin adaptor complexes medium subunit family protein	Cre16.g685277	Mu2-Adaptin	LOC_Os02g46510	adaptor complexes medium subunit family domain containing protein, expressed
Arahy.11	AhLine8.11G085300	AhLine8.11G085300.v1.3	24277642	24278835	Shitouqi	Line8_Shitouqi_INV_21	23615977	33906404	10290427	PF03760.11	PTHR33493 PTHR33493:SF6				GO:0009790	AT1G32560	Late embryogenesis abundant protein, group 1 protein			LOC_Os06g02040	late embryogenesis abundant group 1, putative, expressed
Arahy.11	AhLine8.11G085400	AhLine8.11G085400.v1.3	24287367	24292314	Shitouqi	Line8_Shitouqi_INV_21	23615977	33906404	10290427	PF00111.23	PTHR19370 PTHR19370:SF109			K02639	GO:0009055 GO:0051536	AT1G32550	2Fe-2S ferredoxin-like superfamily protein			LOC_Os03g48040	2Fe-2S iron-sulfur cluster binding domain containing protein, expressed
Arahy.11	AhLine8.11G085500	AhLine8.11G085500.v1.3	24468149	24473147	Shitouqi	Line8_Shitouqi_INV_21	23615977	33906404	10290427	PF03479.11	PTHR31100 PTHR31100:SF14					AT4G17800	Predicted AT-hook DNA-binding family protein			LOC_Os04g50030	DNA binding protein, putative, expressed
Arahy.11	AhLine8.11G085600	AhLine8.11G085600.v1.3	24888168	24889496	Shitouqi	Line8_Shitouqi_INV_21	23615977	33906404	10290427	PF03479.11	PTHR31100 PTHR31100:SF14					AT4G17800	Predicted AT-hook DNA-binding family protein
Arahy.11	AhLine8.11G085700	AhLine8.11G085700.v1.3	25054255	25054692	Shitouqi	Line8_Shitouqi_INV_21	23615977	33906404	10290427	PF00125.20	PTHR23428		KOG1744		GO:0000786 GO:0003677 GO:0046982			Cre13.g570050	Histone H2B	LOC_Os01g62230	Core histone H2A/H2B/H3/H4 domain containing protein, putative, expressed
Arahy.11	AhLine8.11G085800	AhLine8.11G085800.v1.3	25353145	25356753	Shitouqi	Line8_Shitouqi_INV_21	23615977	33906404	10290427	PF04535.8	PTHR11615 PTHR11615:SF100
Arahy.11	AhLine8.11G085900	AhLine8.11G085900.v1.3	25652892	25660069	Shitouqi	Line8_Shitouqi_INV_21	23615977	33906404	10290427
Arahy.11	AhLine8.11G086000	AhLine8.11G086000.v1.3	26080201	26086272	Shitouqi	Line8_Shitouqi_INV_21	23615977	33906404	10290427	PF00010.22	PTHR23042 PTHR23042:SF57				GO:0046983					LOC_Os10g01530	helix-loop-helix DNA-binding domain containing protein, expressed
Arahy.11	AhLine8.11G086100	AhLine8.11G086100.v1.3	26461731	26464725	Shitouqi	Line8_Shitouqi_INV_21	23615977	33906404	10290427	PF00010.22	PTHR23042 PTHR23042:SF61				GO:0046983	AT2G22750	basic helix-loop-helix (bHLH) DNA-binding superfamily protein			LOC_Os03g51580	helix-loop-helix DNA-binding domain containing protein, expressed
Arahy.11	AhLine8.11G086200	AhLine8.11G086200.v1.3	26642171	26646406	Shitouqi	Line8_Shitouqi_INV_21	23615977	33906404	10290427	PF00349.17 PF03727.12	PTHR19443 PTHR19443:SF18		KOG1369	K00844	GO:0001678 GO:0004396 GO:0005524 GO:0005536 GO:0005975 GO:0016773 GO:0046835	AT4G37840	hexokinase-like 3	Cre02.g117500	Hexokinase
Arahy.11	AhLine8.11G086300	AhLine8.11G086300.v1.3	26876326	26880199	Shitouqi	Line8_Shitouqi_INV_21	23615977	33906404	10290427	PF00069.21 PF08263.8	PTHR27000 PTHR27000:SF49	EC:2.7.11.1	KOG1187		GO:0004672 GO:0004713 GO:0005524 GO:0006468	AT5G65700	Leucine-rich receptor-like protein kinase family protein	Cre01.g017550	(1 of 15) PTHR23155 - LEUCINE-RICH REPEAT-CONTAINING PROTEIN	LOC_Os03g56270	receptor protein kinase CLAVATA1 precursor, putative, expressed
Arahy.11	AhLine8.11G086400	AhLine8.11G086400.v1.3	27007404	27009635	Shitouqi	Line8_Shitouqi_INV_21	23615977	33906404	10290427	PF05699.10 PF14291.2	PTHR11697				GO:0003676 GO:0046983			Cre17.g711350	(1 of 4) PTHR11697//PTHR11697:SF74 - GENERAL TRANSCRIPTION FACTOR 2-RELATED ZINC FINGER PROTEIN // WITHOUT CHILDREN, ISOFORM B
Arahy.11	AhLine8.11G086500	AhLine8.11G086500.v1.3	27056515	27066564	Shitouqi	Line8_Shitouqi_INV_21	23615977	33906404	10290427	PF00254.24 PF07719.13 PF13414.2	PTHR10516 PTHR10516:SF268	EC:5.2.1.8	KOG0543		GO:0005515 GO:0006457 GO:0030154 GO:0042761 GO:0048513	AT3G54010	FKBP-type peptidyl-prolyl cis-trans isomerase family protein	Cre01.g017200	Peptidyl-prolyl cis-trans isomerase, FKBP-type	LOC_Os03g25140	peptidyl-prolyl isomerase PASTICCINO1, putative, expressed
Arahy.11	AhLine8.11G086600	AhLine8.11G086600.v1.3	27183977	27189274	Shitouqi	Line8_Shitouqi_INV_21	23615977	33906404	10290427	PF02046.11	PTHR11504	EC:1.9.3.1	KOG3469	K02266	GO:0004129 GO:0005743 GO:0005751	AT4G37830	cytochrome c oxidase-related			LOC_Os03g56190	cytochrome c oxidase-related, putative, expressed
Arahy.11	AhLine8.11G086700	AhLine8.11G086700.v1.3	27227103	27230089	Shitouqi	Line8_Shitouqi_INV_21	23615977	33906404	10290427		PTHR33700 PTHR33700:SF1					AT2G22795				LOC_Os06g36050	expressed protein
Arahy.11	AhLine8.11G086800	AhLine8.11G086800.v1.3	27253121	27253675	Shitouqi	Line8_Shitouqi_INV_21	23615977	33906404	10290427	PF13302.2	PTHR13256 PTHR13256:SF35				GO:0008080	AT2G32020	Acyl-CoA N-acyltransferases (NAT) superfamily protein
Arahy.11	AhLine8.11G086900	AhLine8.11G086900.v1.3	27329654	27333081	Shitouqi	Line8_Shitouqi_INV_21	23615977	33906404	10290427		PTHR33109 PTHR33109:SF7					AT4G37810				LOC_Os07g04020	expressed protein
Arahy.11	AhLine8.11G087000	AhLine8.11G087000.v1.3	27450777	27456389	Shitouqi	Line8_Shitouqi_INV_21	23615977	33906404	10290427	PF02373.18 PF10497.5	PTHR12549 PTHR12549:SF16			K15601	GO:0005515 GO:0008270	AT1G62310	transcription factor jumonji (jmjC) domain-containing protein
Arahy.11	AhLine8.11G087100	AhLine8.11G087100.v1.3	27632709	27639802	Shitouqi	Line8_Shitouqi_INV_21	23615977	33906404	10290427	PF00722.17 PF06955.8	PTHR31062 PTHR31062:SF48	EC:2.4.1.207 EC:3.2.1.151		K08235	GO:0004553 GO:0005618 GO:0005975 GO:0006073 GO:0010411 GO:0016762 GO:0042546 GO:0048046	AT5G65730	xyloglucan endotransglucosylase/hydrolase 6
Arahy.11	AhLine8.11G087200	AhLine8.11G087200.v1.3	27653982	27658780	Shitouqi	Line8_Shitouqi_INV_21	23615977	33906404	10290427	PF13639.2	PTHR22763 PTHR22763:SF25		KOG0802	K10601	GO:0005515 GO:0008270	AT3G16090	RING/U-box superfamily protein			LOC_Os06g19680	zinc finger, C3HC4 type domain containing protein, expressed
Arahy.11	AhLine8.11G087300	AhLine8.11G087300.v1.3	28081897	28084787	Shitouqi	Line8_Shitouqi_INV_21	23615977	33906404	10290427	PF00046.25 PF02183.14	PTHR24326 PTHR24326:SF252		KOG0483	K09338	GO:0003677 GO:0003700 GO:0006355 GO:0043565	AT4G37790	Homeobox-leucine zipper protein family			LOC_Os03g12860	homeobox associated leucine zipper, putative, expressed
Arahy.11	AhLine8.11G087400	AhLine8.11G087400.v1.3	28559486	28562093	Shitouqi	Line8_Shitouqi_INV_21	23615977	33906404	10290427
Arahy.11	AhLine8.11G087500	AhLine8.11G087500.v1.3	28650224	28652057	Shitouqi	Line8_Shitouqi_INV_21	23615977	33906404	10290427		PTHR22753 PTHR22753:SF1
Arahy.11	AhLine8.11G087600	AhLine8.11G087600.v1.3	28782016	28784736	Shitouqi	Line8_Shitouqi_INV_21	23615977	33906404	10290427		PTHR12663 PTHR12663:SF5				GO:0005488
Arahy.11	AhLine8.11G087700	AhLine8.11G087700.v1.3	28793267	28797446	Shitouqi	Line8_Shitouqi_INV_21	23615977	33906404	10290427
Arahy.11	AhLine8.11G087800	AhLine8.11G087800.v1.3	28798492	28799761	Shitouqi	Line8_Shitouqi_INV_21	23615977	33906404	10290427		PTHR24320 PTHR24320:SF71	EC:1.1.1.330
Arahy.11	AhLine8.11G087900	AhLine8.11G087900.v1.3	28844492	28850684	Shitouqi	Line8_Shitouqi_INV_21	23615977	33906404	10290427	PF05577.8	PTHR11010 PTHR11010:SF38	EC:3.4.16.2		K01285	GO:0006508 GO:0008236	AT5G65760	Serine carboxypeptidase S28 family protein	Cre10.g422150	(1 of 1) 3.4.16.2 - Lysosomal Pro-Xaa carboxypeptidase / Prolyl carboxypeptidase	LOC_Os01g56150	OsProCP1 - Putative Lysosomal Pro-x Carboxypeptidase homologue, expressed
Arahy.11	AhLine8.11G088000	AhLine8.11G088000.v1.3	28906695	28912243	Shitouqi	Line8_Shitouqi_INV_21	23615977	33906404	10290427		PTHR31908 PTHR31908:SF2		KOG0978 KOG4593			AT5G65770	little nuclei4			LOC_Os01g56140	expressed protein
Arahy.11	AhLine8.11G088100	AhLine8.11G088100.v1.3	28973052	28974686	Shitouqi	Line8_Shitouqi_INV_21	23615977	33906404	10290427	PF00155.17	PTHR11751 PTHR11751:SF431	EC:4.4.1.14		K01762	GO:0003824 GO:0009058 GO:0030170	AT3G49700	1-aminocyclopropane-1-carboxylate synthase 9	Cre06.g306400	(1 of 1) 4.4.1.14 - 1-aminocyclopropane-1-carboxylate synthase / S-adenosyl-L-methionine methylthioadenosine-lyase	LOC_Os03g51740	aminotransferase, classes I and II, domain containing protein, expressed
Arahy.11	AhLine8.11G088200	AhLine8.11G088200.v1.3	29325788	29331191	Shitouqi	Line8_Shitouqi_INV_21	23615977	33906404	10290427	PF00847.16	PTHR32467 PTHR32467:SF26			K09285	GO:0003677 GO:0003700 GO:0006355 GO:0007275	AT4G37750	Integrase-type DNA-binding superfamily protein
Arahy.11	AhLine8.11G088300	AhLine8.11G088300.v1.3	29376041	29376883	Shitouqi	Line8_Shitouqi_INV_21	23615977	33906404	10290427	PF13561.2	PTHR24322 PTHR24322:SF513	EC:1.1.1.300	KOG1209		GO:0004022 GO:0008152 GO:0008667 GO:0016491 GO:0019290 GO:0055114			Cre12.g559350	Short-chain dehydrogenase/reductase	LOC_Os12g43740	oxidoreductase, short chain dehydrogenase/reductase family, putative, expressed
Arahy.11	AhLine8.11G088400	AhLine8.11G088400.v1.3	29433553	29436680	Shitouqi	Line8_Shitouqi_INV_21	23615977	33906404	10290427	PF13911.2	PTHR28630 PTHR28630:SF4		KOG4498			AT5G65840	Thioredoxin superfamily protein	Cre06.g263550	SELU homolog	LOC_Os03g51950	expressed protein
Arahy.11	AhLine8.11G088500	AhLine8.11G088500.v1.3	29451455	29451955	Shitouqi	Line8_Shitouqi_INV_21	23615977	33906404	10290427		PTHR33696 PTHR33696:SF2
Arahy.11	AhLine8.11G088600	AhLine8.11G088600.v1.3	29719707	29721040	Shitouqi	Line8_Shitouqi_INV_21	23615977	33906404	10290427		PTHR22952 PTHR22952:SF186		KOG4196		GO:0003700 GO:0006355 GO:0043565	AT4G37730	basic leucine-zipper 7
Arahy.11	AhLine8.11G088700	AhLine8.11G088700.v1.3	29894132	29894443	Shitouqi	Line8_Shitouqi_INV_21	23615977	33906404	10290427		PTHR34061 PTHR34061:SF1
Arahy.11	AhLine8.11G088800	AhLine8.11G088800.v1.3	30043462	30045347	Shitouqi	Line8_Shitouqi_INV_21	23615977	33906404	10290427	PF03328.10	PTHR30502 PTHR30502:SF0	EC:4.1.2.53			GO:0003824			Cre01.g015550	2-dehydro-3-deoxyglucarate aldolase
Arahy.11	AhLine8.11G088900	AhLine8.11G088900.v1.3	30084428	30086665	Shitouqi	Line8_Shitouqi_INV_21	23615977	33906404	10290427	PF03328.10	PTHR30502 PTHR30502:SF0	EC:4.1.2.53			GO:0003824			Cre01.g015550	2-dehydro-3-deoxyglucarate aldolase
Arahy.11	AhLine8.11G089000	AhLine8.11G089000.v1.3	30151474	30152414	Shitouqi	Line8_Shitouqi_INV_21	23615977	33906404	10290427	PF06404.8	PTHR33285 PTHR33285:SF1				GO:0005576 GO:0008083 GO:0008283	AT5G65870	phytosulfokine 5 precursor			LOC_Os03g12990	phytosulfokines precursor, putative, expressed
Arahy.11	AhLine8.11G089100	AhLine8.11G089100.v1.3	30164904	30168032	Shitouqi	Line8_Shitouqi_INV_21	23615977	33906404	10290427	PF03909.13	PTHR31923 PTHR31923:SF4					AT5G65910	BSD domain-containing protein			LOC_Os05g43520	BSD, putative, expressed
Arahy.11	AhLine8.11G089200	AhLine8.11G089200.v1.3	30241683	30242240	Shitouqi	Line8_Shitouqi_INV_21	23615977	33906404	10290427	PF05678.10	PTHR34794 PTHR34794:SF1
Arahy.11	AhLine8.11G089300	AhLine8.11G089300.v1.3	30409610	30410083	Shitouqi	Line8_Shitouqi_INV_21	23615977	33906404	10290427		PTHR33526 PTHR33526:SF4
Arahy.11	AhLine8.11G089400	AhLine8.11G089400.v1.3	30596553	30598394	Shitouqi	Line8_Shitouqi_INV_21	23615977	33906404	10290427	PF01357.17 PF03330.14	PTHR31692 PTHR31692:SF10				GO:0005576			Cre02.g076987	(1 of 11) PTHR31867//PTHR31867:SF1 - FAMILY NOT NAMED // EXPANSIN-A1-RELATED
Arahy.11	AhLine8.11G089500	AhLine8.11G089500.v1.3	30642861	30644534	Shitouqi	Line8_Shitouqi_INV_21	23615977	33906404	10290427	PF00134.19 PF02984.15	PTHR10177 PTHR10177:SF227			K18810	GO:0005634			Cre09.g414416	D-type cyclin
Arahy.11	AhLine8.11G089600	AhLine8.11G089600.v1.3	30749665	30752095	Shitouqi	Line8_Shitouqi_INV_21	23615977	33906404	10290427		PTHR37709 PTHR37709:SF1					AT1G67350	(1 of 11) 1.6.5.3//1.6.99.3 - NADH:ubiquinone reductase (H(+)-translocating) / Ubiquinone reductase // NADH dehydrogenase / Type I dehydrogenase			LOC_Os03g48110	expressed protein
Arahy.11	AhLine8.11G089700	AhLine8.11G089700.v1.3	30764013	30768798	Shitouqi	Line8_Shitouqi_INV_21	23615977	33906404	10290427	PF07714.13 PF12819.3	PTHR27003 PTHR27003:SF82	EC:2.7.11.1	KOG0580		GO:0004672 GO:0004713 GO:0005524 GO:0006468	AT1G67720	Leucine-rich repeat protein kinase family protein	Cre07.g339850	(1 of 268) PTHR23257 - SERINE-THREONINE PROTEIN KINASE
Arahy.11	AhLine8.11G089800	AhLine8.11G089800.v1.3	30842105	30847270	Shitouqi	Line8_Shitouqi_INV_21	23615977	33906404	10290427	PF14009.2	PTHR33413 PTHR33413:SF1					AT5G67620	(1 of 28) PF14009 - Domain of unknown function (DUF4228) (DUF4228)			LOC_Os03g10320	expressed protein
Arahy.11	AhLine8.11G089900	AhLine8.11G089900.v1.3	30871895	30873086	Shitouqi	Line8_Shitouqi_INV_21	23615977	33906404	10290427	PF12734.3	PTHR31568 PTHR31568:SF3
Arahy.11	AhLine8.11G090000	AhLine8.11G090000.v1.3	30911401	30917243	Shitouqi	Line8_Shitouqi_INV_21	23615977	33906404	10290427	PF01535.16 PF12854.3 PF13041.2 PF13812.2	PTHR24015 PTHR24015:SF272				GO:0005515	AT2G17140	Pentatricopeptide repeat (PPR) superfamily protein	Cre01.g050500	Translation factor for chloroplast petB RNA	LOC_Os02g03930	expressed protein
Arahy.11	AhLine8.11G090100	AhLine8.11G090100.v1.3	30919244	30923350	Shitouqi	Line8_Shitouqi_INV_21	23615977	33906404	10290427	PF00249.27 PF00538.15	PTHR21717 PTHR21717:SF27			K09422	GO:0000786 GO:0003677 GO:0005634 GO:0006334	AT5G67580	Homeodomain-like/winged-helix DNA-binding family protein
Arahy.11	AhLine8.11G090200	AhLine8.11G090200.v1.3	31026130	31029880	Shitouqi	Line8_Shitouqi_INV_21	23615977	33906404	10290427	PF04616.10	PTHR22925 PTHR22925:SF32	EC:3.2.1.145			GO:0004553 GO:0005975	AT3G49880	glycosyl hydrolase family protein 43			LOC_Os01g65720	expressed protein
Arahy.11	AhLine8.11G090300	AhLine8.11G090300.v1.3	31139791	31141828	Shitouqi	Line8_Shitouqi_INV_21	23615977	33906404	10290427	PF03514.10	PTHR31636 PTHR31636:SF9				GO:0003700 GO:0005634 GO:0008356 GO:0009956 GO:0043565 GO:0048366	AT4G37650	GRAS family transcription factor			LOC_Os07g39820	SHR, putative, expressed
Arahy.11	AhLine8.11G090400	AhLine8.11G090400.v1.3	31300378	31302721	Shitouqi	Line8_Shitouqi_INV_21	23615977	33906404	10290427		PTHR36765					AT3G49890				LOC_Os03g10410	expressed protein
Arahy.11	AhLine8.11G090500	AhLine8.11G090500.v1.3	31365146	31369797	Shitouqi	Line8_Shitouqi_INV_21	23615977	33906404	10290427	PF01583.16	PTHR11055 PTHR11055:SF21	EC:2.7.1.25	KOG0635	K00860	GO:0000103 GO:0004020 GO:0005524			Cre16.g677500	Adenosine 5'-phosphosulfate kinase	LOC_Os11g41650	adenylyl-sulfate kinase, putative, expressed
Arahy.11	AhLine8.11G090600	AhLine8.11G090600.v1.3	31507241	31514112	Shitouqi	Line8_Shitouqi_INV_21	23615977	33906404	10290427	PF00122.16 PF00689.17 PF00690.22 PF12515.4 PF12710.3	PTHR24093 PTHR24093:SF262	EC:3.6.3.8		K01537	GO:0000166 GO:0005388 GO:0005516 GO:0005524 GO:0016020 GO:0016021 GO:0046872 GO:0070588			Cre12.g505350	Flagellar Associated Protein 10
Arahy.11	AhLine8.11G090700	AhLine8.11G090700.v1.3	31519150	31522173	Shitouqi	Line8_Shitouqi_INV_21	23615977	33906404	10290427	PF05148.11		EC:2.1.1.287			GO:0008168
Arahy.11	AhLine8.11G090800	AhLine8.11G090800.v1.3	31629121	31631130	Shitouqi	Line8_Shitouqi_INV_21	23615977	33906404	10290427	PF08263.8	PTHR27000 PTHR27000:SF60					AT1G49750	Leucine-rich repeat (LRR) family protein
Arahy.11	AhLine8.11G090900	AhLine8.11G090900.v1.3	31634253	31637841	Shitouqi	Line8_Shitouqi_INV_21	23615977	33906404	10290427	PF07058.7	PTHR31246 PTHR31246:SF5				GO:0007010 GO:0008017
Arahy.11	AhLine8.11G091000	AhLine8.11G091000.v1.3	31636519	31636824	Shitouqi	Line8_Shitouqi_INV_21	23615977	33906404	10290427	PF03998.9					GO:0006364 GO:0032040
Arahy.11	AhLine8.11G091100	AhLine8.11G091100.v1.3	31637005	31638685	Shitouqi	Line8_Shitouqi_INV_21	23615977	33906404	10290427		PTHR32285 PTHR32285:SF28
Arahy.11	AhLine8.11G091200	AhLine8.11G091200.v1.3	31667538	31671948	Shitouqi	Line8_Shitouqi_INV_21	23615977	33906404	10290427	PF02181.19	PTHR23213 PTHR23213:SF215					AT5G67470	formin homolog 6			LOC_Os10g20710	formin-like protein 6 precursor, putative, expressed
Arahy.11	AhLine8.11G091300	AhLine8.11G091300.v1.3	31740572	31741538	Shitouqi	Line8_Shitouqi_INV_21	23615977	33906404	10290427		PTHR36077					AT5G58920				LOC_Os01g26020	expressed protein
Arahy.11	AhLine8.11G091400	AhLine8.11G091400.v1.3	31823741	31826698	Shitouqi	Line8_Shitouqi_INV_21	23615977	33906404	10290427	PF00332.14 PF07983.9	PTHR32227 PTHR32227:SF98	EC:3.2.1.39			GO:0004553 GO:0005975	AT5G67460	O-Glycosyl hydrolases family 17 protein			LOC_Os10g20650	glucan endo-1,3-beta-glucosidase-related, putative, expressed
Arahy.11	AhLine8.11G091500	AhLine8.11G091500.v1.3	31831849	31837592	Shitouqi	Line8_Shitouqi_INV_21	23615977	33906404	10290427	PF03517.9	PTHR21399		KOG3238	K05019	GO:0000387 GO:0005829 GO:0005886 GO:0006821 GO:0006884 GO:0034709 GO:0034715	AT5G62290	nucleotide-sensitive chloride conductance regulator (ICln) family protein	Cre12.g538150	(1 of 1) K05019 - chloride channel, nucleotide-sensitive, 1A (CLNS1A)	LOC_Os10g08879	nucleotide-sensitive chloride conductance regulator containing protein, expressed
Arahy.11	AhLine8.11G091600	AhLine8.11G091600.v1.3	31915979	31921659	Shitouqi	Line8_Shitouqi_INV_21	23615977	33906404	10290427	PF00651.27 PF03000.10	PTHR32370 PTHR32370:SF26				GO:0005515	AT5G67440	Phototropic-responsive NPH3 family protein			LOC_Os12g39380	BTBN24 - Bric-a-Brac, Tramtrack, Broad Complex BTB domain with non-phototropic hypocotyl 3 NPH3 domain, expressed
Arahy.11	AhLine8.11G091700	AhLine8.11G091700.v1.3	31962263	31965057	Shitouqi	Line8_Shitouqi_INV_21	23615977	33906404	10290427	PF00282.15	PTHR11999 PTHR11999:SF83	EC:4.1.1.22	KOG0629	K01590	GO:0003824 GO:0016831 GO:0019752 GO:0030170	AT1G43710	Pyridoxal phosphate (PLP)-dependent transferases superfamily protein	Cre01.g038250	Serine decarboxylase	LOC_Os02g33710	decarboxylase, putative, expressed
Arahy.11	AhLine8.11G091800	AhLine8.11G091800.v1.3	32073195	32074740	Shitouqi	Line8_Shitouqi_INV_21	23615977	33906404	10290427	PF00583.20	PTHR23091 PTHR23091:SF211	EC:2.3.1.48 EC:2.3.1.88			GO:0008080	AT4G37580	Acyl-CoA N-acyltransferases (NAT) superfamily protein			LOC_Os07g02540	HLS, putative, expressed
Arahy.11	AhLine8.11G091900	AhLine8.11G091900.v1.3	32183966	32190789	Shitouqi	Line8_Shitouqi_INV_21	23615977	33906404	10290427	PF02689.10 PF05970.10 PF14214.2	PTHR10492	EC:3.6.4.12	KOG0987		GO:0000723 GO:0003678 GO:0003777 GO:0004386 GO:0005524 GO:0006281 GO:0007018 GO:0008017			Cre09.g417400	(1 of 1) PF00628//PF05970 - PHD-finger (PHD) // PIF1-like helicase (PIF1)	LOC_Os05g44786	retrotransposon protein, putative, unclassified, expressed
Arahy.11	AhLine8.11G092000	AhLine8.11G092000.v1.3	32204103	32211077	Shitouqi	Line8_Shitouqi_INV_21	23615977	33906404	10290427	PF07714.13	PTHR24054 PTHR24054:SF33	EC:2.7.11.1		K03097	GO:0004672 GO:0004713 GO:0005524 GO:0006468	AT2G23070	Protein kinase superfamily protein	Cre16.g665600	Casein kinase II-related Ser/Thr kinase
Arahy.11	AhLine8.11G092100	AhLine8.11G092100.v1.3	32306799	32311196	Shitouqi	Line8_Shitouqi_INV_21	23615977	33906404	10290427	PF00657.18	PTHR22835 PTHR22835:SF189	EC:3.1.1.49			GO:0016788	AT1G28590	GDSL-like Lipase/Acylhydrolase superfamily protein	Cre02.g144010	(1 of 11) 3.1.1.5 - Lysophospholipase / Phospholipase B	LOC_Os01g42730	GDSL-like lipase/acylhydrolase, putative, expressed
Arahy.11	AhLine8.11G092200	AhLine8.11G092200.v1.3	32321978	32328760	Shitouqi	Line8_Shitouqi_INV_21	23615977	33906404	10290427	PF03069.11	PTHR31891 PTHR31891:SF1	EC:3.5.1.49		K01455	GO:0016811	AT4G37560	Acetamidase/Formamidase family protein	Cre16.g691750	Formamidase/acetamidase	LOC_Os01g55950	acetamidase, putative, expressed
Arahy.11	AhLine8.11G092300	AhLine8.11G092300.v1.3	32546017	32548051	Shitouqi	Line8_Shitouqi_INV_21	23615977	33906404	10290427	PF03195.10	PTHR31304 PTHR31304:SF6					AT3G49940	LOB domain-containing protein 38			LOC_Os03g33090	DUF260 domain containing protein, putative, expressed
Arahy.11	AhLine8.11G092400	AhLine8.11G092400.v1.3	32774779	32776201	Shitouqi	Line8_Shitouqi_INV_21	23615977	33906404	10290427		PTHR33167				GO:0005515	AT5G67390				LOC_Os12g39100	expressed protein
Arahy.11	AhLine8.11G092500	AhLine8.11G092500.v1.3	32874510	32876169	Shitouqi	Line8_Shitouqi_INV_21	23615977	33906404	10290427
Arahy.11	AhLine8.11G092600	AhLine8.11G092600.v1.3	32931512	32936115	Shitouqi	Line8_Shitouqi_INV_21	23615977	33906404	10290427	PF04161.9	PTHR14467 PTHR14467:SF0		KOG3134			AT4G01510	Arv1-like protein			LOC_Os03g57090	arv1, putative, expressed
Arahy.11	AhLine8.11G092700	AhLine8.11G092700.v1.3	32946432	32951215	Shitouqi	Line8_Shitouqi_INV_21	23615977	33906404	10290427	PF13041.2	PTHR24015 PTHR24015:SF664				GO:0005515	AT5G48730	Pentatricopeptide repeat (PPR) superfamily protein			LOC_Os06g07550	PPR repeat domain containing protein, putative, expressed
Arahy.11	AhLine8.11G092800	AhLine8.11G092800.v1.3	32954508	32957558	Shitouqi	Line8_Shitouqi_INV_21	23615977	33906404	10290427	PF00651.27 PF03000.10	PTHR32370 PTHR32370:SF14				GO:0005515					LOC_Os03g10880	BTBN5 - Bric-a-Brac, Tramtrack, Broad Complex BTB domain with non-phototropic hypocotyl 3 NPH3 and coiled-coil domains, expressed
Arahy.11	AhLine8.11G092900	AhLine8.11G092900.v1.3	32974453	32978654	Shitouqi	Line8_Shitouqi_INV_21	23615977	33906404	10290427		PTHR11207 PTHR11207:SF4	EC:3.1.26.3			GO:0003723 GO:0004525 GO:0006396	AT4G37510	Ribonuclease III family protein			LOC_Os01g59510	chloroplast ribonuclease III domain protein, putative, expressed
Arahy.11	AhLine8.11G093000	AhLine8.11G093000.v1.3	33061511	33065828	Shitouqi	Line8_Shitouqi_INV_21	23615977	33906404	10290427	PF07714.13	PTHR24054 PTHR24054:SF31	EC:2.7.11.1		K03097	GO:0004672 GO:0004713 GO:0005524 GO:0006468	AT5G67380	casein kinase alpha 1	Cre16.g665600	Casein kinase II-related Ser/Thr kinase	LOC_Os07g02350	casein kinase II subunit alpha-2, putative, expressed
Arahy.11	AhLine8.11G093100	AhLine8.11G093100.v1.3	33083960	33085246	Shitouqi	Line8_Shitouqi_INV_21	23615977	33906404	10290427	PF04419.10 PF12907.3	PTHR33788 PTHR33788:SF2					AT2G23090	Uncharacterised protein family SERF	Cre01.g016850	(1 of 1) KOG4118 - Uncharacterized conserved protein	LOC_Os07g02340	expressed protein
Arahy.11	AhLine8.11G093200	AhLine8.11G093200.v1.3	33222988	33227542	Shitouqi	Line8_Shitouqi_INV_21	23615977	33906404	10290427	PF13640.2	PTHR10869 PTHR10869:SF66	EC:1.14.11.2	KOG1591	K00472	GO:0005506 GO:0016491 GO:0016705 GO:0031418 GO:0055114	AT4G33910	2-oxoglutarate (2OG) and Fe(II)-dependent oxygenase superfamily protein	Cre10.g424900	Prolyl 4-hydroxylase 1	LOC_Os03g55380	oxidoreductase, putative, expressed
Arahy.11	AhLine8.11G093300	AhLine8.11G093300.v1.3	33347675	33350740	Shitouqi	Line8_Shitouqi_INV_21	23615977	33906404	10290427	PF00082.18 PF02225.18 PF05922.12	PTHR10795 PTHR10795:SF388	EC:3.4.14.10			GO:0004252 GO:0006508	AT5G67360	Subtilase family protein	Cre02.g076950	Subtilisin-like protease	LOC_Os03g40830	OsSub30 - Putative Subtilisin homologue, expressed
Arahy.11	AhLine8.11G093400	AhLine8.11G093400.v1.3	33363595	33368839	Shitouqi	Line8_Shitouqi_INV_21	23615977	33906404	10290427	PF00929.20	PTHR12801 PTHR12801:SF69	EC:3.1.13.1	KOG2248	K14570	GO:0000166 GO:0003676	AT5G67240	small RNA degrading nuclease 3	Cre01.g036600	Exoribonuclease II	LOC_Os04g55700	exonuclease, putative, expressed
Arahy.11	AhLine8.11G093500	AhLine8.11G093500.v1.3	33384429	33386221	Shitouqi	Line8_Shitouqi_INV_21	23615977	33906404	10290427		PTHR33922 PTHR33922:SF2					AT5G67350				LOC_Os07g40040	expressed protein
Arahy.11	AhLine8.11G093600	AhLine8.11G093600.v1.3	33411729	33413566	Shitouqi	Line8_Shitouqi_INV_21	23615977	33906404	10290427	PF05697.9	PTHR30560 PTHR30560:SF4				GO:0006457 GO:0015031	AT2G30695	(1 of 1) PTHR30560//PTHR30560:SF4 - TRIGGER FACTOR CHAPERONE AND PEPTIDYL-PROLYL CIS/TRANS ISOMERASE			LOC_Os09g34000	expressed protein
Arahy.11	AhLine8.11G093700	AhLine8.11G093700.v1.3	33415184	33418748	Shitouqi	Line8_Shitouqi_INV_21	23615977	33906404	10290427	PF05811.9	PTHR21096 PTHR21096:SF0		KOG3377			AT1G05730	Eukaryotic protein of unknown function (DUF842)	Cre12.g551900	(1 of 1) KOG3377 - Uncharacterized conserved protein	LOC_Os11g14990	expressed protein
Arahy.11	AhLine8.11G093800	AhLine8.11G093800.v1.3	33463679	33465125	Shitouqi	Line8_Shitouqi_INV_21	23615977	33906404	10290427	PF00560.29 PF08263.8 PF13855.2	PTHR27000 PTHR27000:SF52	EC:3.5.1.98			GO:0005515
Arahy.11	AhLine8.11G093900	AhLine8.11G093900.v1.3	33536971	33540400	Shitouqi	Line8_Shitouqi_INV_21	23615977	33906404	10290427	PF00150.14	PTHR10551 PTHR10551:SF13	EC:3.2.1.58			GO:0004553 GO:0005975 GO:0007015 GO:0051015
Arahy.11	AhLine8.11G094000	AhLine8.11G094000.v1.3	33647714	33649288	Shitouqi	Line8_Shitouqi_INV_21	23615977	33906404	10290427	PF12697.3	PTHR10992 PTHR10992:SF776		KOG1454 KOG4178
Arahy.11	AhLine8.11G094100	AhLine8.11G094100.v1.3	33758865	33761271	Shitouqi	Line8_Shitouqi_INV_21	23615977	33906404	10290427	PF12697.3	PTHR10992 PTHR10992:SF776		KOG1454 KOG4178			AT4G37470	alpha/beta-Hydrolases superfamily protein			LOC_Os03g32270	hydrolase, alpha/beta fold family domain containing protein, expressed
Arahy.11	AhLine8.11G094200	AhLine8.11G094200.v1.3	33895037	33905430	Shitouqi	Line8_Shitouqi_INV_21	23615977	33906404	10290427		PTHR11098 PTHR11098:SF17	EC:6.3.4.21		K00763	GO:0004514 GO:0004516 GO:0009435 GO:0019358	AT2G23420	nicotinate phosphoribosyltransferase 2			LOC_Os03g62110	nicotinate phosphoribosyltransferase family domain containing protein, expressed
Arahy.12	AhLine8.12G163800	AhLine8.12G163800.v1.3	108585342	108586289	Shitouqi	Line8_Shitouqi_INV_23	108582861	108614288	31427
Arahy.12	AhLine8.12G163900	AhLine8.12G163900.v1.3	108586534	108588199	Shitouqi	Line8_Shitouqi_INV_23	108582861	108614288	31427	PF02181.19	PTHR23213 PTHR23213:SF195
Arahy.12	AhLine8.12G163700	AhLine8.12G163700.v1.3	108582835	108585144	Shitouqi	Line8_Shitouqi_INV_23	108582861	108614288	31427	PF00067.18	PTHR24298 PTHR24298:SF113	EC:1.14.13.28			GO:0005506 GO:0016705 GO:0020037 GO:0055114
Arahy.12	AhLine8.12G164000	AhLine8.12G164000.v1.3	108611996	108614387	Shitouqi	Line8_Shitouqi_INV_23	108582861	108614288	31427	PF00067.18	PTHR24298 PTHR24298:SF113	EC:1.14.13.28			GO:0005506 GO:0016705 GO:0020037 GO:0055114
Arahy.13	AhLine8.13G222400	AhLine8.13G222400.v1.3	91405097	91407708	Shitouqi	Line8_Shitouqi_INV_24	91301349	97006222	5704873	PF01595.16	PTHR12064 PTHR12064:SF36
Arahy.13	AhLine8.13G222500	AhLine8.13G222500.v1.3	91413987	91414331	Shitouqi	Line8_Shitouqi_INV_24	91301349	97006222	5704873
Arahy.13	AhLine8.13G222600	AhLine8.13G222600.v1.3	91415461	91422884	Shitouqi	Line8_Shitouqi_INV_24	91301349	97006222	5704873	PF00128.20 PF02922.14	PTHR10357 PTHR10357:SF169	EC:3.2.1.68		K01214	GO:0003824 GO:0004553 GO:0005975 GO:0043169	AT2G39930	isoamylase 1	Cre03.g155001	isoamylase, starch debranching enzyme	LOC_Os08g40930	Alpha amylase, catalytic domain containing protein, expressed
Arahy.13	AhLine8.13G222700	AhLine8.13G222700.v1.3	91592553	91593916	Shitouqi	Line8_Shitouqi_INV_24	91301349	97006222	5704873		PTHR35510 PTHR35510:SF1					AT5G35320				LOC_Os02g04860	expressed protein
Arahy.13	AhLine8.13G222800	AhLine8.13G222800.v1.3	91594148	91597014	Shitouqi	Line8_Shitouqi_INV_24	91301349	97006222	5704873	PF01467.22	PTHR10739 PTHR10739:SF29	EC:2.7.7.14	KOG2803	K00967	GO:0003824 GO:0009058			Cre12.g539000	CDP-Ethanolamine synthase	LOC_Os08g12830	cytidylyltransferase domain containing protein, expressed
Arahy.13	AhLine8.13G222900	AhLine8.13G222900.v1.3	91621540	91624478	Shitouqi	Line8_Shitouqi_INV_24	91301349	97006222	5704873	PF00005.23	PTHR24220 PTHR24220:SF85	EC:3.6.3.23		K09013	GO:0005524 GO:0006810 GO:0016887	AT3G10670	non-intrinsic ABC protein 7	Cre07.g339700	Iron-sulfur cluster assembly protein	LOC_Os03g21490	ABC transporter, ATP-binding protein, putative, expressed
Arahy.13	AhLine8.13G223000	AhLine8.13G223000.v1.3	91625556	91632752	Shitouqi	Line8_Shitouqi_INV_24	91301349	97006222	5704873	PF02791.13 PF15612.2 PF15614.2	PTHR10390 PTHR10390:SF38					AT4G12750	Homeodomain-like transcriptional regulator
Arahy.13	AhLine8.13G223100	AhLine8.13G223100.v1.3	91674951	91675422	Shitouqi	Line8_Shitouqi_INV_24	91301349	97006222	5704873	PF08038.8	PTHR34944 PTHR34944:SF2		KOG4449	K17771	GO:0005742 GO:0030150	AT5G41685	Mitochondrial outer membrane translocase complex, subunit Tom7			LOC_Os05g50654	mitochondrial import receptor subunit TOM7-1, putative, expressed
Arahy.13	AhLine8.13G223200	AhLine8.13G223200.v1.3	91750466	91754408	Shitouqi	Line8_Shitouqi_INV_24	91301349	97006222	5704873	PF07714.13	PTHR27001 PTHR27001:SF190	EC:2.7.11.1	KOG1187		GO:0004672 GO:0004713 GO:0005524 GO:0006468	AT2G07180	Protein kinase superfamily protein	Cre12.g517600	(1 of 1) K04733 - interleukin-1 receptor-associated kinase 4 (IRAK4)	LOC_Os06g45280	protein kinase APK1B, chloroplast precursor, putative, expressed
Arahy.13	AhLine8.13G223300	AhLine8.13G223300.v1.3	91756138	91761072	Shitouqi	Line8_Shitouqi_INV_24	91301349	97006222	5704873	PF04683.9 PF16550.1	PTHR12225		KOG3037		GO:0005634 GO:0005737	AT2G26590	regulatory particle non-ATPase 13	Cre11.g469450	Conserved in the Green Lineage	LOC_Os05g51640	adhesion regulating molecule family, putative, expressed
Arahy.13	AhLine8.13G223400	AhLine8.13G223400.v1.3	91873761	91877075	Shitouqi	Line8_Shitouqi_INV_24	91301349	97006222	5704873	PF01416.16	PTHR11142 PTHR11142:SF10	EC:5.4.99.12	KOG4393		GO:0001522 GO:0003723 GO:0009451 GO:0009982	AT5G35400	Pseudouridine synthase family protein	Cre01.g021900	RNA pseudouridine synthase	LOC_Os06g45250	tRNA pseudouridine synthase family protein, putative, expressed
Arahy.13	AhLine8.13G223500	AhLine8.13G223500.v1.3	91887492	91890072	Shitouqi	Line8_Shitouqi_INV_24	91301349	97006222	5704873	PF07714.13 PF08263.8 PF11857.4 PF13855.2	PTHR27008 PTHR27008:SF31	EC:2.7.11.1	KOG1187		GO:0004222 GO:0004672 GO:0004713 GO:0005515 GO:0005524 GO:0006468	AT3G20190	Leucine-rich repeat protein kinase family protein			LOC_Os06g45240	inactive receptor kinase At2g26730 precursor, putative, expressed
Arahy.13	AhLine8.13G223600	AhLine8.13G223600.v1.3	92186471	92189816	Shitouqi	Line8_Shitouqi_INV_24	91301349	97006222	5704873	PF00069.21 PF00582.22	PTHR27003 PTHR27003:SF107	EC:2.7.11.1	KOG1187		GO:0004672 GO:0004713 GO:0005524 GO:0006468 GO:0006950			Cre07.g340250	Serine/threonine protein kinase
Arahy.13	AhLine8.13G223700	AhLine8.13G223700.v1.3	92191026	92196816	Shitouqi	Line8_Shitouqi_INV_24	91301349	97006222	5704873	PF00289.18 PF02785.15 PF13535.2	PTHR18866	EC:6.3.4.14 EC:6.4.1.2		K01961	GO:0003824 GO:0004075 GO:0005524 GO:0016874 GO:0046872	AT5G35360	acetyl Co-enzyme a carboxylase biotin carboxylase subunit	Cre08.g359350	Biotin carboxylase
Arahy.13	AhLine8.13G223800	AhLine8.13G223800.v1.3	92446970	92453819	Shitouqi	Line8_Shitouqi_INV_24	91301349	97006222	5704873	PF00270.25 PF00271.27 PF08148.8 PF13234.2		EC:3.6.4.13		K12598	GO:0003676 GO:0003723 GO:0003724 GO:0005524 GO:0006401	AT2G06990	RNA helicase, ATP-dependent, SK12/DOB1 protein	Cre06.g289950	DEAD/DEAH box helicase	LOC_Os11g07500	DSHCT domain containing protein, expressed
Arahy.13	AhLine8.13G223900	AhLine8.13G223900.v1.3	92666384	92670676	Shitouqi	Line8_Shitouqi_INV_24	91301349	97006222	5704873	PF00067.18	PTHR24286 PTHR24286:SF66		KOG0157		GO:0004497 GO:0005506 GO:0016705 GO:0020037 GO:0055114	AT5G36110	cytochrome P450, family 716, subfamily A, polypeptide 1	Cre11.g467627	(1 of 2) 1.14.13.134 - Beta-amyrin 11-oxidase / CYP88D6
Arahy.13	AhLine8.13G224000	AhLine8.13G224000.v1.3	92871052	92883414	Shitouqi	Line8_Shitouqi_INV_24	91301349	97006222	5704873	PF14604.2					GO:0005488 GO:0005515	AT2G07360	SH3 domain-containing protein	Cre08.g384864	(1 of 1) PF00018 - SH3 domain (SH3_1)	LOC_Os03g15900	SH3 domain containing protein, expressed
Arahy.13	AhLine8.13G224100	AhLine8.13G224100.v1.3	92899735	92902123	Shitouqi	Line8_Shitouqi_INV_24	91301349	97006222	5704873	PF03141.12	PTHR10108 PTHR10108:SF801				GO:0008168	AT1G33170	S-adenosyl-L-methionine-dependent methyltransferases superfamily protein			LOC_Os06g01450	methyltransferase, putative, expressed
Arahy.13	AhLine8.13G224200	AhLine8.13G224200.v1.3	92945219	92950801	Shitouqi	Line8_Shitouqi_INV_24	91301349	97006222	5704873	PF06058.9	PTHR16290 PTHR16290:SF3
Arahy.13	AhLine8.13G224300	AhLine8.13G224300.v1.3	92959427	92959743	Shitouqi	Line8_Shitouqi_INV_24	91301349	97006222	5704873	PF03604.9	PTHR12056 PTHR12056:SF2		KOG3507		GO:0003677 GO:0003899 GO:0006351			Cre07.g342352	(1 of 1) K03009 - DNA-directed RNA polymerases I, II, and III subunit RPABC4 (RPB12, POLR2K)
Arahy.13	AhLine8.13G224400	AhLine8.13G224400.v1.3	92962792	92963219	Shitouqi	Line8_Shitouqi_INV_24	91301349	97006222	5704873	PF03604.9	PTHR12056				GO:0003677 GO:0003899 GO:0006351
Arahy.13	AhLine8.13G224500	AhLine8.13G224500.v1.3	92991857	92993269	Shitouqi	Line8_Shitouqi_INV_24	91301349	97006222	5704873	PF03604.9	PTHR12056		KOG3507	K03009	GO:0003677 GO:0003899 GO:0006351	AT5G41010	DNA directed RNA polymerase, 7 kDa subunit	Cre07.g342352	(1 of 1) K03009 - DNA-directed RNA polymerases I, II, and III subunit RPABC4 (RPB12, POLR2K)	LOC_Os01g34614	DNA directed RNA polymerase, 7 kDa subunit domain containing protein, expressed
Arahy.13	AhLine8.13G224600	AhLine8.13G224600.v1.3	93173905	93174519	Shitouqi	Line8_Shitouqi_INV_24	91301349	97006222	5704873	PF00197.14	PTHR33107				GO:0004866	AT1G17860	Kunitz family trypsin and protease inhibitor protein			LOC_Os04g44470	KUN1 - Kunitz-type trypsin inhibitor precursor, expressed
Arahy.13	AhLine8.13G224700	AhLine8.13G224700.v1.3	93190493	93194402	Shitouqi	Line8_Shitouqi_INV_24	91301349	97006222	5704873	PF00400.28	PTHR14221 PTHR14221:SF5				GO:0005515
Arahy.13	AhLine8.13G224800	AhLine8.13G224800.v1.3	93201042	93203299	Shitouqi	Line8_Shitouqi_INV_24	91301349	97006222	5704873	PF08659.6	PTHR24320 PTHR24320:SF81	EC:1.1.1.330	KOG1208		GO:0008152 GO:0016491	AT4G24050	NAD(P)-binding Rossmann-fold superfamily protein	Cre12.g556750	Short-chain dehydrogenase/reductase	LOC_Os03g02460	retinol dehydrogenase, putative, expressed
Arahy.13	AhLine8.13G224900	AhLine8.13G224900.v1.3	93533385	93536997	Shitouqi	Line8_Shitouqi_INV_24	91301349	97006222	5704873		PTHR34061 PTHR34061:SF2									LOC_Os02g58010	expressed protein
Arahy.13	AhLine8.13G225000	AhLine8.13G225000.v1.3	93886983	93890458	Shitouqi	Line8_Shitouqi_INV_24	91301349	97006222	5704873	PF00012.16	PTHR19375 PTHR19375:SF228			K09490		AT5G42020	Heat shock protein 70 (Hsp 70) family protein	Cre02.g080700	Endoplasmic reticulum associated Hsp70 protein	LOC_Os02g02410	DnaK family protein, putative, expressed
Arahy.13	AhLine8.13G225100	AhLine8.13G225100.v1.3	93970941	93980661	Shitouqi	Line8_Shitouqi_INV_24	91301349	97006222	5704873	PF00883.17	PTHR11963 PTHR11963:SF17	EC:3.4.11.1 EC:3.4.11.5			GO:0004177 GO:0005622 GO:0005737 GO:0006508 GO:0008235 GO:0019538 GO:0030145
Arahy.13	AhLine8.13G225200	AhLine8.13G225200.v1.3	94241547	94245494	Shitouqi	Line8_Shitouqi_INV_24	91301349	97006222	5704873	PF03810.15 PF13513.2	PTHR10527 PTHR10527:SF19			K14293	GO:0005488 GO:0006886 GO:0008536	AT5G53480	ARM repeat superfamily protein	Cre01.g034000	Importin beta	LOC_Os12g38110	importin subunit beta, putative, expressed
Arahy.13	AhLine8.13G225300	AhLine8.13G225300.v1.3	94245295	94246411	Shitouqi	Line8_Shitouqi_INV_24	91301349	97006222	5704873
Arahy.13	AhLine8.13G225400	AhLine8.13G225400.v1.3	94248703	94251364	Shitouqi	Line8_Shitouqi_INV_24	91301349	97006222	5704873	PF01373.13	PTHR31352 PTHR31352:SF7	EC:3.2.1.2		K01177	GO:0000272 GO:0005975 GO:0016161					LOC_Os01g13550	beta-amylase, putative, expressed
Arahy.13	AhLine8.13G225500	AhLine8.13G225500.v1.3	94776362	94779814	Shitouqi	Line8_Shitouqi_INV_24	91301349	97006222	5704873	PF00012.16	PTHR19375 PTHR19375:SF228			K09490		AT5G42020	Heat shock protein 70 (Hsp 70) family protein	Cre02.g080700	Endoplasmic reticulum associated Hsp70 protein	LOC_Os02g02410	DnaK family protein, putative, expressed
Arahy.13	AhLine8.13G225600	AhLine8.13G225600.v1.3	95138728	95139108	Shitouqi	Line8_Shitouqi_INV_24	91301349	97006222	5704873
Arahy.13	AhLine8.13G225700	AhLine8.13G225700.v1.3	95477178	95480217	Shitouqi	Line8_Shitouqi_INV_24	91301349	97006222	5704873	PF13181.2 PF13374.2 PF13424.2	PTHR19959 PTHR19959:SF158		KOG1840		GO:0005515	AT4G10840	Tetratricopeptide repeat (TPR)-like superfamily protein	Cre12.g495250	TPR-Repeat Flagellar Associated Protein 31	LOC_Os02g01960	tetratricopeptide repeat domain containing protein, expressed
Arahy.13	AhLine8.13G225800	AhLine8.13G225800.v1.3	96293147	96295057	Shitouqi	Line8_Shitouqi_INV_24	91301349	97006222	5704873	PF03083.12	PTHR10791 PTHR10791:SF41		KOG1623	K15382		AT4G10850	Nodulin MtN3 family protein	Cre06.g275000	paralog of LCI36	LOC_Os02g19820	nodulin MtN3 family protein, putative, expressed
Arahy.13	AhLine8.13G225900	AhLine8.13G225900.v1.3	96295886	96299536	Shitouqi	Line8_Shitouqi_INV_24	91301349	97006222	5704873	PF10382.5	PTHR28535
Arahy.13	AhLine8.13G226000	AhLine8.13G226000.v1.3	96298423	96300975	Shitouqi	Line8_Shitouqi_INV_24	91301349	97006222	5704873	PF01250.13	PTHR21011 PTHR21011:SF1			K02990	GO:0003735 GO:0005840 GO:0006412 GO:0019843	AT1G64510	Translation elongation factor EF1B/ribosomal protein S6 family protein	Cre12.g520600	Chloroplast Ribosomal Protein S6	LOC_Os03g62630	ribosomal protein S6, putative, expressed
Arahy.13	AhLine8.13G226100	AhLine8.13G226100.v1.3	96304252	96305925	Shitouqi	Line8_Shitouqi_INV_24	91301349	97006222	5704873	PF13639.2	PTHR22765 PTHR22765:SF50			K19039	GO:0005515 GO:0008270	AT4G24015	RING/U-box superfamily protein			LOC_Os02g35144	zinc finger, C3HC4 type domain containing protein, expressed
Arahy.13	AhLine8.13G226200	AhLine8.13G226200.v1.3	96748966	96752355	Shitouqi	Line8_Shitouqi_INV_24	91301349	97006222	5704873	PF03604.9	PTHR12056		KOG3507	K03009	GO:0003677 GO:0003899 GO:0006351	AT5G41010	DNA directed RNA polymerase, 7 kDa subunit	Cre07.g342352	(1 of 1) K03009 - DNA-directed RNA polymerases I, II, and III subunit RPABC4 (RPB12, POLR2K)	LOC_Os01g34614	DNA directed RNA polymerase, 7 kDa subunit domain containing protein, expressed
Arahy.13	AhLine8.13G226300	AhLine8.13G226300.v1.3	96815658	96818112	Shitouqi	Line8_Shitouqi_INV_24	91301349	97006222	5704873	PF10539.5	PTHR10857 PTHR10857:SF54					AT5G42050	DCD (Development and Cell Death) domain protein			LOC_Os01g36950	N-rich protein, putative, expressed
Arahy.14	AhLine8.14G254500	AhLine8.14G254500.v1.3	139952290	139956259	Shitouqi	Line8_Shitouqi_INV_26	139931496	140198375	266879	PF00069.21 PF00560.29 PF08263.8 PF13855.2	PTHR27009 PTHR27009:SF21	EC:3.1.4.46	KOG1187		GO:0004672 GO:0004713 GO:0005515 GO:0005524 GO:0006468
Arahy.14	AhLine8.14G254600	AhLine8.14G254600.v1.3	139982746	139986825	Shitouqi	Line8_Shitouqi_INV_26	139931496	140198375	266879	PF00069.21 PF00560.29 PF08263.8 PF13855.2	PTHR27009 PTHR27009:SF21	EC:3.1.4.46	KOG1187		GO:0004672 GO:0004713 GO:0005515 GO:0005524 GO:0006468
Arahy.14	AhLine8.14G254700	AhLine8.14G254700.v1.3	139994808	139998944	Shitouqi	Line8_Shitouqi_INV_26	139931496	140198375	266879	PF01985.17	PTHR31846 PTHR31846:SF10		KOG1990		GO:0003723	AT5G16180	ortholog of maize chloroplast splicing factor CRS1			LOC_Os08g27150	chloroplastic group IIA intron splicing facilitator CRS1, chloroplast precursor, putative, expressed
Arahy.14	AhLine8.14G254800	AhLine8.14G254800.v1.3	140003886	140006376	Shitouqi	Line8_Shitouqi_INV_26	139931496	140198375	266879	PF04116.9	PTHR11863 PTHR11863:SF33	EC:1.14.21.6	KOG0872		GO:0005506 GO:0006633 GO:0016491 GO:0055114			Cre16.g663950	Delta-7-sterol-C5(6)-desaturase	LOC_Os01g04260	fatty acid hydroxylase, putative, expressed
Arahy.14	AhLine8.14G254900	AhLine8.14G254900.v1.3	140015526	140017594	Shitouqi	Line8_Shitouqi_INV_26	139931496	140198375	266879	PF03083.12	PTHR10791 PTHR10791:SF52		KOG1623	K15382		AT2G39060	Nodulin MtN3 family protein	Cre06.g275000	paralog of LCI36
Arahy.14	AhLine8.14G255000	AhLine8.14G255000.v1.3	140018879	140022520	Shitouqi	Line8_Shitouqi_INV_26	139931496	140198375	266879	PF02485.17	PTHR31042 PTHR31042:SF27				GO:0008375 GO:0016020	AT5G16170	Core-2/I-branching beta-1,6-N-acetylglucosaminyltransferase family protein
Arahy.14	AhLine8.14G255100	AhLine8.14G255100.v1.3	140023577	140028561	Shitouqi	Line8_Shitouqi_INV_26	139931496	140198375	266879	PF07690.12	PTHR23500 PTHR23500:SF118		KOG0254		GO:0016020 GO:0016021 GO:0022891 GO:0055085	AT5G16150	plastidic GLC translocator	Cre03.g206800	Hexose transporter	LOC_Os01g04190	transporter family protein, putative, expressed
Arahy.14	AhLine8.14G255200	AhLine8.14G255200.v1.3	140031106	140032233	Shitouqi	Line8_Shitouqi_INV_26	139931496	140198375	266879	PF00231.15	PTHR11693 PTHR11693:SF21	EC:3.6.3.14	KOG1531	K02115	GO:0015986 GO:0045261 GO:0046933 GO:0046961	AT4G04640	ATPase, F1 complex, gamma subunit protein	Cre06.g259900	Chloroplast ATP synthase gamma chain	LOC_Os07g32880	ATP synthase gamma chain, putative, expressed
Arahy.14	AhLine8.14G255300	AhLine8.14G255300.v1.3	140059555	140064359	Shitouqi	Line8_Shitouqi_INV_26	139931496	140198375	266879	PF01195.15	PTHR17224 PTHR17224:SF3	EC:3.1.1.29	KOG2255	K01056	GO:0004045	AT5G16140	Peptidyl-tRNA hydrolase family protein	Cre02.g076600	(1 of 1) K01056 - peptidyl-tRNA hydrolase, PTH1 family [EC:3.1.1.29] (PTH1, pth, spoVC)
Arahy.14	AhLine8.14G255400	AhLine8.14G255400.v1.3	140065153	140066047	Shitouqi	Line8_Shitouqi_INV_26	139931496	140198375	266879		PTHR37708					AT5G38300
Arahy.14	AhLine8.14G255500	AhLine8.14G255500.v1.3	140074729	140078504	Shitouqi	Line8_Shitouqi_INV_26	139931496	140198375	266879	PF14309.2 PF14383.2	PTHR21726 PTHR21726:SF35					AT1G67040	TON1 Recruiting Motif 22
Arahy.14	AhLine8.14G255600	AhLine8.14G255600.v1.3	140089200	140090069	Shitouqi	Line8_Shitouqi_INV_26	139931496	140198375	266879		PTHR31722 PTHR31722:SF10					AT1G67050	(1 of 1) PTHR31722:SF10 - F1O19.11 PROTEIN
Arahy.14	AhLine8.14G255700	AhLine8.14G255700.v1.3	140098225	140099928	Shitouqi	Line8_Shitouqi_INV_26	139931496	140198375	266879	PF01535.16 PF13041.2	PTHR24015 PTHR24015:SF540				GO:0005515
Arahy.14	AhLine8.14G255800	AhLine8.14G255800.v1.3	140101540	140103834	Shitouqi	Line8_Shitouqi_INV_26	139931496	140198375	266879	PF00076.18	PTHR13952		KOG0113	K13155	GO:0000166 GO:0003676	AT2G43370	RNA-binding (RRM/RBD/RNP motifs) family protein			LOC_Os09g33870	RNA recognition motif containing protein, putative, expressed
Arahy.14	AhLine8.14G255900	AhLine8.14G255900.v1.3	140104759	140107531	Shitouqi	Line8_Shitouqi_INV_26	139931496	140198375	266879	PF13398.2	PTHR33979 PTHR33979:SF3					AT1G67060	(1 of 1) PF13398 - Peptidase M50B-like (Peptidase_M50B)			LOC_Os02g12870	expressed protein
Arahy.14	AhLine8.14G256000	AhLine8.14G256000.v1.3	140132202	140137265	Shitouqi	Line8_Shitouqi_INV_26	139931496	140198375	266879	PF10513.5	PTHR14898 PTHR14898:SF5			K11322	GO:0006357 GO:0032777 GO:0035267	AT1G79020	Enhancer of polycomb-like transcription factor protein			LOC_Os09g11270	enhancer of polycomb, putative, expressed
Arahy.14	AhLine8.14G256100	AhLine8.14G256100.v1.3	140146115	140149203	Shitouqi	Line8_Shitouqi_INV_26	139931496	140198375	266879	PF01238.17	PTHR10309 PTHR10309:SF0	EC:5.3.1.8		K01809	GO:0004476 GO:0005975 GO:0008270 GO:0009298	AT3G02570	Mannose-6-phosphate isomerase, type I	Cre02.g147650	Mannose-6-phosphate isomerase, type I	LOC_Os01g03710	mannose-6-phosphate isomerase, putative, expressed
Arahy.14	AhLine8.14G256200	AhLine8.14G256200.v1.3	140150901	140151927	Shitouqi	Line8_Shitouqi_INV_26	139931496	140198375	266879	PF01251.14	PTHR11278 PTHR11278:SF1		KOG3320	K02993	GO:0003735 GO:0005622 GO:0005840 GO:0006412	AT3G02560	Ribosomal protein S7e family protein	Cre12.g498900	Cytosolic 80S ribosomal protein S7	LOC_Os03g18580	40S ribosomal protein S7, putative, expressed
Arahy.14	AhLine8.14G256300	AhLine8.14G256300.v1.3	140154186	140156520	Shitouqi	Line8_Shitouqi_INV_26	139931496	140198375	266879	PF12697.3	PTHR10992 PTHR10992:SF733		KOG1454			AT5G38360	alpha/beta-Hydrolases superfamily protein	Cre04.g213100	conserved, expressed esterase / lipase / thioesterase family protein	LOC_Os04g31240	hydrolase, alpha/beta fold family protein, putative, expressed
Arahy.14	AhLine8.14G256400	AhLine8.14G256400.v1.3	140161310	140161645	Shitouqi	Line8_Shitouqi_INV_26	139931496	140198375	266879		PTHR37194					AT1G47820				LOC_Os06g50350	expressed protein
Arahy.14	AhLine8.14G256500	AhLine8.14G256500.v1.3	140173939	140175835	Shitouqi	Line8_Shitouqi_INV_26	139931496	140198375	266879	PF14108.2	PTHR34543 PTHR34543:SF1	EC:5.3.99.9				AT1G67080	abscisic acid (aba)-deficient 4	Cre03.g207000	(1 of 1) PTHR34543//PTHR34543:SF1 - FAMILY NOT NAMED // ABSCISIC ACID (ABA)-DEFICIENT 4 PROTEIN	LOC_Os01g03750	expressed protein
Arahy.14	AhLine8.14G256600	AhLine8.14G256600.v1.3	140180403	140181371	Shitouqi	Line8_Shitouqi_INV_26	139931496	140198375	266879		PTHR33384 PTHR33384:SF2					AT5G16110				LOC_Os12g40840	expressed protein
Arahy.14	AhLine8.14G256700	AhLine8.14G256700.v1.3	140183075	140183882	Shitouqi	Line8_Shitouqi_INV_26	139931496	140198375	266879	PF00101.16 PF12338.4	PTHR31262 PTHR31262:SF4	EC:4.1.1.39		K01602		AT5G38430	Ribulose bisphosphate carboxylase (small chain) family protein	Cre02.g120150	ribulose-1,5-bisphosphate carboxylase/oxygenase small subunit 2	LOC_Os12g17600	ribulose bisphosphate carboxylase small chain, chloroplast precursor, putative, expressed
Arahy.14	AhLine8.14G256800	AhLine8.14G256800.v1.3	140186201	140186836	Shitouqi	Line8_Shitouqi_INV_26	139931496	140198375	266879	PF00181.19	PTHR13691 PTHR13691:SF20				GO:0003735 GO:0005622 GO:0005840 GO:0006412	ATMG00560	Nucleic acid-binding, OB-fold-like protein
Arahy.14	AhLine8.14G256900	AhLine8.14G256900.v1.3	140195872	140196995	Shitouqi	Line8_Shitouqi_INV_26	139931496	140198375	266879	PF03195.10	PTHR31304 PTHR31304:SF3					AT3G02550	LOB domain-containing protein 41			LOC_Os01g32770	DUF260 domain containing protein, putative, expressed
Arahy.14	AhLine8.14G254200	AhLine8.14G254200.v1.3	139888650	139931593	Shitouqi	Line8_Shitouqi_INV_26	139931496	140198375	266879	PF00069.21 PF00560.29 PF08263.8 PF13855.2	PTHR27009 PTHR27009:SF21	EC:3.1.4.46	KOG1187		GO:0004672 GO:0004713 GO:0005515 GO:0005524 GO:0006468
Arahy.16	AhLine8.16G059100	AhLine8.16G059100.v1.3	12365942	12366571	Shitouqi	Line8_Shitouqi_INV_27	12361872	12456376	94504
Arahy.16	AhLine8.16G059200	AhLine8.16G059200.v1.3	12424098	12424415	Shitouqi	Line8_Shitouqi_INV_27	12361872	12456376	94504
Arahy.16	AhLine8.16G059300	AhLine8.16G059300.v1.3	12426865	12440008	Shitouqi	Line8_Shitouqi_INV_27	12361872	12456376	94504	PF04782.8	PTHR21450 PTHR21450:SF6
Arahy.16	AhLine8.16G171700	AhLine8.16G171700.v1.3	114715421	114727012	Shitouqi	Line8_Shitouqi_INV_30	114667970	114910265	242295	PF01554.14	PTHR11206 PTHR11206:SF102		KOG1347	K03327	GO:0006855 GO:0015238 GO:0015297 GO:0016020 GO:0055085	AT1G33110	MATE efflux family protein			LOC_Os12g03260	MATE efflux family protein, putative, expressed
Arahy.17	AhLine8.17G002600	AhLine8.17G002600.v1.3	87330	87864	Shitouqi	Line8_Shitouqi_INV_31	83550	99686	16136		PTHR33187 PTHR33187:SF4
Arahy.17	AhLine8.17G002700	AhLine8.17G002700.v1.3	87785	93993	Shitouqi	Line8_Shitouqi_INV_31	83550	99686	16136		PTHR34410
Arahy.17	AhLine8.17G002800	AhLine8.17G002800.v1.3	88161	88322	Shitouqi	Line8_Shitouqi_INV_31	83550	99686	16136		PTHR33047 PTHR33047:SF4
Arahy.17	AhLine8.17G002900	AhLine8.17G002900.v1.3	88761	88928	Shitouqi	Line8_Shitouqi_INV_31	83550	99686	16136		PTHR33187
Arahy.17	AhLine8.17G003000	AhLine8.17G003000.v1.3	88902	89375	Shitouqi	Line8_Shitouqi_INV_31	83550	99686	16136		PTHR33047
Arahy.17	AhLine8.17G003100	AhLine8.17G003100.v1.3	96162	96284	Shitouqi	Line8_Shitouqi_INV_31	83550	99686	16136		PTHR33187 PTHR33187:SF4
Arahy.17	AhLine8.17G003200	AhLine8.17G003200.v1.3	96686	96847	Shitouqi	Line8_Shitouqi_INV_31	83550	99686	16136		PTHR33047 PTHR33047:SF4
Arahy.17	AhLine8.17G003300	AhLine8.17G003300.v1.3	97265	98395	Shitouqi	Line8_Shitouqi_INV_31	83550	99686	16136		PTHR33047
Arahy.17	AhLine8.17G052200	AhLine8.17G052200.v1.3	5011622	5012047	Shitouqi	Line8_Shitouqi_INV_32	4997753	5235859	238106
Arahy.17	AhLine8.17G052300	AhLine8.17G052300.v1.3	5024807	5025526	Shitouqi	Line8_Shitouqi_INV_32	4997753	5235859	238106	PF01730.12	PTHR33620 PTHR33620:SF1				GO:0006807 GO:0016151	AT1G21840	urease accessory protein F			LOC_Os02g07150	urease accessory protein F, putative, expressed
Arahy.17	AhLine8.17G052400	AhLine8.17G052400.v1.3	5040356	5045871	Shitouqi	Line8_Shitouqi_INV_32	4997753	5235859	238106	PF04844.9	PTHR33057 PTHR33057:SF13	EC:3.4.11.5
Arahy.17	AhLine8.17G052500	AhLine8.17G052500.v1.3	5046770	5049891	Shitouqi	Line8_Shitouqi_INV_32	4997753	5235859	238106	PF01535.16 PF13041.2 PF13812.2	PTHR24015 PTHR24015:SF414				GO:0005515	AT1G71210	Pentatricopeptide repeat (PPR) superfamily protein			LOC_Os02g03530	PPR repeat domain containing protein, putative, expressed
Arahy.17	AhLine8.17G052600	AhLine8.17G052600.v1.3	5049904	5054176	Shitouqi	Line8_Shitouqi_INV_32	4997753	5235859	238106	PF00931.18	PTHR23155 PTHR23155:SF562		KOG4658		GO:0043531
Arahy.17	AhLine8.17G052700	AhLine8.17G052700.v1.3	5080022	5082177	Shitouqi	Line8_Shitouqi_INV_32	4997753	5235859	238106	PF00957.17 PF13774.2	PTHR21136 PTHR21136:SF104		KOG0859	K08515	GO:0006810 GO:0016021 GO:0016192	AT4G32150	vesicle-associated membrane protein 711	Cre06.g278172	(1 of 1) K08515 - vesicle-associated membrane protein 7 (VAMP7)	LOC_Os06g07780	vesicle-associated membrane protein, putative, expressed
Arahy.17	AhLine8.17G052800	AhLine8.17G052800.v1.3	5093047	5101451	Shitouqi	Line8_Shitouqi_INV_32	4997753	5235859	238106	PF00169.25 PF00620.23 PF14389.2	PTHR23176 PTHR23176:SF44		KOG4271		GO:0007165	AT5G19390	Rho GTPase activation protein (RhoGAP) with PH domain			LOC_Os03g24180	pleckstrin homology domain-containing protein, putative, expressed
Arahy.17	AhLine8.17G052900	AhLine8.17G052900.v1.3	5109574	5111383	Shitouqi	Line8_Shitouqi_INV_32	4997753	5235859	238106		PTHR37246	EC:3.1.1.4				AT4G29070	Phospholipase A2 family protein			LOC_Os07g46420	expressed protein
Arahy.17	AhLine8.17G053000	AhLine8.17G053000.v1.3	5134047	5139066	Shitouqi	Line8_Shitouqi_INV_32	4997753	5235859	238106	PF10373.5 PF10374.5	PTHR15696 PTHR15696:SF0			K14409	GO:0005515	AT5G19400	Telomerase activating protein Est1			LOC_Os08g21350	cig3, putative, expressed
Arahy.17	AhLine8.17G053100	AhLine8.17G053100.v1.3	5139252	5140971	Shitouqi	Line8_Shitouqi_INV_32	4997753	5235859	238106		PTHR31485 PTHR31485:SF4							Cre01.g032600	Hydroxyproline O-arabinosyl transferase 1
Arahy.17	AhLine8.17G053200	AhLine8.17G053200.v1.3	5195881	5197671	Shitouqi	Line8_Shitouqi_INV_32	4997753	5235859	238106	PF00168.26	PTHR31208 PTHR31208:SF3				GO:0005515	AT5G12300	Calcium-dependent lipid-binding (CaLB domain) family protein			LOC_Os01g72420	C2 domain containing protein, putative, expressed
Arahy.18	AhLine8.18G139700	AhLine8.18G139700.v1.3	48790394	48792211	Shitouqi	Line8_Shitouqi_INV_34	48284381	49331572	1047191	PF03055.11	PTHR10543 PTHR10543:SF42	EC:1.13.11.51		K09840		AT3G14440	nine-cis-epoxycarotenoid dioxygenase 3			LOC_Os12g42280	9-cis-epoxycarotenoid dioxygenase 1, chloroplast precursor, putative, expressed
Arahy.18	AhLine8.18G157600	AhLine8.18G157600.v1.3	106218643	106222032	Shitouqi	Line8_Shitouqi_INV_36	106170641	106270995	100354	PF02992.10 PF13952.2 PF13960.2 PF13963.2	PTHR10775 PTHR10775:SF102							Cre03.g198651	putative transposase
Arahy.18	AhLine8.18G165000	AhLine8.18G165000.v1.3	112091784	112095149	Shitouqi	Line8_Shitouqi_INV_37	112092213	112094307	2094	PF10250.5	PTHR31741 PTHR31741:SF11					AT2G44500	O-fucosyltransferase family protein
Arahy.18	AhLine8.18G187900	AhLine8.18G187900.v1.3	118406311	118410377	Shitouqi	Line8_Shitouqi_INV_38	118388960	118717865	328905		PTHR33912 PTHR33912:SF3					AT5G13470		Cre02.g116200		LOC_Os01g71262	expressed protein
Arahy.18	AhLine8.18G188000	AhLine8.18G188000.v1.3	118412401	118418998	Shitouqi	Line8_Shitouqi_INV_38	118388960	118717865	328905	PF17098.1	PTHR15217 PTHR15217:SF0		KOG2991		GO:0005634 GO:0048024	AT3G54170	FKBP12 interacting protein 37	Cre07.g347250	FKBP12 interacting protein	LOC_Os06g27970	FKBP12-interacting protein of 37 kDa, putative, expressed
Arahy.18	AhLine8.18G188100	AhLine8.18G188100.v1.3	118418395	118429499	Shitouqi	Line8_Shitouqi_INV_38	118388960	118717865	328905		PTHR13948 PTHR13948:SF19
Arahy.18	AhLine8.18G188200	AhLine8.18G188200.v1.3	118429867	118435836	Shitouqi	Line8_Shitouqi_INV_38	118388960	118717865	328905		PTHR10774 PTHR10774:SF61					AT3G08550	elongation defective 1 protein / ELD1 protein	Cre04.g218450		LOC_Os01g13200	abscisic acid insensitive 8, putative, expressed
Arahy.18	AhLine8.18G188300	AhLine8.18G188300.v1.3	118459326	118465351	Shitouqi	Line8_Shitouqi_INV_38	118388960	118717865	328905	PF02458.11	PTHR31642 PTHR31642:SF9	EC:2.3.1.93			GO:0016747
Arahy.18	AhLine8.18G188400	AhLine8.18G188400.v1.3	118499152	118500879	Shitouqi	Line8_Shitouqi_INV_38	118388960	118717865	328905	PF01535.16 PF13041.2 PF14432.2	PTHR24015 PTHR24015:SF835				GO:0005515
Arahy.18	AhLine8.18G188500	AhLine8.18G188500.v1.3	118534527	118537353	Shitouqi	Line8_Shitouqi_INV_38	118388960	118717865	328905	PF00011.17	PTHR11527 PTHR11527:SF131					AT5G04890	HSP20-like chaperones superfamily protein
Arahy.18	AhLine8.18G188600	AhLine8.18G188600.v1.3	118588865	118590701	Shitouqi	Line8_Shitouqi_INV_38	118388960	118717865	328905	PF00407.15	PTHR31907 PTHR31907:SF2				GO:0006952 GO:0009607
Arahy.18	AhLine8.18G188700	AhLine8.18G188700.v1.3	118605673	118607112	Shitouqi	Line8_Shitouqi_INV_38	118388960	118717865	328905	PF00407.15	PTHR31907 PTHR31907:SF2				GO:0006952 GO:0009607
Arahy.19	AhLine8.19G009200	AhLine8.19G009200.v1.3	694014	701962	Shitouqi	Line8_Shitouqi_INV_39	690556	1047335	356779	PF06046.9	PTHR21292 PTHR21292:SF1		KOG2286		GO:0000145 GO:0006887			Cre17.g744847	Component of the Exocyst Complex
Arahy.19	AhLine8.19G009300	AhLine8.19G009300.v1.3	708512	718571	Shitouqi	Line8_Shitouqi_INV_39	690556	1047335	356779	PF06046.9	PTHR21292 PTHR21292:SF1			K06110	GO:0000145 GO:0006887	AT1G71820	SEC6	Cre17.g744847	Component of the Exocyst Complex	LOC_Os02g51430	SEC6, putative, expressed
Arahy.19	AhLine8.19G009400	AhLine8.19G009400.v1.3	719647	723724	Shitouqi	Line8_Shitouqi_INV_39	690556	1047335	356779	PF08241.8	PTHR10108 PTHR10108:SF706	EC:2.1.1.254			GO:0008152 GO:0008168			Cre03.g200350	S-adenosyl-L-methionine-dependent methyltransferase	LOC_Os10g10180	methyltransferase domain containing protein, putative, expressed
Arahy.19	AhLine8.19G009500	AhLine8.19G009500.v1.3	725302	727372	Shitouqi	Line8_Shitouqi_INV_39	690556	1047335	356779	PF00383.18	PTHR11079 PTHR11079:SF10	EC:3.5.4.26		K11752	GO:0003824 GO:0008270 GO:0008835 GO:0009231 GO:0055114	AT4G20960	Cytidine/deoxycytidylate deaminase family protein			LOC_Os03g02600	riboflavin biosynthesis protein ribD, putative, expressed
Arahy.19	AhLine8.19G009600	AhLine8.19G009600.v1.3	728868	731592	Shitouqi	Line8_Shitouqi_INV_39	690556	1047335	356779	PF00201.14	PTHR11926 PTHR11926:SF396			K13691	GO:0008152 GO:0016758			Cre07.g322884	(1 of 1) PTHR11926//PTHR11926:SF16 - GLUCOSYL/GLUCURONOSYL TRANSFERASES // PROTEIN UGT-61-RELATED	LOC_Os09g34250	UDP-glucoronosyl and UDP-glucosyl transferase domain containing protein, expressed
Arahy.19	AhLine8.19G009700	AhLine8.19G009700.v1.3	739367	741504	Shitouqi	Line8_Shitouqi_INV_39	690556	1047335	356779	PF06813.9 PF07690.12	PTHR21576 PTHR21576:SF40				GO:0016021 GO:0055085			Cre01.g039950	Major facilitator superfamily transporter
Arahy.19	AhLine8.19G009800	AhLine8.19G009800.v1.3	743454	746986	Shitouqi	Line8_Shitouqi_INV_39	690556	1047335	356779	PF01408.18	PTHR22604 PTHR22604:SF132	EC:1.1.1.179 EC:1.3.1.20	KOG2741		GO:0016491			Cre01.g003200	(1 of 1) 1.1.1.179 - D-xylose 1-dehydrogenase (NADP(+)) / D-xylose-NADP dehydrogenase	LOC_Os10g26400	uncharacterized oxidoreductase, putative, expressed
Arahy.19	AhLine8.19G009900	AhLine8.19G009900.v1.3	751293	753769	Shitouqi	Line8_Shitouqi_INV_39	690556	1047335	356779	PF01408.18	PTHR22604 PTHR22604:SF132	EC:1.1.1.179	KOG2741		GO:0016491			Cre01.g003200	(1 of 1) 1.1.1.179 - D-xylose 1-dehydrogenase (NADP(+)) / D-xylose-NADP dehydrogenase	LOC_Os10g26400	uncharacterized oxidoreductase, putative, expressed
Arahy.19	AhLine8.19G010000	AhLine8.19G010000.v1.3	764382	766258	Shitouqi	Line8_Shitouqi_INV_39	690556	1047335	356779	PF00153.23	PTHR24089 PTHR24089:SF221		KOG0768	K15111 K15113	GO:0055085	AT5G42130	Mitochondrial substrate carrier family protein			LOC_Os01g73420	mitochondrial carrier protein, putative, expressed
Arahy.19	AhLine8.19G010100	AhLine8.19G010100.v1.3	774907	778491	Shitouqi	Line8_Shitouqi_INV_39	690556	1047335	356779		PTHR37201					AT1G73090		Cre06.g248750
Arahy.19	AhLine8.19G010200	AhLine8.19G010200.v1.3	779515	781626	Shitouqi	Line8_Shitouqi_INV_39	690556	1047335	356779	PF10615.5	PTHR13343 PTHR13343:SF14				GO:0010181 GO:0016491 GO:0055114	AT3G21200	proton gradient regulation 7	Cre03.g156600	(1 of 1) PTHR13343//PTHR13343:SF14 - CREG1 PROTEIN // GENOMIC DNA, CHROMOSOME 3, P1 CLONE: MXL8	LOC_Os08g15500	expressed protein
Arahy.19	AhLine8.19G010300	AhLine8.19G010300.v1.3	782142	784127	Shitouqi	Line8_Shitouqi_INV_39	690556	1047335	356779	PF03081.11	PTHR12542 PTHR12542:SF43		KOG2344	K07195	GO:0000145 GO:0006887
Arahy.19	AhLine8.19G010400	AhLine8.19G010400.v1.3	784872	790187	Shitouqi	Line8_Shitouqi_INV_39	690556	1047335	356779	PF01602.16 PF07718.8 PF14806.2	PTHR10635			K17301	GO:0005198 GO:0005488 GO:0005737 GO:0006886 GO:0016192 GO:0030117 GO:0030126 GO:0030131	AT4G31480	Coatomer, beta subunit	Cre04.g217921	Beta subunit of COP-I complex	LOC_Os11g07280	coatomer subunit beta-1, putative, expressed
Arahy.19	AhLine8.19G010500	AhLine8.19G010500.v1.3	797823	801002	Shitouqi	Line8_Shitouqi_INV_39	690556	1047335	356779	PF10250.5	PTHR31288 PTHR31288:SF5					AT3G21190	O-fucosyltransferase family protein			LOC_Os09g32320	growth regulator related protein, putative, expressed
Arahy.19	AhLine8.19G010600	AhLine8.19G010600.v1.3	801393	803017	Shitouqi	Line8_Shitouqi_INV_39	690556	1047335	356779	PF13041.2	PTHR24015 PTHR24015:SF588				GO:0005515	AT1G07590	Tetratricopeptide repeat (TPR)-like superfamily protein			LOC_Os08g06500	PPR repeat domain containing protein, putative, expressed
Arahy.19	AhLine8.19G010700	AhLine8.19G010700.v1.3	803501	817019	Shitouqi	Line8_Shitouqi_INV_39	690556	1047335	356779	PF00122.16 PF00689.17 PF00690.22 PF00702.22 PF12515.4	PTHR24093 PTHR24093:SF359	EC:3.6.3.8		K01537	GO:0000166 GO:0005388 GO:0005516 GO:0005524 GO:0016020 GO:0016021 GO:0046872 GO:0070588	AT3G21180	autoinhibited Ca(2+)-ATPase 9	Cre12.g505350	Flagellar Associated Protein 10	LOC_Os04g51610	calcium-transporting ATPase, plasma membrane-type, putative, expressed
Arahy.19	AhLine8.19G010800	AhLine8.19G010800.v1.3	822786	826881	Shitouqi	Line8_Shitouqi_INV_39	690556	1047335	356779	PF01545.17	PTHR13414			K14696	GO:0006812 GO:0008324 GO:0016021 GO:0055085	AT1G51610	Cation efflux family protein			LOC_Os04g23180	cation efflux family protein, putative, expressed
Arahy.19	AhLine8.19G010900	AhLine8.19G010900.v1.3	827437	833150	Shitouqi	Line8_Shitouqi_INV_39	690556	1047335	356779	PF01532.16	PTHR11742 PTHR11742:SF42	EC:3.2.1.113		K01230	GO:0004571 GO:0005509 GO:0016020	AT1G51590	alpha-mannosidase 1			LOC_Os04g51690	glycosyl hydrolase family 47 domain contain protein, expressed
Arahy.19	AhLine8.19G011000	AhLine8.19G011000.v1.3	836699	840092	Shitouqi	Line8_Shitouqi_INV_39	690556	1047335	356779	PF00320.23 PF06200.10 PF06203.10	PTHR10071 PTHR10071:SF167				GO:0003700 GO:0005515 GO:0006355 GO:0008270 GO:0043565	AT1G51600	ZIM-LIKE 2			LOC_Os06g48534	GATA transcription factor 25, putative, expressed
Arahy.19	AhLine8.19G011100	AhLine8.19G011100.v1.3	841589	845242	Shitouqi	Line8_Shitouqi_INV_39	690556	1047335	356779	PF00013.25	PTHR10288 PTHR10288:SF174		KOG2190	K13162	GO:0003676 GO:0003723	AT1G51580	RNA-binding KH domain-containing protein			LOC_Os09g32300	KH domain-containing protein, putative, expressed
Arahy.19	AhLine8.19G011200	AhLine8.19G011200.v1.3	854918	856532	Shitouqi	Line8_Shitouqi_INV_39	690556	1047335	356779		PTHR37201
Arahy.19	AhLine8.19G011300	AhLine8.19G011300.v1.3	857088	858469	Shitouqi	Line8_Shitouqi_INV_39	690556	1047335	356779		PTHR32133 PTHR32133:SF89				GO:0005515					LOC_Os03g25250	OsFBX90 - F-box domain containing protein, expressed
Arahy.19	AhLine8.19G011400	AhLine8.19G011400.v1.3	882366	883247	Shitouqi	Line8_Shitouqi_INV_39	690556	1047335	356779	PF00643.20	PTHR31717 PTHR31717:SF11				GO:0005622 GO:0008270	AT3G21150	B-box 32			LOC_Os02g07930	B-box zinc finger family protein, putative, expressed
Arahy.19	AhLine8.19G011500	AhLine8.19G011500.v1.3	888423	891021	Shitouqi	Line8_Shitouqi_INV_39	690556	1047335	356779	PF02485.17	PTHR19297 PTHR19297:SF100		KOG0799	K00771	GO:0008375 GO:0016020
Arahy.19	AhLine8.19G011600	AhLine8.19G011600.v1.3	893535	897674	Shitouqi	Line8_Shitouqi_INV_39	690556	1047335	356779	PF13883.2	PTHR13343 PTHR13343:SF16		KOG3374		GO:0010181 GO:0016491 GO:0055114	AT1G51560	Pyridoxamine 5'-phosphate oxidase family protein	Cre12.g520200	Conserved in the Plant Lineage	LOC_Os08g40570	pyridoxamine 5'-phosphate oxidase family protein, putative, expressed
Arahy.19	AhLine8.19G011700	AhLine8.19G011700.v1.3	898804	901228	Shitouqi	Line8_Shitouqi_INV_39	690556	1047335	356779	PF13415.2	PTHR23244 PTHR23244:SF324		KOG4693		GO:0005515	AT1G51550	Kelch repeat-containing F-box family protein	Cre01.g013050	(1 of 1) PF01344//PF12937 - Kelch motif (Kelch_1) // F-box-like (F-box-like)	LOC_Os08g13360	kelch repeat protein, putative, expressed
Arahy.19	AhLine8.19G011800	AhLine8.19G011800.v1.3	901721	904481	Shitouqi	Line8_Shitouqi_INV_39	690556	1047335	356779	PF01344.21 PF13418.2 PF13964.2	PTHR24413 PTHR24413:SF137				GO:0005515 GO:0008152 GO:0016757	AT1G51540	Galactose oxidase/kelch repeat superfamily protein			LOC_Os04g41020	kelch repeat protein, putative, expressed
Arahy.19	AhLine8.19G011900	AhLine8.19G011900.v1.3	905886	908818	Shitouqi	Line8_Shitouqi_INV_39	690556	1047335	356779		PTHR33709 PTHR33709:SF4
Arahy.19	AhLine8.19G012000	AhLine8.19G012000.v1.3	912719	915476	Shitouqi	Line8_Shitouqi_INV_39	690556	1047335	356779		PTHR34044 PTHR34044:SF1				GO:0016491 GO:0055114	AT1G16080		Cre10.g435850	conserved expressed protein, perhaps chloroplast targetted	LOC_Os08g16570	expressed protein
Arahy.19	AhLine8.19G012100	AhLine8.19G012100.v1.3	926905	932920	Shitouqi	Line8_Shitouqi_INV_39	690556	1047335	356779	PF00847.16	PTHR32467 PTHR32467:SF20			K09285	GO:0003677 GO:0003700 GO:0006355 GO:0007275	AT1G16060	ARIA-interacting double AP2 domain protein
Arahy.19	AhLine8.19G012200	AhLine8.19G012200.v1.3	938999	940775	Shitouqi	Line8_Shitouqi_INV_39	690556	1047335	356779	PF07714.13	PTHR24056 PTHR24056:SF178	EC:2.7.11.22 EC:2.7.11.23	KOG0594	K07760	GO:0004672 GO:0004713 GO:0005524 GO:0006468	AT2G38620	cyclin-dependent kinase B1;2	Cre08.g372550	plant specific cyclin dependent kinase	LOC_Os01g67160	cyclin-dependent kinase B1-1, putative, expressed
Arahy.19	AhLine8.19G012300	AhLine8.19G012300.v1.3	942575	946760	Shitouqi	Line8_Shitouqi_INV_39	690556	1047335	356779	PF14541.2	PTHR13683 PTHR13683:SF263	EC:3.4.23.12	KOG1339		GO:0004190 GO:0006508
Arahy.19	AhLine8.19G012400	AhLine8.19G012400.v1.3	957426	960123	Shitouqi	Line8_Shitouqi_INV_39	690556	1047335	356779	PF00450.18	PTHR11802 PTHR11802:SF71	EC:3.4.16.6			GO:0004185 GO:0006508
Arahy.19	AhLine8.19G012500	AhLine8.19G012500.v1.3	963497	966805	Shitouqi	Line8_Shitouqi_INV_39	690556	1047335	356779		PTHR33494 PTHR33494:SF1
Arahy.19	AhLine8.19G012600	AhLine8.19G012600.v1.3	967925	969174	Shitouqi	Line8_Shitouqi_INV_39	690556	1047335	356779							AT1G03710	Cystatin/monellin superfamily protein
Arahy.19	AhLine8.19G012700	AhLine8.19G012700.v1.3	970442	973643	Shitouqi	Line8_Shitouqi_INV_39	690556	1047335	356779		PTHR37205					AT1G80940	(1 of 1) PTHR37205:SF1 - F23A5.30 PROTEIN			LOC_Os02g55080	snf1-related kinase interactor 2, putative, expressed
Arahy.19	AhLine8.19G012800	AhLine8.19G012800.v1.3	979000	979728	Shitouqi	Line8_Shitouqi_INV_39	690556	1047335	356779
Arahy.19	AhLine8.19G012900	AhLine8.19G012900.v1.3	984629	986574	Shitouqi	Line8_Shitouqi_INV_39	690556	1047335	356779	PF02114.12	PTHR21148 PTHR21148:SF1		KOG3170			AT5G14240	Thioredoxin superfamily protein	Cre06.g291900	Phosducin-like protein	LOC_Os01g08960	phosducin-like protein 3, putative, expressed
Arahy.19	AhLine8.19G013000	AhLine8.19G013000.v1.3	990281	991875	Shitouqi	Line8_Shitouqi_INV_39	690556	1047335	356779	PF14244.2	PTHR34222 PTHR34222:SF2	EC:2.7.7.49			GO:0003676 GO:0008270
Arahy.19	AhLine8.19G013100	AhLine8.19G013100.v1.3	993661	994314	Shitouqi	Line8_Shitouqi_INV_39	690556	1047335	356779	PF02466.15	PTHR10485 PTHR10485:SF0		KOG1652		GO:0005744 GO:0006886 GO:0015450	AT2G37410	translocase inner membrane subunit 17-2	Cre10.g452650	Mitochondrial inner membrane translocase subunit	LOC_Os07g41330	mitochondrial import inner membrane translocase subunit Tim17, putative, expressed
Arahy.19	AhLine8.19G013200	AhLine8.19G013200.v1.3	995696	998069	Shitouqi	Line8_Shitouqi_INV_39	690556	1047335	356779	PF00012.16	PTHR19375 PTHR19375:SF229			K03283		AT1G16030	heat shock protein 70B	Cre08.g372100	Heat shock protein 70A
Arahy.19	AhLine8.19G013300	AhLine8.19G013300.v1.3	1033630	1034607	Shitouqi	Line8_Shitouqi_INV_39	690556	1047335	356779
Arahy.19	AhLine8.19G013400	AhLine8.19G013400.v1.3	1034608	1038914	Shitouqi	Line8_Shitouqi_INV_39	690556	1047335	356779	PF02458.11	PTHR31642 PTHR31642:SF11	EC:2.3.1.133		K13065	GO:0016747	AT5G48930	hydroxycinnamoyl-CoA shikimate/quinate hydroxycinnamoyl transferase			LOC_Os04g42250	transferase family protein, putative, expressed
Arahy.19	AhLine8.19G009100	AhLine8.19G009100.v1.3	689930	693304	Shitouqi	Line8_Shitouqi_INV_39	690556	1047335	356779	PF03398.10	PTHR12161 PTHR12161:SF21		KOG2027			AT1G34220	Regulator of Vps4 activity in the MVB pathway protein	Cre10.g435400	(1 of 1) PTHR12161:SF5 - PROTEIN ISTR-1, ISOFORM A	LOC_Os08g07830	DUF292 domain containing protein, expressed
Arahy.19	AhLine8.19G135500	AhLine8.19G135500.v1.3	71058395	71058802	Shitouqi	Line8_Shitouqi_INV_40	70601642	79956331	9354689	PF00036.28	PTHR10891 PTHR10891:SF608				GO:0005509	AT1G54530	Calcium-binding EF hand family protein
Arahy.19	AhLine8.19G135600	AhLine8.19G135600.v1.3	71236857	71240085	Shitouqi	Line8_Shitouqi_INV_40	70601642	79956331	9354689	PF03096.10	PTHR11034 PTHR11034:SF24		KOG2931	K18266
Arahy.19	AhLine8.19G135700	AhLine8.19G135700.v1.3	73081716	73082282	Shitouqi	Line8_Shitouqi_INV_40	70601642	79956331	9354689
Arahy.19	AhLine8.19G135800	AhLine8.19G135800.v1.3	73292068	73295109	Shitouqi	Line8_Shitouqi_INV_40	70601642	79956331	9354689	PF13837.2	PTHR21654 PTHR21654:SF22		KOG4282		GO:0003677	AT5G28300	Duplicated homeodomain-like superfamily protein
Arahy.19	AhLine8.19G135900	AhLine8.19G135900.v1.3	75859565	75862488	Shitouqi	Line8_Shitouqi_INV_40	70601642	79956331	9354689	PF06201.9	PTHR12175 PTHR12175:SF2		KOG1730			AT3G04780	Protein of unknown function (DUF1000)	Cre17.g730250	Proteasome-interacting thioredoxin	LOC_Os03g58130	thioredoxin, putative, expressed
Arahy.19	AhLine8.19G136000	AhLine8.19G136000.v1.3	76105364	76107323	Shitouqi	Line8_Shitouqi_INV_40	70601642	79956331	9354689	PF04504.10	PTHR31662					AT4G25210	DNA-binding storekeeper protein-related transcriptional regulator
Arahy.19	AhLine8.19G136100	AhLine8.19G136100.v1.3	77324227	77327136	Shitouqi	Line8_Shitouqi_INV_40	70601642	79956331	9354689		PTHR33881 PTHR33881:SF1
Arahy.19	AhLine8.19G136200	AhLine8.19G136200.v1.3	77337465	77343870	Shitouqi	Line8_Shitouqi_INV_40	70601642	79956331	9354689	PF00069.21	PTHR24362 PTHR24362:SF255	EC:2.7.11.1	KOG0598	K08857	GO:0004672 GO:0004713 GO:0005524 GO:0006468	AT1G54510	NIMA-related serine/threonine kinase 1	Cre05.g232750	NimA-related protein kinase	LOC_Os12g41180	LSTK-1-like kinase, putative, expressed
Arahy.19	AhLine8.19G136300	AhLine8.19G136300.v1.3	79648351	79652337	Shitouqi	Line8_Shitouqi_INV_40	70601642	79956331	9354689	PF03398.10	PTHR12161 PTHR12161:SF13
Arahy.19	AhLine8.19G136400	AhLine8.19G136400.v1.3	79660617	79665415	Shitouqi	Line8_Shitouqi_INV_40	70601642	79956331	9354689	PF02309.12	PTHR31734 PTHR31734:SF28			K14484	GO:0005634 GO:0006355
Arahy.19	AhLine8.19G140000	AhLine8.19G140000.v1.3	92823523	92826528	Shitouqi	Line8_Shitouqi_INV_41	92782544	93908905	1126361	PF00646.29 PF14299.2	PTHR32278 PTHR32278:SF6				GO:0005515	AT2G02230	phloem protein 2-B1			LOC_Os02g56840	OsFBX70 - F-box domain containing protein, expressed
Arahy.19	AhLine8.19G140100	AhLine8.19G140100.v1.3	93299922	93302297	Shitouqi	Line8_Shitouqi_INV_41	92782544	93908905	1126361	PF13489.2	PTHR22809 PTHR22809:SF5	EC:2.1.1.268	KOG2361			AT1G54650	Methyltransferase family protein	Cre16.g668100	S-adenosyl-L-methionine-dependent methyltransferase	LOC_Os07g23169	methyltransferase, putative, expressed
Arahy.19	AhLine8.19G140200	AhLine8.19G140200.v1.3	93690412	93693590	Shitouqi	Line8_Shitouqi_INV_41	92782544	93908905	1126361	PF00072.20 PF01590.22	PTHR24423 PTHR24423:SF530	EC:2.7.11.1	KOG0519		GO:0000155 GO:0000160 GO:0004673 GO:0005515 GO:0005789 GO:0007165 GO:0009873	AT3G04580	Signal transduction histidine kinase, hybrid-type, ethylene sensor			LOC_Os04g08740	ethylene receptor, putative, expressed
Arahy.20	AhLine8.20G000100	AhLine8.20G000100.v1.3	12554	13637	Shitouqi	Line8_Shitouqi_INV_42	1	1477392	1477391	PF13499.2	PTHR10891 PTHR10891:SF290		KOG0027	K13448	GO:0005509	AT1G32250	Calcium-binding EF-hand family protein			LOC_Os01g32120	OsCML11 - Calmodulin-related calcium sensor protein, expressed
Arahy.20	AhLine8.20G000200	AhLine8.20G000200.v1.3	23559	29751	Shitouqi	Line8_Shitouqi_INV_42	1	1477392	1477391	PF00005.23 PF00664.19 PF09818.5	PTHR24221 PTHR24221:SF138	EC:3.6.3.44		K05658	GO:0005524 GO:0006810 GO:0016021 GO:0016887 GO:0042626 GO:0055085	AT4G25960	P-glycoprotein 2			LOC_Os02g46680	multidrug resistance protein, putative, expressed
Arahy.20	AhLine8.20G000300	AhLine8.20G000300.v1.3	30812	31675	Shitouqi	Line8_Shitouqi_INV_42	1	1477392	1477391	PF13639.2	PTHR14155				GO:0005515 GO:0008270	AT4G17920	RING/U-box superfamily protein
Arahy.20	AhLine8.20G000400	AhLine8.20G000400.v1.3	33676	34482	Shitouqi	Line8_Shitouqi_INV_42	1	1477392	1477391	PF00335.16	PTHR32191 PTHR32191:SF14				GO:0006811 GO:0006835 GO:0016020 GO:0016021 GO:0017153					LOC_Os03g01012	tetraspanin family protein, putative, expressed
Arahy.20	AhLine8.20G000500	AhLine8.20G000500.v1.3	36644	39787	Shitouqi	Line8_Shitouqi_INV_42	1	1477392	1477391	PF05701.7	PTHR32054 PTHR32054:SF2
Arahy.20	AhLine8.20G000600	AhLine8.20G000600.v1.3	39944	43771	Shitouqi	Line8_Shitouqi_INV_42	1	1477392	1477391	PF04172.12	PTHR30249 PTHR30249:SF0					AT1G32080	membrane protein, putative	Cre09.g394850	LrgB-like protein	LOC_Os10g42780	lrgB-like family protein, expressed
Arahy.20	AhLine8.20G000700	AhLine8.20G000700.v1.3	52228	55184	Shitouqi	Line8_Shitouqi_INV_42	1	1477392	1477391		PTHR37891 PTHR37891:SF1									LOC_Os06g02370	expressed protein
Arahy.20	AhLine8.20G000800	AhLine8.20G000800.v1.3	58277	69297	Shitouqi	Line8_Shitouqi_INV_42	1	1477392	1477391	PF00145.13 PF00385.20 PF01426.14	PTHR10629 PTHR10629:SF34	EC:2.1.1.37		K00558	GO:0003682 GO:0008168	AT4G19020	chromomethylase 2			LOC_Os05g13780	C-5 cytosine-specific DNA methylase, putative, expressed
Arahy.20	AhLine8.20G000900	AhLine8.20G000900.v1.3	70475	73814	Shitouqi	Line8_Shitouqi_INV_42	1	1477392	1477391	PF02492.15 PF07683.10	PTHR13748 PTHR13748:SF40		KOG2743					Cre16.g692901	(1 of 3) PTHR13748//PTHR13748:SF43 - COBW-RELATED // SUBFAMILY NOT NAMED	LOC_Os04g51100	COBW domain containing protein, putative, expressed
Arahy.20	AhLine8.20G001000	AhLine8.20G001000.v1.3	73558	79188	Shitouqi	Line8_Shitouqi_INV_42	1	1477392	1477391	PF01370.17	PTHR10366 PTHR10366:SF330	EC:1.23.1.1 EC:1.23.1.4			GO:0003824 GO:0050662	AT1G32100	pinoresinol reductase 1	Cre11.g477200	Putative 2'-hydroxyisoflavone reductase	LOC_Os12g16410	isoflavone reductase, putative, expressed
Arahy.20	AhLine8.20G001100	AhLine8.20G001100.v1.3	83348	84679	Shitouqi	Line8_Shitouqi_INV_42	1	1477392	1477391	PF01370.17	PTHR10366 PTHR10366:SF397	EC:1.23.1.1 EC:1.23.1.2			GO:0003824 GO:0050662			Cre11.g477200	Putative 2'-hydroxyisoflavone reductase
Arahy.20	AhLine8.20G001200	AhLine8.20G001200.v1.3	85933	88841	Shitouqi	Line8_Shitouqi_INV_42	1	1477392	1477391	PF03637.13	PTHR22599 PTHR22599:SF23		KOG0440	K06685		AT5G45550	Mob1/phocein family protein	Cre02.g107850	Cytokinesis-related protein	LOC_Os03g38020	mps one binder kinase activator-like 1A, putative, expressed
Arahy.20	AhLine8.20G001300	AhLine8.20G001300.v1.3	89358	91433	Shitouqi	Line8_Shitouqi_INV_42	1	1477392	1477391		PTHR36778 PTHR36778:SF1					AT4G19070	Putative membrane lipoprotein			LOC_Os07g05040	cadmium-induced protein, putative, expressed
Arahy.20	AhLine8.20G001400	AhLine8.20G001400.v1.3	94158	99554	Shitouqi	Line8_Shitouqi_INV_42	1	1477392	1477391	PF00924.14	PTHR31618 PTHR31618:SF5		KOG4629		GO:0016020 GO:0055085			Cre12.g505800	Predicted protein with mechanosensitive ion channel domain
Arahy.20	AhLine8.20G001500	AhLine8.20G001500.v1.3	101604	105467	Shitouqi	Line8_Shitouqi_INV_42	1	1477392	1477391		PTHR37766 PTHR37766:SF1					AT5G48340				LOC_Os01g67170	expressed protein
Arahy.20	AhLine8.20G001600	AhLine8.20G001600.v1.3	104294	107486	Shitouqi	Line8_Shitouqi_INV_42	1	1477392	1477391	PF01300.14	PTHR17490		KOG3051		GO:0003725	AT5G60590	DHBP synthase RibB-like alpha/beta domain			LOC_Os03g10450	Sua5/YciO/YrdC/YwlC family protein, putative, expressed
Arahy.20	AhLine8.20G001700	AhLine8.20G001700.v1.3	107817	113379	Shitouqi	Line8_Shitouqi_INV_42	1	1477392	1477391	PF03141.12	PTHR10108 PTHR10108:SF907	EC:2.1.1.41			GO:0008168	AT1G31850	S-adenosyl-L-methionine-dependent methyltransferases superfamily protein
Arahy.20	AhLine8.20G001800	AhLine8.20G001800.v1.3	117556	121918	Shitouqi	Line8_Shitouqi_INV_42	1	1477392	1477391	PF00515.24	PTHR23083 PTHR23083:SF39				GO:0005515 GO:0034464 GO:0035058	AT2G43040	tetratricopeptide repeat (TPR)-containing protein	Cre13.g586200	(1 of 22) PF07719 - Tetratricopeptide repeat (TPR_2)	LOC_Os12g37780	tetratricopeptide repeat domain containing protein, expressed
Arahy.20	AhLine8.20G001900	AhLine8.20G001900.v1.3	123310	125270	Shitouqi	Line8_Shitouqi_INV_42	1	1477392	1477391	PF00324.17	PTHR11785 PTHR11785:SF338		KOG1287		GO:0003333 GO:0006810 GO:0015171 GO:0016020 GO:0055085	AT1G31830	Amino acid permease family protein	Cre06.g292350	Amino acid carrier	LOC_Os02g47210	amino acid permease family protein, putative, expressed
Arahy.20	AhLine8.20G002000	AhLine8.20G002000.v1.3	126099	126605	Shitouqi	Line8_Shitouqi_INV_42	1	1477392	1477391	PF13639.2	PTHR14155 PTHR14155:SF144				GO:0005515 GO:0008270					LOC_Os11g47690	zinc finger, C3HC4 type domain containing protein, expressed
Arahy.20	AhLine8.20G002100	AhLine8.20G002100.v1.3	127746	135897	Shitouqi	Line8_Shitouqi_INV_42	1	1477392	1477391	PF00069.21 PF08263.8 PF13855.2	PTHR27000 PTHR27000:SF202	EC:2.7.11.1	KOG1187		GO:0004672 GO:0004713 GO:0005515 GO:0005524 GO:0006468	AT1G31420	Leucine-rich repeat protein kinase family protein	Cre07.g339850	(1 of 268) PTHR23257 - SERINE-THREONINE PROTEIN KINASE	LOC_Os03g16010	BRASSINOSTEROID INSENSITIVE 1-associated receptor kinase 1 precursor, putative, expressed
Arahy.20	AhLine8.20G002200	AhLine8.20G002200.v1.3	138872	142211	Shitouqi	Line8_Shitouqi_INV_42	1	1477392	1477391	PF13416.2	PTHR30222 PTHR30222:SF3				GO:0015846 GO:0019808 GO:0042597	AT1G31410	putrescine-binding periplasmic protein-related	Cre06.g292100	(1 of 1) PTHR30222 - SPERMIDINE/PUTRESCINE-BINDING PERIPLASMIC PROTEIN	LOC_Os04g51310	putrescine-binding periplasmic protein-related, putative, expressed
Arahy.20	AhLine8.20G002300	AhLine8.20G002300.v1.3	145845	147119	Shitouqi	Line8_Shitouqi_INV_42	1	1477392	1477391	PF14541.2	PTHR13683 PTHR13683:SF298	EC:3.4.23.12	KOG1339		GO:0004190 GO:0006508					LOC_Os01g08330	aspartic proteinase nepenthesin-1 precursor, putative, expressed
Arahy.20	AhLine8.20G002400	AhLine8.20G002400.v1.3	148794	150826	Shitouqi	Line8_Shitouqi_INV_42	1	1477392	1477391	PF06813.9	PTHR21576 PTHR21576:SF7									LOC_Os11g01590	nodulin, putative, expressed
Arahy.20	AhLine8.20G002500	AhLine8.20G002500.v1.3	159646	163262	Shitouqi	Line8_Shitouqi_INV_42	1	1477392	1477391	PF03283.9	PTHR21562 PTHR21562:SF4				GO:0016787	AT4G19420	Pectinacetylesterase family protein			LOC_Os02g47400	pectinacetylesterase domain containing protein, expressed
Arahy.20	AhLine8.20G002600	AhLine8.20G002600.v1.3	165853	169877	Shitouqi	Line8_Shitouqi_INV_42	1	1477392	1477391	PF03283.9	PTHR21562 PTHR21562:SF4				GO:0016787
Arahy.20	AhLine8.20G002700	AhLine8.20G002700.v1.3	170721	172859	Shitouqi	Line8_Shitouqi_INV_42	1	1477392	1477391	PF03283.9	PTHR21562 PTHR21562:SF4				GO:0016787
Arahy.20	AhLine8.20G002800	AhLine8.20G002800.v1.3	174067	180065	Shitouqi	Line8_Shitouqi_INV_42	1	1477392	1477391	PF03759.9	PTHR33101 PTHR33101:SF2				GO:0005089	AT1G31650	RHO guanyl-nucleotide exchange factor 14			LOC_Os02g47420	ATROPGEF7/ROPGEF7, putative, expressed
Arahy.20	AhLine8.20G002900	AhLine8.20G002900.v1.3	182360	182977	Shitouqi	Line8_Shitouqi_INV_42	1	1477392	1477391		PTHR31852 PTHR31852:SF9					AT5G45320	(1 of 50) PF03168 - Late embryogenesis abundant protein			LOC_Os06g49650	harpin-induced protein 1 domain containing protein, expressed
Arahy.20	AhLine8.20G003000	AhLine8.20G003000.v1.3	185701	187176	Shitouqi	Line8_Shitouqi_INV_42	1	1477392	1477391	PF01535.16 PF13041.2	PTHR24015 PTHR24015:SF821				GO:0005515 GO:0008880					LOC_Os04g44030	PPR repeat domain containing protein, putative, expressed
Arahy.20	AhLine8.20G003100	AhLine8.20G003100.v1.3	206821	214474	Shitouqi	Line8_Shitouqi_INV_42	1	1477392	1477391	PF00732.15 PF05199.9	PTHR10668 PTHR10668:SF80	EC:1.1.3.20			GO:0016614 GO:0046577 GO:0050660 GO:0055114	AT4G19380	Long-chain fatty alcohol dehydrogenase family protein
Arahy.20	AhLine8.20G003200	AhLine8.20G003200.v1.3	215601	217598	Shitouqi	Line8_Shitouqi_INV_42	1	1477392	1477391	PF06749.8	PTHR31769 PTHR31769:SF6					AT4G19370	Protein of unknown function (DUF1218)			LOC_Os02g47450	expressed protein
Arahy.20	AhLine8.20G003300	AhLine8.20G003300.v1.3	220576	225024	Shitouqi	Line8_Shitouqi_INV_42	1	1477392	1477391	PF03980.10	PTHR15459					AT4G19350	embryo defective 3006			LOC_Os08g06520	expressed protein
Arahy.20	AhLine8.20G003400	AhLine8.20G003400.v1.3	232575	235491	Shitouqi	Line8_Shitouqi_INV_42	1	1477392	1477391	PF00067.18	PTHR24286 PTHR24286:SF10	EC:1.14.13.93	KOG0157		GO:0004497 GO:0005506 GO:0016705 GO:0020037 GO:0055114	AT5G45340	cytochrome P450, family 707, subfamily A, polypeptide 3	Cre07.g325000	Cytochrome P450, CYP120 superfamily	LOC_Os02g47470	cytochrome P450, putative, expressed
Arahy.20	AhLine8.20G003500	AhLine8.20G003500.v1.3	258584	261572	Shitouqi	Line8_Shitouqi_INV_42	1	1477392	1477391	PF01535.16 PF13041.2 PF13812.2	PTHR24015 PTHR24015:SF553				GO:0005515
Arahy.20	AhLine8.20G003600	AhLine8.20G003600.v1.3	264119	269199	Shitouqi	Line8_Shitouqi_INV_42	1	1477392	1477391	PF03407.12	PTHR10994 PTHR10994:SF69					AT2G35610	xyloglucanase 113	Cre14.g629000	Arabinose chain extension enzyme for HRGP 1	LOC_Os03g38930	expressed protein
Arahy.20	AhLine8.20G003700	AhLine8.20G003700.v1.3	270212	271920	Shitouqi	Line8_Shitouqi_INV_42	1	1477392	1477391
Arahy.20	AhLine8.20G003800	AhLine8.20G003800.v1.3	275782	278089	Shitouqi	Line8_Shitouqi_INV_42	1	1477392	1477391	PF00892.16	PTHR31218 PTHR31218:SF57				GO:0016020 GO:0016021 GO:0022857	AT4G19185	nodulin MtN21 /EamA-like transporter family protein			LOC_Os02g47500	nodulin, putative, expressed
Arahy.20	AhLine8.20G003900	AhLine8.20G003900.v1.3	279805	280152	Shitouqi	Line8_Shitouqi_INV_42	1	1477392	1477391
Arahy.20	AhLine8.20G004000	AhLine8.20G004000.v1.3	283913	286902	Shitouqi	Line8_Shitouqi_INV_42	1	1477392	1477391	PF01553.17	PTHR12497 PTHR12497:SF1	EC:2.3.1.23	KOG2847	K13511	GO:0006644 GO:0008152 GO:0016746	AT1G78690	Phospholipid/glycerol acyltransferase family protein
Arahy.20	AhLine8.20G004100	AhLine8.20G004100.v1.3	293693	301315	Shitouqi	Line8_Shitouqi_INV_42	1	1477392	1477391	PF00225.19 PF00373.14 PF00784.13 PF09379.6	PTHR24115 PTHR24115:SF470	EC:3.6.4.5	KOG0239		GO:0003777 GO:0003824 GO:0005524 GO:0005856 GO:0005871 GO:0007018 GO:0008017 GO:0016491 GO:0055114	AT5G65930	kinesin-like calmodulin-binding protein (ZWICHEL)	Cre06.g278125	(1 of 1) PF00225//PF00373//PF00784//PF09379 - Kinesin motor domain (Kinesin) // FERM central domain (FERM_M) // MyTH4 domain (MyTH4) // FERM N-terminal domain (FERM_N)	LOC_Os04g57140	kinesin motor domain containing protein, putative, expressed
Arahy.20	AhLine8.20G004200	AhLine8.20G004200.v1.3	301742	306430	Shitouqi	Line8_Shitouqi_INV_42	1	1477392	1477391	PF00082.18 PF02225.18 PF05922.12	PTHR10795 PTHR10795:SF382	EC:3.4.14.10			GO:0004252 GO:0006508			Cre02.g076950	Subtilisin-like protease	LOC_Os06g41880	OsSub51 - Putative Subtilisin homologue, expressed
Arahy.20	AhLine8.20G004300	AhLine8.20G004300.v1.3	336222	339705	Shitouqi	Line8_Shitouqi_INV_42	1	1477392	1477391	PF03982.9	PTHR12317 PTHR12317:SF32	EC:2.3.1.20	KOG0831	K14457	GO:0016747	AT3G51520	diacylglycerol acyltransferase family	Cre03.g205050	conserved expressed protein related to diacylglycerol acyl transferase	LOC_Os02g48350	diacylglycerol O-acyltransferase, putative, expressed
Arahy.20	AhLine8.20G004400	AhLine8.20G004400.v1.3	346286	354053	Shitouqi	Line8_Shitouqi_INV_42	1	1477392	1477391	PF03982.9	PTHR12317 PTHR12317:SF32	EC:2.3.1.20	KOG0831		GO:0016747	AT3G51520	diacylglycerol acyltransferase family	Cre03.g205050	conserved expressed protein related to diacylglycerol acyl transferase	LOC_Os02g48350	diacylglycerol O-acyltransferase, putative, expressed
Arahy.20	AhLine8.20G004500	AhLine8.20G004500.v1.3	355038	359969	Shitouqi	Line8_Shitouqi_INV_42	1	1477392	1477391	PF03547.14	PTHR31651 PTHR31651:SF5		KOG2722		GO:0016021 GO:0055085	AT1G20925	Auxin efflux carrier family protein			LOC_Os09g31478	auxin efflux carrier component, putative, expressed
Arahy.20	AhLine8.20G004600	AhLine8.20G004600.v1.3	364381	371410	Shitouqi	Line8_Shitouqi_INV_42	1	1477392	1477391	PF03547.14	PTHR31651 PTHR31651:SF6		KOG2722		GO:0016021 GO:0055085
Arahy.20	AhLine8.20G004700	AhLine8.20G004700.v1.3	373115	376281	Shitouqi	Line8_Shitouqi_INV_42	1	1477392	1477391	PF00149.24	PTHR11668 PTHR11668:SF241	EC:3.1.3.16	KOG0376	K04460	GO:0016787	AT5G63870	serine/threonine phosphatase 7	Cre12.g500350	Serine/threonine-specific protein phosphatase/bis(5-nucleosyl)-tetraphosphatase	LOC_Os08g40200	Ser/Thr protein phosphatase family protein, putative, expressed
Arahy.20	AhLine8.20G004800	AhLine8.20G004800.v1.3	380126	380521	Shitouqi	Line8_Shitouqi_INV_42	1	1477392	1477391		PTHR34996 PTHR34996:SF3
Arahy.20	AhLine8.20G004900	AhLine8.20G004900.v1.3	383256	386894	Shitouqi	Line8_Shitouqi_INV_42	1	1477392	1477391	PF00070.23	PTHR22912 PTHR22912:SF183	EC:1.8.1.9		K00384	GO:0004791 GO:0005737 GO:0016491 GO:0019430 GO:0055114			Cre07.g355600	NADPH dependent thioredoxin reductase	LOC_Os02g48290	thioredoxin reductase 2, putative, expressed
Arahy.20	AhLine8.20G005000	AhLine8.20G005000.v1.3	391530	395063	Shitouqi	Line8_Shitouqi_INV_42	1	1477392	1477391	PF00368.14	PTHR10572 PTHR10572:SF7	EC:1.1.1.34		K00021	GO:0004420 GO:0008299 GO:0015936 GO:0016021 GO:0016616 GO:0050661 GO:0050662 GO:0055114
Arahy.20	AhLine8.20G005100	AhLine8.20G005100.v1.3	397576	402671	Shitouqi	Line8_Shitouqi_INV_42	1	1477392	1477391	PF03876.13 PF08292.8	PTHR12709 PTHR12709:SF1	EC:2.7.7.6	KOG3297	K03022	GO:0003899 GO:0006351	AT1G06790	RNA polymerase Rpb7 N-terminal domain-containing protein	Cre12.g538400	DNA-directed RNA polymerase II, 19 kDa polypeptide	LOC_Os07g29420	DNA-directed RNA polymerase III subunit RPC8, putative, expressed
Arahy.20	AhLine8.20G005200	AhLine8.20G005200.v1.3	404180	410677	Shitouqi	Line8_Shitouqi_INV_42	1	1477392	1477391	PF11817.4	PTHR14374 PTHR14374:SF0		KOG4386		GO:0005515	AT5G65950	(1 of 1) PTHR14374 - FOIE GRAS			LOC_Os02g48380	expressed protein
Arahy.20	AhLine8.20G005300	AhLine8.20G005300.v1.3	427269	434268	Shitouqi	Line8_Shitouqi_INV_42	1	1477392	1477391	PF05327.7	PTHR12790 PTHR12790:SF0		KOG2434	K15216		AT2G34750	RNA polymerase I specific transcription initiation factor RRN3 protein	Cre03.g207950	(1 of 1) K15216 - RNA polymerase I-specific transcription initiation factor RRN3 (RRN3, TIFIA)	LOC_Os06g47350	RNA polymerase I specific transcription initiation factor RRN3 family protein, putative, expressed
Arahy.20	AhLine8.20G005400	AhLine8.20G005400.v1.3	435400	438325	Shitouqi	Line8_Shitouqi_INV_42	1	1477392	1477391	PF00022.15	PTHR11937 PTHR11937:SF47		KOG0680	K11662	GO:0006281 GO:0006338 GO:0006355 GO:0031011 GO:0035267	AT3G33520	actin-related protein 6	Cre08.g382590	(1 of 1) K11662 - actin-related protein 6 (ACTR6, ARP6)	LOC_Os01g16414	actin, putative, expressed
Arahy.20	AhLine8.20G005500	AhLine8.20G005500.v1.3	446229	452383	Shitouqi	Line8_Shitouqi_INV_42	1	1477392	1477391	PF00083.20 PF07690.12	PTHR23500 PTHR23500:SF96		KOG0255 KOG0569		GO:0016020 GO:0016021 GO:0022857 GO:0022891 GO:0055085
Arahy.20	AhLine8.20G005600	AhLine8.20G005600.v1.3	464119	467420	Shitouqi	Line8_Shitouqi_INV_42	1	1477392	1477391	PF00071.18 PF10199.5	PTHR14659 PTHR14659:SF1		KOG4273		GO:0005525 GO:0007264 GO:0015031	AT5G65960	GTP binding	Cre06.g258150	(1 of 1) PTHR14659:SF1 - ALPHA- AND GAMMA-ADAPTIN-BINDING PROTEIN P34	LOC_Os04g49530	expressed protein
Arahy.20	AhLine8.20G005700	AhLine8.20G005700.v1.3	470215	470895	Shitouqi	Line8_Shitouqi_INV_42	1	1477392	1477391	PF13639.2	PTHR14155 PTHR14155:SF187		KOG1493		GO:0005515 GO:0008270			Cre13.g580750	(1 of 1) K16274 - E3 ubiquitin-protein ligase AIP2 [EC:6.3.2.19] (AIP2)	LOC_Os04g49550	RING-H2 finger protein ATL2A, putative, expressed
Arahy.20	AhLine8.20G005800	AhLine8.20G005800.v1.3	485522	490848	Shitouqi	Line8_Shitouqi_INV_42	1	1477392	1477391	PF03094.11	PTHR31942 PTHR31942:SF18			K08472	GO:0006952 GO:0016021	AT5G65970	Seven transmembrane MLO family protein			LOC_Os10g39520	MLO domain containing protein, putative, expressed
Arahy.20	AhLine8.20G005900	AhLine8.20G005900.v1.3	518135	526649	Shitouqi	Line8_Shitouqi_INV_42	1	1477392	1477391	PF00773.15 PF13638.2	PTHR23355 PTHR23355:SF35	EC:3.1.13.1		K12585		AT2G17510	ribonuclease II family protein	Cre14.g613850	(1 of 1) K12585 - exosome complex exonuclease DIS3/RRP44 (DIS3, RRP44)	LOC_Os03g03710	ribonuclease protein, putative, expressed
Arahy.20	AhLine8.20G006000	AhLine8.20G006000.v1.3	528195	533355	Shitouqi	Line8_Shitouqi_INV_42	1	1477392	1477391	PF06479.8 PF07714.13	PTHR13954 PTHR13954:SF13	EC:2.7.11.1		K08852	GO:0004540 GO:0004672 GO:0004713 GO:0005515 GO:0005524 GO:0006397 GO:0006468	AT2G17520	Endoribonuclease/protein kinase IRE1-like	Cre08.g371052	(1 of 1) PTHR13954:SF6 - SERINE/THREONINE-PROTEIN KINASE/ENDORIBONUCLEASE IRE1	LOC_Os07g28820	ribonuclease 2-5A family protein, expressed
Arahy.20	AhLine8.20G006100	AhLine8.20G006100.v1.3	533797	538863	Shitouqi	Line8_Shitouqi_INV_42	1	1477392	1477391	PF00060.22 PF00497.16 PF13458.2	PTHR18966 PTHR18966:SF245		KOG1052	K05387	GO:0004970 GO:0016020	AT3G51480	glutamate receptor 3.6
Arahy.20	AhLine8.20G006200	AhLine8.20G006200.v1.3	542261	549374	Shitouqi	Line8_Shitouqi_INV_42	1	1477392	1477391	PF00060.22 PF00497.16 PF13458.2	PTHR18966 PTHR18966:SF241		KOG1052	K05387	GO:0004970 GO:0016020
Arahy.20	AhLine8.20G006300	AhLine8.20G006300.v1.3	561647	565815	Shitouqi	Line8_Shitouqi_INV_42	1	1477392	1477391	PF03801.9	PTHR10643		KOG0995		GO:0004180 GO:0006508	AT3G54630	(1 of 1) PTHR10643 - KINETOCHORE PROTEIN NDC80	Cre02.g098300	(1 of 1) K11547 - kinetochore protein NDC80 (NDC80, HEC1, TID3)	LOC_Os08g36490	kinetochore protein, putative, expressed
Arahy.20	AhLine8.20G006400	AhLine8.20G006400.v1.3	563873	564625	Shitouqi	Line8_Shitouqi_INV_42	1	1477392	1477391	PF00175.17	PTHR19384 PTHR19384:SF54	EC:1.18.1.2			GO:0016491 GO:0055114			Cre11.g476750	Ferredoxin-NADP reductase, chloroplast
Arahy.20	AhLine8.20G006500	AhLine8.20G006500.v1.3	568220	571314	Shitouqi	Line8_Shitouqi_INV_42	1	1477392	1477391	PF02765.13	PTHR14513		KOG4757		GO:0000723 GO:0000784 GO:0003677 GO:0043047	AT5G06310	Nucleic acid-binding, OB-fold-like protein			LOC_Os04g39280	ATPOT1, putative, expressed
Arahy.20	AhLine8.20G006600	AhLine8.20G006600.v1.3	571580	579387	Shitouqi	Line8_Shitouqi_INV_42	1	1477392	1477391	PF00060.22 PF00497.16 PF13458.2	PTHR18966 PTHR18966:SF241		KOG1052	K05387	GO:0004970 GO:0016020
Arahy.20	AhLine8.20G006700	AhLine8.20G006700.v1.3	582624	588966	Shitouqi	Line8_Shitouqi_INV_42	1	1477392	1477391	PF00481.17	PTHR13832 PTHR13832:SF304	EC:3.1.3.16	KOG0698		GO:0003824 GO:0004722 GO:0006470	AT3G51470	Protein phosphatase 2C family protein
Arahy.20	AhLine8.20G006800	AhLine8.20G006800.v1.3	592359	593636	Shitouqi	Line8_Shitouqi_INV_42	1	1477392	1477391	PF01490.14	PTHR22950 PTHR22950:SF291		KOG1304	K14209						LOC_Os04g47780	transmembrane amino acid transporter protein, putative, expressed
Arahy.20	AhLine8.20G006900	AhLine8.20G006900.v1.3	595529	600314	Shitouqi	Line8_Shitouqi_INV_42	1	1477392	1477391	PF00069.21	PTHR24055 PTHR24055:SF138	EC:2.7.11.1			GO:0004672 GO:0004713 GO:0005524 GO:0006468					LOC_Os09g37949	serine/threonine-protein kinase SRPK1, putative, expressed
Arahy.20	AhLine8.20G007000	AhLine8.20G007000.v1.3	605096	626141	Shitouqi	Line8_Shitouqi_INV_42	1	1477392	1477391	PF08596.6	PTHR10241 PTHR10241:SF27		KOG1983		GO:0005515	AT4G35560	Transducin/WD40 repeat-like superfamily protein	Cre12.g558250	Regulatory R-SNARE protein, Tomsyn/Sro family (R.Reg)	LOC_Os04g47700	expressed protein
Arahy.20	AhLine8.20G007100	AhLine8.20G007100.v1.3	617923	620214	Shitouqi	Line8_Shitouqi_INV_42	1	1477392	1477391	PF00079.16	PTHR11461 PTHR11461:SF171		KOG2392		GO:0005615			Cre16.g679550	Flagellar Associated Protein 277
Arahy.20	AhLine8.20G007200	AhLine8.20G007200.v1.3	626411	630712	Shitouqi	Line8_Shitouqi_INV_42	1	1477392	1477391	PF05004.9	PTHR12354 PTHR12354:SF1				GO:0005488
Arahy.20	AhLine8.20G007300	AhLine8.20G007300.v1.3	631099	631772	Shitouqi	Line8_Shitouqi_INV_42	1	1477392	1477391		PTHR11246 PTHR11246:SF5
Arahy.20	AhLine8.20G007400	AhLine8.20G007400.v1.3	641470	650684	Shitouqi	Line8_Shitouqi_INV_42	1	1477392	1477391		PTHR12354 PTHR12354:SF1
Arahy.20	AhLine8.20G007500	AhLine8.20G007500.v1.3	652993	654668	Shitouqi	Line8_Shitouqi_INV_42	1	1477392	1477391	PF00505.15	PTHR13711 PTHR13711:SF218		KOG0381					Cre06.g261450	High mobility group protein
Arahy.20	AhLine8.20G007600	AhLine8.20G007600.v1.3	655239	658598	Shitouqi	Line8_Shitouqi_INV_42	1	1477392	1477391	PF04420.10	PTHR11760 PTHR11760:SF21				GO:0071816	AT4G16444	Guided Entry of Tail-anchored proteins1	Cre09.g387504		LOC_Os06g09840	expressed protein
Arahy.20	AhLine8.20G007700	AhLine8.20G007700.v1.3	660316	662369	Shitouqi	Line8_Shitouqi_INV_42	1	1477392	1477391	PF14259.2	PTHR13976		KOG0114	K12898	GO:0000166 GO:0003676	AT5G66010	RNA-binding (RRM/RBD/RNP motifs) family protein	Cre17.g741850	Heterogeneous nuclear ribonucleoprotein	LOC_Os11g03890	RNA recognition motif containing protein, putative, expressed
Arahy.20	AhLine8.20G007800	AhLine8.20G007800.v1.3	665743	669676	Shitouqi	Line8_Shitouqi_INV_42	1	1477392	1477391	PF02042.11	PTHR32002 PTHR32002:SF13				GO:0003677	AT4G35590	RWP-RK domain-containing protein			LOC_Os04g47640	RWP-RK domain-containing protein, putative, expressed
Arahy.20	AhLine8.20G007900	AhLine8.20G007900.v1.3	672835	676889	Shitouqi	Line8_Shitouqi_INV_42	1	1477392	1477391	PF07714.13	PTHR27001 PTHR27001:SF32	EC:2.7.10.2 EC:2.7.11.1	KOG1187		GO:0004672 GO:0004713 GO:0005524 GO:0006468			Cre12.g517600	(1 of 1) K04733 - interleukin-1 receptor-associated kinase 4 (IRAK4)	LOC_Os02g02600	serine/threonine-protein kinase Cx32, chloroplast precursor, putative, expressed
Arahy.20	AhLine8.20G008000	AhLine8.20G008000.v1.3	679600	681243	Shitouqi	Line8_Shitouqi_INV_42	1	1477392	1477391	PF01255.15	PTHR10291 PTHR10291:SF0	EC:2.5.1.20	KOG1602		GO:0016765	AT2G17570	Undecaprenyl pyrophosphate synthetase family protein	Cre06.g263289	(1 of 1) 2.5.1.87 - Ditrans,polycis-polyprenyl diphosphate synthase ((2E,6E)-farnesyl diphosphate specific) / Rer2p Z-prenyltransferase	LOC_Os07g41680	dehydrodolichyl diphosphate synthase, putative, expressed
Arahy.20	AhLine8.20G008100	AhLine8.20G008100.v1.3	681606	687277	Shitouqi	Line8_Shitouqi_INV_42	1	1477392	1477391	PF02383.14	PTHR11200 PTHR11200:SF120	EC:3.1.3.66			GO:0042578 GO:0052866	AT3G51460	Phosphoinositide phosphatase family protein	Cre09.g388750	Phosphoinositide phosphatase	LOC_Os02g34884	SacI homology domain containing protein, expressed
Arahy.20	AhLine8.20G008200	AhLine8.20G008200.v1.3	703226	707302	Shitouqi	Line8_Shitouqi_INV_42	1	1477392	1477391	PF00240.19 PF00627.27	PTHR10677 PTHR10677:SF22		KOG0010	K04523	GO:0005515	AT2G17200	ubiquitin family protein	Cre15.g637100	(1 of 1) K04523 - ubiquilin (UBQLN, DSK2)	LOC_Os03g03920	Ubiquitin family domain containing protein, expressed
Arahy.20	AhLine8.20G008300	AhLine8.20G008300.v1.3	743701	746890	Shitouqi	Line8_Shitouqi_INV_42	1	1477392	1477391	PF00134.19 PF02984.15	PTHR10177 PTHR10177:SF250		KOG0653	K05868	GO:0005634	AT4G35620	Cyclin B2;2			LOC_Os06g51110	cyclin, putative, expressed
Arahy.20	AhLine8.20G008400	AhLine8.20G008400.v1.3	748134	752265	Shitouqi	Line8_Shitouqi_INV_42	1	1477392	1477391	PF00132.20 PF06426.10	PTHR23416 PTHR23416:SF63	EC:2.3.1.30	KOG4750	K00640	GO:0005737 GO:0006535 GO:0009001			Cre17.g713850	Serine O-acetyl transferase	LOC_Os03g04140	serine acetyltransferase protein, putative, expressed
Arahy.20	AhLine8.20G008500	AhLine8.20G008500.v1.3	756813	759868	Shitouqi	Line8_Shitouqi_INV_42	1	1477392	1477391	PF00180.16	PTHR11835 PTHR11835:SF51	EC:1.1.1.41		K00030	GO:0000287 GO:0004449 GO:0006099 GO:0016616 GO:0051287 GO:0055114			Cre17.g728800	Isocitrate dehydrogenase, NAD-dependent
Arahy.20	AhLine8.20G008600	AhLine8.20G008600.v1.3	765414	768004	Shitouqi	Line8_Shitouqi_INV_42	1	1477392	1477391	PF00501.24 PF13193.2	PTHR24095 PTHR24095:SF176				GO:0003824 GO:0008152	AT2G17650	AMP-dependent synthetase and ligase family protein	Cre03.g211745	(1 of 1) K00666 - fatty-acyl-CoA synthase [EC:6.2.1.-] (K00666)	LOC_Os03g04120	AMP-binding enzyme, putative, expressed
Arahy.20	AhLine8.20G008700	AhLine8.20G008700.v1.3	766311	780355	Shitouqi	Line8_Shitouqi_INV_42	1	1477392	1477391	PF00069.21 PF08263.8 PF08450.8 PF13855.2	PTHR27000 PTHR27000:SF153	EC:2.7.11.1 EC:4.3.3.2	KOG1520		GO:0004672 GO:0004713 GO:0005515 GO:0005524 GO:0006468	AT3G47570	Leucine-rich repeat protein kinase family protein	Cre01.g017550	(1 of 15) PTHR23155 - LEUCINE-RICH REPEAT-CONTAINING PROTEIN	LOC_Os11g36150	receptor-like protein kinase 2 precursor, putative, expressed
Arahy.20	AhLine8.20G008800	AhLine8.20G008800.v1.3	786764	790169	Shitouqi	Line8_Shitouqi_INV_42	1	1477392	1477391	PF02536.10	PTHR13068 PTHR13068:SF3		KOG1267	K15032	GO:0003690 GO:0005739 GO:0006355	AT1G78930	Mitochondrial transcription termination factor family protein	Cre12.g560750	(1 of 8) PTHR13068 - CGI-12 PROTEIN-RELATED	LOC_Os09g38720	mTERF domain containing protein, expressed
Arahy.20	AhLine8.20G008900	AhLine8.20G008900.v1.3	794086	795852	Shitouqi	Line8_Shitouqi_INV_42	1	1477392	1477391	PF00182.15	PTHR22595 PTHR22595:SF34	EC:3.2.1.14			GO:0004568 GO:0006032 GO:0016998
Arahy.20	AhLine8.20G009000	AhLine8.20G009000.v1.3	798152	801388	Shitouqi	Line8_Shitouqi_INV_42	1	1477392	1477391	PF00182.15 PF00187.15	PTHR22595 PTHR22595:SF34	EC:3.2.1.14	KOG4742	K01183	GO:0004568 GO:0005975 GO:0006032 GO:0008061 GO:0016998	AT3G12500	basic chitinase			LOC_Os06g51060	CHIT8 - Chitinase family protein precursor, expressed
Arahy.20	AhLine8.20G009100	AhLine8.20G009100.v1.3	805774	809190	Shitouqi	Line8_Shitouqi_INV_42	1	1477392	1477391	PF00182.15 PF00187.15	PTHR22595 PTHR22595:SF34	EC:3.2.1.14	KOG4742	K01183	GO:0004568 GO:0005975 GO:0006032 GO:0008061 GO:0016998	AT3G12500	basic chitinase			LOC_Os06g51060	CHIT8 - Chitinase family protein precursor, expressed
Arahy.20	AhLine8.20G009200	AhLine8.20G009200.v1.3	814709	815717	Shitouqi	Line8_Shitouqi_INV_42	1	1477392	1477391
Arahy.20	AhLine8.20G009300	AhLine8.20G009300.v1.3	816807	818111	Shitouqi	Line8_Shitouqi_INV_42	1	1477392	1477391	PF01535.16 PF13041.2	PTHR24015 PTHR24015:SF492				GO:0005515	AT1G74400	Tetratricopeptide repeat (TPR)-like superfamily protein
Arahy.20	AhLine8.20G009400	AhLine8.20G009400.v1.3	818508	820343	Shitouqi	Line8_Shitouqi_INV_42	1	1477392	1477391	PF01535.16 PF13041.2	PTHR24015				GO:0005515	AT5G61400	Pentatricopeptide repeat (PPR) superfamily protein	Cre01.g050500	Translation factor for chloroplast petB RNA	LOC_Os09g25050	PPR repeat domain containing protein, putative, expressed
Arahy.20	AhLine8.20G009500	AhLine8.20G009500.v1.3	820675	821676	Shitouqi	Line8_Shitouqi_INV_42	1	1477392	1477391	PF05008.11 PF12352.4	PTHR21230 PTHR21230:SF33		KOG1666	K08493	GO:0005484 GO:0005794 GO:0006810 GO:0006886 GO:0016020 GO:0016192			Cre13.g577500	Endosomal Qb-SNARE, Vti1-family (Qb.III.b)
Arahy.20	AhLine8.20G009600	AhLine8.20G009600.v1.3	826371	828523	Shitouqi	Line8_Shitouqi_INV_42	1	1477392	1477391	PF05637.8	PTHR31311 PTHR31311:SF4	EC:2.4.2.39	KOG4748	K08238	GO:0016021 GO:0016757	AT5G07720	Galactosyl transferase GMA12/MNN10 family protein			LOC_Os02g32750	glycosyltransferase, putative, expressed
Arahy.20	AhLine8.20G009700	AhLine8.20G009700.v1.3	828837	834983	Shitouqi	Line8_Shitouqi_INV_42	1	1477392	1477391	PF12710.3 PF16209.1 PF16212.1	PTHR24092 PTHR24092:SF41	EC:3.6.3.1		K01530	GO:0000166 GO:0000287 GO:0004012 GO:0005524 GO:0015914 GO:0016021 GO:0046872	AT1G68710	ATPase E1-E2 type family protein / haloacid dehalogenase-like hydrolase family protein			LOC_Os06g29380	phospholipid-transporting ATPase, putative, expressed
Arahy.20	AhLine8.20G009800	AhLine8.20G009800.v1.3	849517	855069	Shitouqi	Line8_Shitouqi_INV_42	1	1477392	1477391	PF00097.21 PF02190.12 PF13414.2	PTHR23327 PTHR23327:SF9	EC:6.3.2.19	KOG4172		GO:0004176 GO:0005515 GO:0006508 GO:0008270 GO:0046872	AT1G18660	zinc finger (C3HC4-type RING finger) family protein	Cre17.g716850	(1 of 1) PTHR23327//PTHR23327:SF9 - RING FINGER PROTEIN 127 // ZINC FINGER (C3HC4-TYPE RING FINGER) FAMILY PROTEIN
Arahy.20	AhLine8.20G009900	AhLine8.20G009900.v1.3	859972	860955	Shitouqi	Line8_Shitouqi_INV_42	1	1477392	1477391		PTHR33133 PTHR33133:SF3					AT5G61340				LOC_Os12g38810	expressed protein
Arahy.20	AhLine8.20G010000	AhLine8.20G010000.v1.3	861632	871083	Shitouqi	Line8_Shitouqi_INV_42	1	1477392	1477391	PF02181.19 PF10409.5	PTHR23213 PTHR23213:SF210		KOG2283	K02184	GO:0005515 GO:0005884 GO:0045010					LOC_Os04g17130	retrotransposon protein, putative, unclassified, expressed
Arahy.20	AhLine8.20G010100	AhLine8.20G010100.v1.3	873225	877601	Shitouqi	Line8_Shitouqi_INV_42	1	1477392	1477391	PF00069.21	PTHR24056 PTHR24056:SF228	EC:2.7.11.22 EC:2.7.11.23			GO:0004672 GO:0004713 GO:0005524 GO:0006468	AT1G18670	Protein kinase superfamily protein			LOC_Os07g40550	IBS1, putative, expressed
Arahy.20	AhLine8.20G010200	AhLine8.20G010200.v1.3	890520	892210	Shitouqi	Line8_Shitouqi_INV_42	1	1477392	1477391	PF01287.16	PTHR11673 PTHR11673:SF8		KOG3271	K03263	GO:0003723 GO:0003746 GO:0006452 GO:0043022 GO:0045901 GO:0045905	AT1G13950	eukaryotic elongation factor 5A-1	Cre02.g097400	Eukaryotic initiation factor, eIF-5A	LOC_Os12g32240	eukaryotic translation initiation factor 5A, putative, expressed
Arahy.20	AhLine8.20G010300	AhLine8.20G010300.v1.3	928736	932657	Shitouqi	Line8_Shitouqi_INV_42	1	1477392	1477391	PF00069.21 PF00560.29 PF08263.8 PF13855.2	PTHR27000 PTHR27000:SF54	EC:2.7.11.1	KOG1187		GO:0004672 GO:0004713 GO:0005515 GO:0005524 GO:0006468	AT1G74360	Leucine-rich repeat protein kinase family protein	Cre12.g502901	(1 of 6) PF08263 - Leucine rich repeat N-terminal domain (LRRNT_2)	LOC_Os07g40630	BRASSINOSTEROID INSENSITIVE 1 precursor, putative, expressed
Arahy.20	AhLine8.20G010400	AhLine8.20G010400.v1.3	937829	938656	Shitouqi	Line8_Shitouqi_INV_42	1	1477392	1477391	PF03819.13	PTHR14552 PTHR14552:SF16	EC:3.6.1.12		K16904				Cre16.g686552	(1 of 1) 3.6.1.12 - dCTP diphosphatase / Deoxycytidine-triphosphatase
Arahy.20	AhLine8.20G010500	AhLine8.20G010500.v1.3	941162	944734	Shitouqi	Line8_Shitouqi_INV_42	1	1477392	1477391		PTHR37204					AT1G74530		Cre12.g513300	Conserved in the Green Lineage	LOC_Os08g07430	expressed protein
Arahy.20	AhLine8.20G010600	AhLine8.20G010600.v1.3	951351	953596	Shitouqi	Line8_Shitouqi_INV_42	1	1477392	1477391	PF05904.7	PTHR33167 PTHR33167:SF3
Arahy.20	AhLine8.20G010700	AhLine8.20G010700.v1.3	954550	957237	Shitouqi	Line8_Shitouqi_INV_42	1	1477392	1477391	PF07992.10	PTHR23023 PTHR23023:SF86		KOG1399		GO:0004499 GO:0016491 GO:0050660 GO:0050661 GO:0055114	AT5G07800	Flavin-binding monooxygenase family protein	Cre03.g167150	Flavin-containing monooxygenase	LOC_Os07g02140	flavin-containing monooxygenase family protein, putative, expressed
Arahy.20	AhLine8.20G010800	AhLine8.20G010800.v1.3	972313	976504	Shitouqi	Line8_Shitouqi_INV_42	1	1477392	1477391	PF00010.22	PTHR12565 PTHR12565:SF165				GO:0046983
Arahy.20	AhLine8.20G010900	AhLine8.20G010900.v1.3	980918	982506	Shitouqi	Line8_Shitouqi_INV_42	1	1477392	1477391	PF03763.9	PTHR31471 PTHR31471:SF8					AT5G61280	Remorin family protein
Arahy.20	AhLine8.20G011000	AhLine8.20G011000.v1.3	982783	994366	Shitouqi	Line8_Shitouqi_INV_42	1	1477392	1477391	PF00176.19 PF00271.27 PF01844.19	PTHR10799 PTHR10799:SF741	EC:2.7.11.17			GO:0003676 GO:0004519 GO:0005524	AT5G07810	SNF2 domain-containing protein / helicase domain-containing protein / HNH endonuclease domain-containing protein			LOC_Os07g40730	SNF2 domain-containing protein, putative, expressed
Arahy.20	AhLine8.20G011100	AhLine8.20G011100.v1.3	995008	996531	Shitouqi	Line8_Shitouqi_INV_42	1	1477392	1477391	PF00471.16	PTHR15238 PTHR15238:SF10		KOG3505		GO:0003735 GO:0005622 GO:0005840 GO:0006412
Arahy.20	AhLine8.20G011200	AhLine8.20G011200.v1.3	996961	998624	Shitouqi	Line8_Shitouqi_INV_42	1	1477392	1477391	PF13041.2	PTHR24015 PTHR24015:SF399				GO:0005515	AT3G15200	Tetratricopeptide repeat (TPR)-like superfamily protein			LOC_Os01g05860	PPR repeat domain containing protein, putative, expressed
Arahy.20	AhLine8.20G011300	AhLine8.20G011300.v1.3	1013849	1017305	Shitouqi	Line8_Shitouqi_INV_42	1	1477392	1477391		PTHR33918 PTHR33918:SF2					AT5G63040				LOC_Os01g50830	expressed protein
Arahy.20	AhLine8.20G011400	AhLine8.20G011400.v1.3	1017464	1025560	Shitouqi	Line8_Shitouqi_INV_42	1	1477392	1477391	PF00271.27 PF04408.19 PF07717.12	PTHR18934 PTHR18934:SF143	EC:3.6.4.13			GO:0004386	AT1G26370	RNA helicase family protein	Cre07.g329150	DEAH-box helicase, possible nuclear pre-mRNA splicing factor, N-terminal	LOC_Os06g09280	ATP-dependent RNA helicase, putative, expressed
Arahy.20	AhLine8.20G011500	AhLine8.20G011500.v1.3	1030099	1032883	Shitouqi	Line8_Shitouqi_INV_42	1	1477392	1477391	PF03662.10	PTHR14363 PTHR14363:SF17	EC:3.2.1.167 EC:3.2.1.31		K07964	GO:0016020 GO:0016798	AT5G07830	glucuronidase 2			LOC_Os03g11320	heparanase-like protein precursor, putative, expressed
Arahy.20	AhLine8.20G011600	AhLine8.20G011600.v1.3	1033272	1035127	Shitouqi	Line8_Shitouqi_INV_42	1	1477392	1477391		PTHR19305 PTHR19305:SF7		KOG3065	K18211	GO:0005515	AT5G61210	soluble N-ethylmaleimide-sensitive factor adaptor protein 33			LOC_Os02g24080	SNARE domain containing protein, putative, expressed
Arahy.20	AhLine8.20G011700	AhLine8.20G011700.v1.3	1037313	1040237	Shitouqi	Line8_Shitouqi_INV_42	1	1477392	1477391	PF12874.3	PTHR23067 PTHR23067:SF41			K13203	GO:0003676 GO:0008270					LOC_Os09g25420	ZOS9-06 - C2H2 zinc finger protein, expressed
Arahy.20	AhLine8.20G011800	AhLine8.20G011800.v1.3	1042276	1044311	Shitouqi	Line8_Shitouqi_INV_42	1	1477392	1477391		PTHR36706					AT1G05205				LOC_Os06g46700	expressed protein
Arahy.20	AhLine8.20G011900	AhLine8.20G011900.v1.3	1045559	1047346	Shitouqi	Line8_Shitouqi_INV_42	1	1477392	1477391	PF00071.18	PTHR24073 PTHR24073:SF515	EC:3.6.5.2	KOG1673		GO:0005525 GO:0005622 GO:0007264 GO:0015031	AT3G21700	Ras-related small GTP-binding family protein
Arahy.20	AhLine8.20G012000	AhLine8.20G012000.v1.3	1052783	1062310	Shitouqi	Line8_Shitouqi_INV_42	1	1477392	1477391	PF10591.5	PTHR10827 PTHR10827:SF54		KOG4223		GO:0005509 GO:0005578 GO:0007165	AT4G27790	Calcium-binding EF hand family protein			LOC_Os04g58480	EF hand family protein, putative, expressed
Arahy.20	AhLine8.20G012100	AhLine8.20G012100.v1.3	1068412	1070058	Shitouqi	Line8_Shitouqi_INV_42	1	1477392	1477391	PF13912.2	PTHR26374				GO:0003676 GO:0046872					LOC_Os03g31240	ZOS3-10 - C2H2 zinc finger protein, expressed
Arahy.20	AhLine8.20G012200	AhLine8.20G012200.v1.3	1081904	1085672	Shitouqi	Line8_Shitouqi_INV_42	1	1477392	1477391		PTHR22970 PTHR22970:SF28				GO:0003677	AT1G26580	(1 of 3) PTHR22970:SF28 - ELM2 DOMAIN-CONTAINING PROTEIN			LOC_Os03g31230	MYB family transcription factor, putative, expressed
Arahy.20	AhLine8.20G012300	AhLine8.20G012300.v1.3	1088232	1092250	Shitouqi	Line8_Shitouqi_INV_42	1	1477392	1477391	PF13855.2	PTHR23155		KOG4579		GO:0005515	AT5G07910	Leucine-rich repeat (LRR) family protein	Cre12.g503600	Leucine-Rich Repeat Protein	LOC_Os03g11360	leucine rich repeat containing protein, expressed
Arahy.20	AhLine8.20G012400	AhLine8.20G012400.v1.3	1094848	1095652	Shitouqi	Line8_Shitouqi_INV_42	1	1477392	1477391	PF00069.21	PTHR24361 PTHR24361:SF334	EC:2.7.11.25	KOG0198		GO:0004672 GO:0004713 GO:0005524 GO:0006468
Arahy.20	AhLine8.20G012500	AhLine8.20G012500.v1.3	1099847	1101591	Shitouqi	Line8_Shitouqi_INV_42	1	1477392	1477391	PF00249.27	PTHR10641 PTHR10641:SF570		KOG0048	K09422	GO:0003677	AT4G18770	myb domain protein 98			LOC_Os06g06740	MYB family transcription factor, putative, expressed
Arahy.20	AhLine8.20G012600	AhLine8.20G012600.v1.3	1103757	1107005	Shitouqi	Line8_Shitouqi_INV_42	1	1477392	1477391	PF03151.12	PTHR11132 PTHR11132:SF120		KOG1441	K15283	GO:0005215 GO:0006810 GO:0016021	AT5G33320	Glucose-6-phosphate/phosphate translocator-related	Cre08.g379350	phosphate/phosphoenolpyruvate translocator	LOC_Os09g12600	phosphate/phosphate translocator, putative, expressed
Arahy.20	AhLine8.20G012700	AhLine8.20G012700.v1.3	1111054	1116141	Shitouqi	Line8_Shitouqi_INV_42	1	1477392	1477391	PF00330.16	PTHR11670	EC:4.2.1.33		K01703	GO:0008152 GO:0008652 GO:0016836 GO:0051539	AT4G13430	isopropyl malate isomerase large subunit 1	Cre01.g004500	Isopropylmalate dehydratase, large subunit	LOC_Os02g03260	3-isopropylmalate dehydratase large subunit 2, putative, expressed
Arahy.20	AhLine8.20G012800	AhLine8.20G012800.v1.3	1117881	1120261	Shitouqi	Line8_Shitouqi_INV_42	1	1477392	1477391	PF02151.15 PF04379.10	PTHR14289 PTHR14289:SF19				GO:0005515			Cre16.g650500	(1 of 1) K06195 - ApaG protein (apaG)
Arahy.20	AhLine8.20G012900	AhLine8.20G012900.v1.3	1144633	1147267	Shitouqi	Line8_Shitouqi_INV_42	1	1477392	1477391		PTHR12242 PTHR12242:SF3					AT5G62960		Cre03.g159700	(1 of 1) PF04750 - FAR-17a/AIG1-like protein (Far-17a_AIG1)	LOC_Os02g03790	expressed protein
Arahy.20	AhLine8.20G013000	AhLine8.20G013000.v1.3	1148522	1153995	Shitouqi	Line8_Shitouqi_INV_42	1	1477392	1477391	PF00787.20 PF13901.2	PTHR12326 PTHR12326:SF3				GO:0008270 GO:0035091	AT3G48195	Phox (PX) domain-containing protein			LOC_Os01g36870	phox domain-containing protein, putative, expressed
Arahy.20	AhLine8.20G013100	AhLine8.20G013100.v1.3	1156107	1158133	Shitouqi	Line8_Shitouqi_INV_42	1	1477392	1477391	PF13947.2	PTHR33355 PTHR33355:SF3				GO:0030247	AT5G50290	(1 of 32) PF13947 - Wall-associated receptor kinase galacturonan-binding (GUB_WAK_bind)			LOC_Os05g33860	expressed protein
Arahy.20	AhLine8.20G013200	AhLine8.20G013200.v1.3	1158772	1162195	Shitouqi	Line8_Shitouqi_INV_42	1	1477392	1477391	PF00591.17 PF02885.13	PTHR11922 PTHR11922:SF5	EC:2.4.2.18	KOG1438	K00766	GO:0000162 GO:0004048 GO:0008152 GO:0016757	AT5G17990	tryptophan biosynthesis 1	Cre10.g429150	Anthranilate phosphoribosyltransferase	LOC_Os03g03450	anthranilate phosphoribosyltransferase, chloroplast precursor, putative, expressed
Arahy.20	AhLine8.20G013300	AhLine8.20G013300.v1.3	1164430	1167108	Shitouqi	Line8_Shitouqi_INV_42	1	1477392	1477391	PF00462.20	PTHR10168 PTHR10168:SF73	EC:1.8.1.9	KOG1752	K03676	GO:0009055 GO:0015035 GO:0045454	AT5G63030	Thioredoxin superfamily protein			LOC_Os02g40500	OsGrx_C2.1 - glutaredoxin subgroup I, expressed
Arahy.20	AhLine8.20G013400	AhLine8.20G013400.v1.3	1168408	1173339	Shitouqi	Line8_Shitouqi_INV_42	1	1477392	1477391		PTHR34677 PTHR34677:SF1					AT3G48200				LOC_Os05g51620	expressed protein
Arahy.20	AhLine8.20G013500	AhLine8.20G013500.v1.3	1192526	1202507	Shitouqi	Line8_Shitouqi_INV_42	1	1477392	1477391	PF13589.2	PTHR23336 PTHR23336:SF2		KOG1845			AT1G19100	Histidine kinase-, DNA gyrase B-, and HSP90-like ATPase family protein			LOC_Os01g36840	ATP-binding region, ATPase-like domain containing protein, expressed
Arahy.20	AhLine8.20G013600	AhLine8.20G013600.v1.3	1243448	1247427	Shitouqi	Line8_Shitouqi_INV_42	1	1477392	1477391	PF00560.29 PF08263.8 PF13855.2	PTHR27000 PTHR27000:SF187	EC:2.7.11.1	KOG0472		GO:0005515			Cre12.g502901	(1 of 6) PF08263 - Leucine rich repeat N-terminal domain (LRRNT_2)	LOC_Os05g07820	leucine-rich repeat receptor protein kinase EXS precursor, putative, expressed
Arahy.20	AhLine8.20G013700	AhLine8.20G013700.v1.3	1252149	1256016	Shitouqi	Line8_Shitouqi_INV_42	1	1477392	1477391		PTHR33918 PTHR33918:SF2					AT5G63040				LOC_Os01g50830	expressed protein
Arahy.20	AhLine8.20G013800	AhLine8.20G013800.v1.3	1274745	1280841	Shitouqi	Line8_Shitouqi_INV_42	1	1477392	1477391	PF03080.11 PF14365.2	PTHR31589 PTHR31589:SF20					AT5G50150	Protein of Unknown Function (DUF239)			LOC_Os06g28000	carboxyl-terminal peptidase, putative, expressed
Arahy.20	AhLine8.20G013900	AhLine8.20G013900.v1.3	1283850	1287617	Shitouqi	Line8_Shitouqi_INV_42	1	1477392	1477391	PF13621.2	PTHR12480 PTHR12480:SF6		KOG2131		GO:0005515	AT5G63080	2-oxoglutarate (2OG) and Fe(II)-dependent oxygenase superfamily protein	Cre03.g177007	(1 of 1) PTHR12480:SF6 - JMJC DOMAIN-CONTAINING PROTEIN 4	LOC_Os01g36630	jmjC domain-containing protein 4, putative, expressed
Arahy.20	AhLine8.20G014000	AhLine8.20G014000.v1.3	1313857	1314165	Shitouqi	Line8_Shitouqi_INV_42	1	1477392	1477391	PF00462.20	PTHR10168 PTHR10168:SF105	EC:1.8.1.9	KOG1752	K03676	GO:0009055 GO:0015035 GO:0045454	AT3G21460	Glutaredoxin family protein
Arahy.20	AhLine8.20G014100	AhLine8.20G014100.v1.3	1351784	1352092	Shitouqi	Line8_Shitouqi_INV_42	1	1477392	1477391	PF00462.20	PTHR10168 PTHR10168:SF115	EC:1.8.1.7 EC:1.8.1.9	KOG1752	K03676	GO:0009055 GO:0015035 GO:0045454	AT5G18600	Thioredoxin superfamily protein
Arahy.20	AhLine8.20G014200	AhLine8.20G014200.v1.3	1366466	1371903	Shitouqi	Line8_Shitouqi_INV_42	1	1477392	1477391	PF01344.21 PF13418.2	PTHR23244 PTHR23244:SF308		KOG0379		GO:0005515	AT5G18590	Galactose oxidase/kelch repeat superfamily protein			LOC_Os12g35350	kelch repeat protein, putative, expressed
Arahy.20	AhLine8.20G014300	AhLine8.20G014300.v1.3	1372211	1378344	Shitouqi	Line8_Shitouqi_INV_42	1	1477392	1477391	PF07719.13 PF13181.2	PTHR12558 PTHR12558:SF8		KOG1174	K03354	GO:0005515	AT2G39090	tetratricopeptide repeat (TPR)-containing protein			LOC_Os05g05720	tetratricopeptide repeat domain containing protein, expressed
Arahy.20	AhLine8.20G014400	AhLine8.20G014400.v1.3	1383575	1384636	Shitouqi	Line8_Shitouqi_INV_42	1	1477392	1477391	PF00847.16	PTHR31677 PTHR31677:SF22				GO:0003677 GO:0003700 GO:0006355					LOC_Os07g47330	AP2 domain containing protein, expressed
Arahy.20	AhLine8.20G014500	AhLine8.20G014500.v1.3	1430158	1436871	Shitouqi	Line8_Shitouqi_INV_42	1	1477392	1477391	PF00642.20	PTHR12506 PTHR12506:SF27		KOG1677		GO:0046872	AT3G06410	Zinc finger C-x8-C-x5-C-x3-H type family protein	Cre10.g460400	(1 of 18) PF00642 - Zinc finger C-x8-C-x5-C-x3-H type (and similar) (zf-CCCH)	LOC_Os01g15350	zinc finger C-x8-C-x5-C-x3-H type family protein, expressed
Arahy.20	AhLine8.20G014600	AhLine8.20G014600.v1.3	1446394	1447994	Shitouqi	Line8_Shitouqi_INV_42	1	1477392	1477391	PF01775.13	PTHR10052 PTHR10052:SF12		KOG0829	K02882	GO:0003735 GO:0005840 GO:0006412	AT2G34480	Ribosomal protein L18ae/LX family protein	Cre01.g047750	Cytosolic 80S ribosomal protein L18a	LOC_Os05g49030	60S ribosomal protein L18a, putative, expressed
Arahy.20	AhLine8.20G014700	AhLine8.20G014700.v1.3	1449344	1452159	Shitouqi	Line8_Shitouqi_INV_42	1	1477392	1477391		PTHR10052 PTHR10052:SF9
Arahy.20	AhLine8.20G135600	AhLine8.20G135600.v1.3	60838274	60842790	Shitouqi	Line8_Shitouqi_INV_43	60665373	72781110	12115737	PF02992.10 PF13963.2	PTHR10775 PTHR10775:SF102	EC:2.4.1.17						Cre03.g198651	putative transposase	ChrUn.fgenesh.gene.45	expressed protein
Arahy.20	AhLine8.20G135700	AhLine8.20G135700.v1.3	61027036	61029386	Shitouqi	Line8_Shitouqi_INV_43	60665373	72781110	12115737	PF02298.13	PTHR34052				GO:0009055	AT2G15780	Cupredoxin superfamily protein			LOC_Os06g11310	plastocyanin-like domain containing protein, putative, expressed
Arahy.20	AhLine8.20G135800	AhLine8.20G135800.v1.3	61515388	61517005	Shitouqi	Line8_Shitouqi_INV_43	60665373	72781110	12115737
Arahy.20	AhLine8.20G135900	AhLine8.20G135900.v1.3	62009995	62013627	Shitouqi	Line8_Shitouqi_INV_43	60665373	72781110	12115737	PF00160.17 PF00515.24 PF07719.13	PTHR11071 PTHR11071:SF259	EC:5.2.1.8	KOG0546	K05864	GO:0000413 GO:0003755 GO:0005515 GO:0006457	AT2G15790	peptidyl-prolyl cis-trans isomerase / cyclophilin-40 (CYP40) / rotamase	Cre01.g047700	Cyclophilin	LOC_Os06g11320	peptidyl-prolyl cis-trans isomerase CYP40, putative, expressed
Arahy.20	AhLine8.20G136000	AhLine8.20G136000.v1.3	62656751	62658698	Shitouqi	Line8_Shitouqi_INV_43	60665373	72781110	12115737	PF00063.17	PTHR13140 PTHR13140:SF384	EC:3.6.4.1			GO:0003774 GO:0005524 GO:0005975 GO:0016459
Arahy.20	AhLine8.20G136100	AhLine8.20G136100.v1.3	62667737	62670968	Shitouqi	Line8_Shitouqi_INV_43	60665373	72781110	12115737		PTHR36035 PTHR36035:SF1	EC:5.3.4.1				AT3G19220	protein disulfide isomerases			LOC_Os09g28480	expressed protein
Arahy.20	AhLine8.20G136200	AhLine8.20G136200.v1.3	62671271	62672058	Shitouqi	Line8_Shitouqi_INV_43	60665373	72781110	12115737	PF13499.2	PTHR10891 PTHR10891:SF533		KOG0027	K13448	GO:0005509	AT2G15680	Calcium-binding EF-hand family protein
Arahy.20	AhLine8.20G136300	AhLine8.20G136300.v1.3	62676493	62680160	Shitouqi	Line8_Shitouqi_INV_43	60665373	72781110	12115737	PF04749.13	PTHR15907 PTHR15907:SF55							Cre17.g738000	Aggregation 2	LOC_Os02g52550	uncharacterized Cys-rich domain containing protein, putative, expressed
Arahy.20	AhLine8.20G136400	AhLine8.20G136400.v1.3	63844439	63855949	Shitouqi	Line8_Shitouqi_INV_43	60665373	72781110	12115737	PF09333.7 PF12624.3	PTHR13190 PTHR13190:SF1		KOG2993	K17906	GO:0006914	AT3G19190	autophagy 2			LOC_Os06g15700	expressed protein
Arahy.20	AhLine8.20G136500	AhLine8.20G136500.v1.3	63897363	63898169	Shitouqi	Line8_Shitouqi_INV_43	60665373	72781110	12115737
Arahy.20	AhLine8.20G136600	AhLine8.20G136600.v1.3	64128905	64136550	Shitouqi	Line8_Shitouqi_INV_43	60665373	72781110	12115737	PF00107.22 PF08240.8 PF08659.6	PTHR11695 PTHR11695:SF264	EC:1.1.1.141	KOG4169	K07119	GO:0008152 GO:0008270 GO:0016491 GO:0055114	AT1G49670	ARP protein (REF)	Cre16.g677950	NADPH quinone oxidoreductase	LOC_Os09g28570	zinc-binding alcohol dehydrogenase domain-containing protein 2, putative, expressed
Arahy.20	AhLine8.20G136700	AhLine8.20G136700.v1.3	64145103	64149407	Shitouqi	Line8_Shitouqi_INV_43	60665373	72781110	12115737		PTHR12265 PTHR12265:SF9
Arahy.20	AhLine8.20G136800	AhLine8.20G136800.v1.3	64801916	64804735	Shitouqi	Line8_Shitouqi_INV_43	60665373	72781110	12115737	PF00044.20 PF02800.16	PTHR10836 PTHR10836:SF39	EC:1.2.1.12 EC:1.2.1.13	KOG0657		GO:0006006 GO:0016620 GO:0050661 GO:0051287 GO:0055114	AT1G42970	glyceraldehyde-3-phosphate dehydrogenase B subunit	Cre01.g010900	Glyceraldehyde-3-Phosphate Dehydrogenase	LOC_Os03g03720	glyceraldehyde-3-phosphate dehydrogenase, putative, expressed
Arahy.20	AhLine8.20G136900	AhLine8.20G136900.v1.3	66151746	66153456	Shitouqi	Line8_Shitouqi_INV_43	60665373	72781110	12115737	PF02234.15	PTHR10265 PTHR10265:SF22				GO:0004861 GO:0005634 GO:0007050
Arahy.20	AhLine8.20G137000	AhLine8.20G137000.v1.3	66897707	66900118	Shitouqi	Line8_Shitouqi_INV_43	60665373	72781110	12115737	PF05970.10	PTHR10492	EC:3.6.4.12			GO:0000723 GO:0003678 GO:0006281					LOC_Os02g16300	retrotransposon protein, putative, unclassified, expressed
Arahy.20	AhLine8.20G137100	AhLine8.20G137100.v1.3	68449220	68454340	Shitouqi	Line8_Shitouqi_INV_43	60665373	72781110	12115737	PF01039.18	PTHR22855 PTHR22855:SF13	EC:6.4.1.4		K01969	GO:0016874	AT4G34030	3-methylcrotonyl-CoA carboxylase	Cre03.g181200	(1 of 1) K01969 - 3-methylcrotonyl-CoA carboxylase beta subunit (E6.4.1.4B)	LOC_Os08g32850	methylcrotonoyl-CoA carboxylase beta chain, mitochondrial precursor, putative, expressed
Arahy.20	AhLine8.20G137200	AhLine8.20G137200.v1.3	68585871	68588974	Shitouqi	Line8_Shitouqi_INV_43	60665373	72781110	12115737	PF00085.16	PTHR10438 PTHR10438:SF233	EC:1.8.1.8	KOG0907	K03671	GO:0006662 GO:0015035 GO:0045454	AT2G15570	Thioredoxin superfamily protein
Arahy.20	AhLine8.20G137300	AhLine8.20G137300.v1.3	69492615	69494478	Shitouqi	Line8_Shitouqi_INV_43	60665373	72781110	12115737	PF01936.14 PF12872.3	PTHR14379				GO:0005777 GO:0010468	AT2G15560	Putative endonuclease or glycosyl hydrolase			LOC_Os08g13390	expressed protein
Arahy.20	AhLine8.20G137400	AhLine8.20G137400.v1.3	69494802	69499750	Shitouqi	Line8_Shitouqi_INV_43	60665373	72781110	12115737	PF00069.21	PTHR27003 PTHR27003:SF77	EC:2.7.11.1	KOG1187		GO:0004672 GO:0004713 GO:0005524 GO:0006468	AT3G19300	Protein kinase superfamily protein			LOC_Os04g59320	protein kinase domain containing protein, expressed
Arahy.20	AhLine8.20G137500	AhLine8.20G137500.v1.3	70736683	70744482	Shitouqi	Line8_Shitouqi_INV_43	60665373	72781110	12115737		PTHR13593 PTHR13593:SF52	EC:3.1.4.11			GO:0006629 GO:0008081	AT3G19310	PLC-like phosphodiesterases superfamily protein			LOC_Os04g35100	phospholipase C, putative, expressed
Arahy.20	AhLine8.20G137600	AhLine8.20G137600.v1.3	71713329	71715779	Shitouqi	Line8_Shitouqi_INV_43	60665373	72781110	12115737	PF04564.11	PTHR22849 PTHR22849:SF52	EC:6.3.2.19			GO:0004842 GO:0005488 GO:0016567	AT1G49780	plant U-box 26	Cre15.g635750	(1 of 84) 6.3.2.19 - Transferred entry: 2.3.2.23, 2.3.2.27 and 6.2.1.45	LOC_Os02g34410	U-box domain-containing protein, putative, expressed
Arahy.20	AhLine8.20G185000	AhLine8.20G185000.v1.3	127085255	127103037	Shitouqi	Line8_Shitouqi_INV_44	127036574	127479594	443020	PF01152.17	PTHR10681				GO:0019825 GO:0020037					LOC_Os06g39140	hemoglobin-like protein HbO, putative, expressed
Arahy.20	AhLine8.20G185100	AhLine8.20G185100.v1.3	127108088	127109206	Shitouqi	Line8_Shitouqi_INV_44	127036574	127479594	443020		PTHR33168 PTHR33168:SF12					AT2G25735	(1 of 1) PTHR33168:SF12 - EXPRESSED PROTEIN
Arahy.20	AhLine8.20G185200	AhLine8.20G185200.v1.3	127110894	127114253	Shitouqi	Line8_Shitouqi_INV_44	127036574	127479594	443020	PF04782.8 PF04783.8	PTHR21450 PTHR21450:SF7					AT5G25590	Protein of unknown function (DUF630 and DUF632)			LOC_Os05g32760	BZIP protein, putative, expressed
Arahy.20	AhLine8.20G185300	AhLine8.20G185300.v1.3	127288261	127290356	Shitouqi	Line8_Shitouqi_INV_44	127036574	127479594	443020		PTHR22952 PTHR22952:SF175
Arahy.20	AhLine8.20G185400	AhLine8.20G185400.v1.3	127334658	127339759	Shitouqi	Line8_Shitouqi_INV_44	127036574	127479594	443020	PF03181.11	PTHR31236 PTHR31236:SF2					AT5G25610	BURP domain-containing protein			LOC_Os01g53240	BURP domain containing protein, expressed
Arahy.20	AhLine8.20G185500	AhLine8.20G185500.v1.3	127396489	127400514	Shitouqi	Line8_Shitouqi_INV_44	127036574	127479594	443020	PF03181.11	PTHR31236 PTHR31236:SF2									LOC_Os01g53240	BURP domain containing protein, expressed
Arahy.01	AhLine8.01G031300	AhLine8.01G031300.v1.3	5397721	5399262	Shitouqi	Line8_Shitouqi_INV_1	5367021	5446659	79638	PF13041.2	PTHR24015 PTHR24015:SF826
Arahy.01	AhLine8.01G194200	AhLine8.01G194200.v1.3	97214181	97215278	Shitouqi	Line8_Shitouqi_INV_2	97169651	97378894	209243
Arahy.01	AhLine8.01G194300	AhLine8.01G194300.v1.3	97232794	97234311	Shitouqi	Line8_Shitouqi_INV_2	97169651	97378894	209243
Arahy.01	AhLine8.01G194400	AhLine8.01G194400.v1.3	97252012	97252368	Shitouqi	Line8_Shitouqi_INV_2	97169651	97378894	209243		PTHR37707				GO:0003677 GO:0032784	AT1G60870	maternal effect embryo arrest 9
Arahy.01	AhLine8.01G194500	AhLine8.01G194500.v1.3	97252871	97255184	Shitouqi	Line8_Shitouqi_INV_2	97169651	97378894	209243	PF00067.18	PTHR24298 PTHR24298:SF86				GO:0005506 GO:0016705 GO:0020037 GO:0055114
Arahy.01	AhLine8.01G194600	AhLine8.01G194600.v1.3	97256094	97258959	Shitouqi	Line8_Shitouqi_INV_2	97169651	97378894	209243	PF07847.8	PTHR22966	EC:1.13.11.19			GO:0016702 GO:0055114
Arahy.01	AhLine8.01G194700	AhLine8.01G194700.v1.3	97293409	97295545	Shitouqi	Line8_Shitouqi_INV_2	97169651	97378894	209243	PF00067.18	PTHR24298 PTHR24298:SF86				GO:0005506 GO:0016705 GO:0020037 GO:0055114
Arahy.01	AhLine8.01G194800	AhLine8.01G194800.v1.3	97296218	97296574	Shitouqi	Line8_Shitouqi_INV_2	97169651	97378894	209243		PTHR37707 PTHR37707:SF1				GO:0003677 GO:0032784	AT1G60870	maternal effect embryo arrest 9
Arahy.01	AhLine8.01G194900	AhLine8.01G194900.v1.3	97299501	97301323	Shitouqi	Line8_Shitouqi_INV_2	97169651	97378894	209243		PTHR11409 PTHR11409:SF42	EC:3.5.4.4
Arahy.01	AhLine8.01G195000	AhLine8.01G195000.v1.3	97317532	97320963	Shitouqi	Line8_Shitouqi_INV_2	97169651	97378894	209243
Arahy.01	AhLine8.01G195100	AhLine8.01G195100.v1.3	97329538	97332055	Shitouqi	Line8_Shitouqi_INV_2	97169651	97378894	209243
Arahy.02	AhLine8.02G014000	AhLine8.02G014000.v1.3	1781454	1785076	Shitouqi	Line8_Shitouqi_INV_3	1766929	1787036	20107	PF01553.17	PTHR15486 PTHR15486:SF7	EC:2.3.1.15 EC:2.3.1.198			GO:0008152 GO:0016746					LOC_Os03g52570	glycerol-3-phosphate acyltransferase, putative, expressed
Arahy.03	AhLine8.03G200100	AhLine8.03G200100.v1.3	76453857	76457250	Shitouqi	Line8_Shitouqi_INV_4	75765858	76678101	912243	PF03096.10	PTHR11034 PTHR11034:SF23		KOG2931			AT5G56750	N-MYC downregulated-like 1			LOC_Os02g13150	pollen-specific protein SF21, putative, expressed
Arahy.03	AhLine8.03G200200	AhLine8.03G200200.v1.3	76587903	76590974	Shitouqi	Line8_Shitouqi_INV_4	75765858	76678101	912243	PF00069.21	PTHR27001 PTHR27001:SF7	EC:2.7.11.1	KOG1187		GO:0004672 GO:0004713 GO:0005524 GO:0006468
Arahy.03	AhLine8.03G200300	AhLine8.03G200300.v1.3	76598569	76599725	Shitouqi	Line8_Shitouqi_INV_4	75765858	76678101	912243	PF00249.27	PTHR12374 PTHR12374:SF19				GO:0003676 GO:0003677 GO:0008270
Arahy.04	AhLine8.04G111900	AhLine8.04G111900.v1.3	40232609	40233565	Shitouqi	Line8_Shitouqi_INV_5	39938520	41925117	1986597	PF04669.9	PTHR31444 PTHR31444:SF0					AT2G15440	Protein of unknown function (DUF579)			LOC_Os06g47310	plant-specific domain TIGR01627 family protein, expressed
Arahy.04	AhLine8.04G112000	AhLine8.04G112000.v1.3	41234237	41234350	Shitouqi	Line8_Shitouqi_INV_5	39938520	41925117	1986597	PF00444.14	PTHR18804		KOG4122	K02919	GO:0003735 GO:0005622 GO:0005840 GO:0006412
Arahy.04	AhLine8.04G112100	AhLine8.04G112100.v1.3	41559553	41562958	Shitouqi	Line8_Shitouqi_INV_5	39938520	41925117	1986597	PF00293.24	PTHR11839 PTHR11839:SF8	EC:3.6.1.17			GO:0016787	AT1G30110	nudix hydrolase homolog 25
Arahy.05	AhLine8.05G064600	AhLine8.05G064600.v1.3	9314945	9319562	Shitouqi	Line8_Shitouqi_INV_6	9283364	9504876	221512	PF00067.18	PTHR24298 PTHR24298:SF178	EC:1.14.13.121			GO:0004497 GO:0005506 GO:0016705 GO:0020037 GO:0055114			Cre03.g166900	Cytochrome P450, CYP4 superfamily	LOC_Os02g09240	cytochrome P450 71D8, putative, expressed
Arahy.05	AhLine8.05G064700	AhLine8.05G064700.v1.3	9336389	9345338	Shitouqi	Line8_Shitouqi_INV_6	9283364	9504876	221512	PF00067.18	PTHR24298 PTHR24298:SF178	EC:1.14.13.121			GO:0004497 GO:0005506 GO:0016705 GO:0020037 GO:0055114			Cre03.g166900	Cytochrome P450, CYP4 superfamily	LOC_Os02g09240	cytochrome P450 71D8, putative, expressed
Arahy.05	AhLine8.05G064800	AhLine8.05G064800.v1.3	9429701	9433569	Shitouqi	Line8_Shitouqi_INV_6	9283364	9504876	221512	PF04784.10 PF14389.2	PTHR23054 PTHR23054:SF18					AT5G66600	Protein of unknown function, DUF547			LOC_Os03g55890	ternary complex factor MIP1, putative, expressed
Arahy.05	AhLine8.05G064900	AhLine8.05G064900.v1.3	9433650	9434153	Shitouqi	Line8_Shitouqi_INV_6	9283364	9504876	221512	PF00188.22	PTHR10334 PTHR10334:SF207					AT5G66590	CAP (Cysteine-rich secretory proteins, Antigen 5, and Pathogenesis-related 1 protein) superfamily protein	Cre01.g045000	Predicted extracellular protein
Arahy.05	AhLine8.05G065000	AhLine8.05G065000.v1.3	9470814	9471251	Shitouqi	Line8_Shitouqi_INV_6	9283364	9504876	221512	PF14009.2	PTHR33052 PTHR33052:SF21
Arahy.05	AhLine8.05G100500	AhLine8.05G100500.v1.3	29749537	29756161	Shitouqi	Line8_Shitouqi_INV_7	29540109	30343774	803665	PF02721.10	PTHR23273
Arahy.05	AhLine8.05G100600	AhLine8.05G100600.v1.3	29775347	29777522	Shitouqi	Line8_Shitouqi_INV_7	29540109	30343774	803665	PF13839.2 PF14416.2	PTHR32285 PTHR32285:SF57					AT1G70230	TRICHOME BIREFRINGENCE-LIKE 27			LOC_Os06g12870	leaf senescence related protein, putative, expressed
Arahy.05	AhLine8.05G100700	AhLine8.05G100700.v1.3	29872916	29876373	Shitouqi	Line8_Shitouqi_INV_7	29540109	30343774	803665	PF04882.8	PTHR28080 PTHR28080:SF1		KOG4444	K13336	GO:0005779 GO:0007031	AT1G48635	peroxin 3			LOC_Os09g14510	peroxin-3 family protein, putative, expressed
Arahy.05	AhLine8.05G100800	AhLine8.05G100800.v1.3	29879271	29881234	Shitouqi	Line8_Shitouqi_INV_7	29540109	30343774	803665	PF05700.7	PTHR13296		KOG3096	K12861	GO:0006397 GO:0016020 GO:0016192	AT3G18165	modifier of snc1,4	Cre17.g697350	(1 of 1) K12861 - pre-mRNA-splicing factor SPF27 (BCAS2)	LOC_Os01g16010	BCAS2 protein, putative, expressed
Arahy.05	AhLine8.05G100900	AhLine8.05G100900.v1.3	29890543	29892251	Shitouqi	Line8_Shitouqi_INV_7	29540109	30343774	803665	PF13839.2 PF14416.2	PTHR32285 PTHR32285:SF57				GO:0016020 GO:0017038	AT1G70230	TRICHOME BIREFRINGENCE-LIKE 27			LOC_Os06g12870	leaf senescence related protein, putative, expressed
Arahy.05	AhLine8.05G101000	AhLine8.05G101000.v1.3	29928380	29929540	Shitouqi	Line8_Shitouqi_INV_7	29540109	30343774	803665
Arahy.05	AhLine8.05G101100	AhLine8.05G101100.v1.3	29958498	29961772	Shitouqi	Line8_Shitouqi_INV_7	29540109	30343774	803665	PF13839.2 PF14416.2	PTHR32285 PTHR32285:SF57
Arahy.05	AhLine8.05G101200	AhLine8.05G101200.v1.3	29974797	29976422	Shitouqi	Line8_Shitouqi_INV_7	29540109	30343774	803665	PF13839.2 PF14416.2	PTHR32285 PTHR32285:SF57
Arahy.05	AhLine8.05G101300	AhLine8.05G101300.v1.3	29981180	29981713	Shitouqi	Line8_Shitouqi_INV_7	29540109	30343774	803665	PF13302.2	PTHR13256 PTHR13256:SF35				GO:0008080					LOC_Os03g58010	acetyltransferase, GNAT family, putative, expressed
Arahy.05	AhLine8.05G101400	AhLine8.05G101400.v1.3	29987170	29990741	Shitouqi	Line8_Shitouqi_INV_7	29540109	30343774	803665	PF00112.19	PTHR12411 PTHR12411:SF367	EC:3.4.22.1			GO:0003824 GO:0006508 GO:0008234
Arahy.05	AhLine8.05G101500	AhLine8.05G101500.v1.3	29992828	29995651	Shitouqi	Line8_Shitouqi_INV_7	29540109	30343774	803665		PTHR31762 PTHR31762:SF3	EC:6.1.1.20			GO:0000049 GO:0000287 GO:0004826 GO:0005524 GO:0006432 GO:0008033
Arahy.05	AhLine8.05G101600	AhLine8.05G101600.v1.3	30063579	30065421	Shitouqi	Line8_Shitouqi_INV_7	29540109	30343774	803665	PF13839.2 PF14416.2	PTHR32285 PTHR32285:SF57					AT1G70230	TRICHOME BIREFRINGENCE-LIKE 27			LOC_Os06g12870	leaf senescence related protein, putative, expressed
Arahy.05	AhLine8.05G101700	AhLine8.05G101700.v1.3	30169104	30172710	Shitouqi	Line8_Shitouqi_INV_7	29540109	30343774	803665	PF00860.16	PTHR11119 PTHR11119:SF50				GO:0005215 GO:0006810 GO:0016020 GO:0055085			Cre10.g442800	Xanthine/uracil/vitamin C permease-like
Arahy.05	AhLine8.05G101800	AhLine8.05G101800.v1.3	30190338	30192841	Shitouqi	Line8_Shitouqi_INV_7	29540109	30343774	803665	PF00076.18 PF12353.4	PTHR10352		KOG0122	K03248	GO:0000166 GO:0003676 GO:0003743 GO:0005737 GO:0005852 GO:0008270	AT3G11400	eukaryotic translation initiation factor 3G1	Cre06.g269450	Eukaryotic translation initiation factor 3, subunit G	LOC_Os02g54700	RNA recognition motif containing protein, putative, expressed
Arahy.05	AhLine8.05G101900	AhLine8.05G101900.v1.3	30193657	30196481	Shitouqi	Line8_Shitouqi_INV_7	29540109	30343774	803665	PF04116.9	PTHR11863 PTHR11863:SF27	EC:1.14.13.72	KOG0873	K14424	GO:0005506 GO:0006633 GO:0016491 GO:0055114	AT1G07420	sterol 4-alpha-methyl-oxidase 2-1			LOC_Os07g01150	fatty acid hydroxylase, putative, expressed
Arahy.05	AhLine8.05G102000	AhLine8.05G102000.v1.3	30267067	30268272	Shitouqi	Line8_Shitouqi_INV_7	29540109	30343774	803665		PTHR31113 PTHR31113:SF5					AT3G19330	Protein of unknown function (DUF677)
Arahy.06	AhLine8.06G009400	AhLine8.06G009400.v1.3	1336236	1339009	Shitouqi	Line8_Shitouqi_INV_8	1330460	1361104	30644	PF00190.18	PTHR31189 PTHR31189:SF1				GO:0045735
Arahy.06	AhLine8.06G009500	AhLine8.06G009500.v1.3	1352567	1355084	Shitouqi	Line8_Shitouqi_INV_8	1330460	1361104	30644	PF00190.18	PTHR31189 PTHR31189:SF1				GO:0045735
Arahy.06	AhLine8.06G009700	AhLine8.06G009700.v1.3	1358675	1359503	Shitouqi	Line8_Shitouqi_INV_8	1330460	1361104	30644	PF00253.17	PTHR19836		KOG1741		GO:0003735 GO:0005622 GO:0005840 GO:0006412
Arahy.06	AhLine8.06G009300	AhLine8.06G009300.v1.3	1330273	1334258	Shitouqi	Line8_Shitouqi_INV_8	1330460	1361104	30644	PF00190.18	PTHR31189 PTHR31189:SF1				GO:0045735
Arahy.06	AhLine8.06G009600	AhLine8.06G009600.v1.3	1357429	1361113	Shitouqi	Line8_Shitouqi_INV_8	1330460	1361104	30644	PF00190.18	PTHR31189 PTHR31189:SF1				GO:0045735
Arahy.06	AhLine8.06G129300	AhLine8.06G129300.v1.3	29399816	29401973	Shitouqi	Line8_Shitouqi_INV_9	29399468	31480103	2080635	PF00076.18	PTHR24012				GO:0000166 GO:0003676	AT4G13850	glycine-rich RNA-binding protein 2
Arahy.06	AhLine8.06G129400	AhLine8.06G129400.v1.3	29522420	29524563	Shitouqi	Line8_Shitouqi_INV_9	29399468	31480103	2080635	PF08241.8	PTHR33597 PTHR33597:SF4				GO:0008152 GO:0008168	AT3G53400	(1 of 2) PTHR33597:SF4 - CONSERVED PEPTIDE UPSTREAM OPEN READING FRAME 47
Arahy.06	AhLine8.06G129500	AhLine8.06G129500.v1.3	29526219	29528938	Shitouqi	Line8_Shitouqi_INV_9	29399468	31480103	2080635	PF13920.2	PTHR22996	EC:6.3.2.19	KOG4265	K10604	GO:0005515 GO:0008270	AT3G09770	RING/U-box superfamily protein	Cre03.g173900	(1 of 1) PTHR22996 - MAHOGUNIN	LOC_Os10g13670	Zinc finger, C3HC4 type domain containing protein, expressed
Arahy.06	AhLine8.06G129600	AhLine8.06G129600.v1.3	29633634	29636204	Shitouqi	Line8_Shitouqi_INV_9	29399468	31480103	2080635	PF00069.21	PTHR27006	EC:2.7.11.1	KOG1187	K04733	GO:0004672 GO:0004713 GO:0005524 GO:0006468			Cre07.g339850	(1 of 268) PTHR23257 - SERINE-THREONINE PROTEIN KINASE
Arahy.06	AhLine8.06G129700	AhLine8.06G129700.v1.3	29719299	29721369	Shitouqi	Line8_Shitouqi_INV_9	29399468	31480103	2080635	PF03179.11	PTHR12713		KOG1772	K02152	GO:0003723 GO:0015992 GO:0016471 GO:0016820	AT3G01390	vacuolar membrane ATPase 10	Cre11.g468550	Vacuolar ATP synthase subunit G	LOC_Os04g51270	vacuolar ATPase G subunit, putative, expressed
Arahy.06	AhLine8.06G129800	AhLine8.06G129800.v1.3	30083283	30086487	Shitouqi	Line8_Shitouqi_INV_9	29399468	31480103	2080635	PF00230.16	PTHR19139 PTHR19139:SF172		KOG0223		GO:0005215 GO:0006810 GO:0016020
Arahy.06	AhLine8.06G129900	AhLine8.06G129900.v1.3	30850237	30853487	Shitouqi	Line8_Shitouqi_INV_9	29399468	31480103	2080635	PF03641.10	PTHR31223 PTHR31223:SF17			K06966		AT3G53450	Putative lysine decarboxylase family protein	Cre07.g340900	(1 of 1) PTHR31223:SF11 - LOG FAMILY PROTEIN YJL055W
Arahy.07	AhLine8.07G191100	AhLine8.07G191100.v1.3	76590221	76593873	Shitouqi	Line8_Shitouqi_INV_10	76542536	76600120	57584	PF00067.18	PTHR24298 PTHR24298:SF121	EC:1.14.13.152	KOG0156		GO:0004497 GO:0005506 GO:0016705 GO:0020037 GO:0055114			Cre03.g166900	Cytochrome P450, CYP4 superfamily
Arahy.08	AhLine8.08G032600	AhLine8.08G032600.v1.3	6966116	6977390	Shitouqi	Line8_Shitouqi_INV_11	6956612	6978954	22342	PF08314.7	PTHR15922				GO:0005515 GO:0006890	AT5G24350	MAG2-interacting protein 2	Cre09.g415400	(1 of 1) PTHR15922//PTHR15922:SF2 - FAMILY NOT NAMED // NEUROBLASTOMA-AMPLIFIED SEQUENCE	LOC_Os12g13150	expressed protein
Arahy.09	AhLine8.09G010900	AhLine8.09G010900.v1.3	962824	965547	Shitouqi	Line8_Shitouqi_INV_12	958798	975040	16242	PF03140.11	PTHR31549 PTHR31549:SF23					AT3G02645	Plant protein of unknown function (DUF247)			LOC_Os06g08120	plant protein of unknown function domain containing protein, expressed
Arahy.12	AhLine8.12G147900	AhLine8.12G147900.v1.3	103390850	103404208	Shitouqi	Line8_Shitouqi_INV_13	103366960	105543852	2176892	PF00854.17	PTHR11654 PTHR11654:SF125	EC:3.6.3.43	KOG1237		GO:0005215 GO:0006810 GO:0016020			Cre04.g224700	Nitrate transporter NRT1 family
Arahy.12	AhLine8.12G148000	AhLine8.12G148000.v1.3	103416840	103425773	Shitouqi	Line8_Shitouqi_INV_13	103366960	105543852	2176892		PTHR11017 PTHR11017:SF163
Arahy.12	AhLine8.12G148100	AhLine8.12G148100.v1.3	103423261	103429734	Shitouqi	Line8_Shitouqi_INV_13	103366960	105543852	2176892	PF00931.18 PF13676.2	PTHR11017 PTHR11017:SF163				GO:0005515 GO:0007165 GO:0043531
Arahy.12	AhLine8.12G148200	AhLine8.12G148200.v1.3	103511273	103513430	Shitouqi	Line8_Shitouqi_INV_13	103366960	105543852	2176892	PF00854.17	PTHR11654 PTHR11654:SF125	EC:3.6.3.43	KOG1237		GO:0005215 GO:0006810 GO:0016020			Cre04.g224700	Nitrate transporter NRT1 family
Arahy.12	AhLine8.12G148300	AhLine8.12G148300.v1.3	103517190	103530113	Shitouqi	Line8_Shitouqi_INV_13	103366960	105543852	2176892	PF00931.18 PF13676.2	PTHR11017 PTHR11017:SF163				GO:0005515 GO:0007165 GO:0043531	AT5G36930	Disease resistance protein (TIR-NBS-LRR class) family
Arahy.12	AhLine8.12G148400	AhLine8.12G148400.v1.3	103630554	103636042	Shitouqi	Line8_Shitouqi_INV_13	103366960	105543852	2176892	PF00854.17	PTHR11654 PTHR11654:SF125	EC:3.6.3.43		K14638	GO:0005215 GO:0006810 GO:0016020	AT3G54140	peptide transporter 1	Cre04.g224700	Nitrate transporter NRT1 family
Arahy.12	AhLine8.12G148500	AhLine8.12G148500.v1.3	103640736	103647936	Shitouqi	Line8_Shitouqi_INV_13	103366960	105543852	2176892	PF01399.23	PTHR10678			K12176	GO:0005515	AT2G26990	proteasome family protein	Cre01.g030800	COP9 signalosome subunit	LOC_Os01g17180	proteasome subunit, putative, expressed
Arahy.12	AhLine8.12G148600	AhLine8.12G148600.v1.3	103715254	103720595	Shitouqi	Line8_Shitouqi_INV_13	103366960	105543852	2176892	PF00394.18 PF07731.10 PF07732.11	PTHR11709 PTHR11709:SF103	EC:1.10.3.2		K05909	GO:0005507 GO:0016491 GO:0046274 GO:0048046 GO:0052716 GO:0055114	AT2G38080	Laccase/Diphenol oxidase family protein
Arahy.12	AhLine8.12G148700	AhLine8.12G148700.v1.3	103768361	103770938	Shitouqi	Line8_Shitouqi_INV_13	103366960	105543852	2176892	PF00249.27	PTHR24078 PTHR24078:SF261		KOG0724		GO:0003677	AT2G38090	Duplicated homeodomain-like superfamily protein	Cre10.g430750	(1 of 1) PTHR24078:SF261 - DNAJ (HSP40) HOMOLOG, SUBFAMILY A, MEMBER 3A	LOC_Os05g37730	MYB family transcription factor, putative, expressed
Arahy.12	AhLine8.12G148800	AhLine8.12G148800.v1.3	103990148	103991985	Shitouqi	Line8_Shitouqi_INV_13	103366960	105543852	2176892	PF02458.11	PTHR31896 PTHR31896:SF5	EC:2.3.1.99			GO:0016747	AT5G01210	HXXXD-type acyl-transferase family protein			LOC_Os01g63480	transferase family protein, putative, expressed
Arahy.12	AhLine8.12G148900	AhLine8.12G148900.v1.3	104089960	104094410	Shitouqi	Line8_Shitouqi_INV_13	103366960	105543852	2176892	PF00534.16 PF13579.2	PTHR12526 PTHR12526:SF340		KOG1111	K06119		AT5G01220	sulfoquinovosyldiacylglycerol 2	Cre01.g038550	Sulfolipid synthase	LOC_Os07g01030	glycosyl transferase, group 1 domain containing protein, expressed
Arahy.12	AhLine8.12G149000	AhLine8.12G149000.v1.3	104099870	104103573	Shitouqi	Line8_Shitouqi_INV_13	103366960	105543852	2176892
Arahy.12	AhLine8.12G149100	AhLine8.12G149100.v1.3	104185809	104187709	Shitouqi	Line8_Shitouqi_INV_13	103366960	105543852	2176892	PF08704.6	PTHR12133 PTHR12133:SF2	EC:2.1.1.220	KOG2915		GO:0016429 GO:0030488 GO:0031515			Cre05.g244236	(1 of 1) K07442 - tRNA (adenine57-N1/adenine58-N1)-methyltransferase [EC:2.1.1.219 2.1.1.220] (TRM61, GCD14)
Arahy.12	AhLine8.12G149200	AhLine8.12G149200.v1.3	104198609	104199639	Shitouqi	Line8_Shitouqi_INV_13	103366960	105543852	2176892		PTHR34355 PTHR34355:SF1					AT5G01225
Arahy.12	AhLine8.12G149300	AhLine8.12G149300.v1.3	104208961	104214715	Shitouqi	Line8_Shitouqi_INV_13	103366960	105543852	2176892	PF01728.15	PTHR10920 PTHR10920:SF12	EC:2.1.1.205		K14864	GO:0001510 GO:0008168 GO:0032259	AT5G01230	S-adenosyl-L-methionine-dependent methyltransferases superfamily protein	Cre03.g145907	(1 of 1) 2.1.1.205 - tRNA (cytidine(32)/guanosine(34)-2'-O)-methyltransferase	LOC_Os06g49140	ribosomal RNA large subunit methyltransferase J, putative, expressed
Arahy.12	AhLine8.12G149400	AhLine8.12G149400.v1.3	104250761	104254989	Shitouqi	Line8_Shitouqi_INV_13	103366960	105543852	2176892	PF01553.17 PF12710.3	PTHR15486 PTHR15486:SF20	EC:2.3.1.15 EC:2.3.1.198		K13508	GO:0008152 GO:0016746	AT2G38110	glycerol-3-phosphate acyltransferase 6			LOC_Os01g63580	glycerol-3-phosphate acyltransferase, putative, expressed
Arahy.12	AhLine8.12G149500	AhLine8.12G149500.v1.3	104361762	104365156	Shitouqi	Line8_Shitouqi_INV_13	103366960	105543852	2176892	PF00230.16	PTHR19139 PTHR19139:SF90		KOG0223	K09872	GO:0005215 GO:0006810 GO:0016020
Arahy.12	AhLine8.12G149600	AhLine8.12G149600.v1.3	104407206	104410136	Shitouqi	Line8_Shitouqi_INV_13	103366960	105543852	2176892	PF02362.17 PF06507.9	PTHR31384 PTHR31384:SF19				GO:0003677 GO:0005634 GO:0006355 GO:0009725
Arahy.12	AhLine8.12G149700	AhLine8.12G149700.v1.3	104727943	104736828	Shitouqi	Line8_Shitouqi_INV_13	103366960	105543852	2176892	PF01490.14	PTHR22950 PTHR22950:SF256		KOG1303	K13946		AT2G38120	Transmembrane amino acid transporter family protein			LOC_Os01g63770	transmembrane amino acid transporter protein, putative, expressed
Arahy.12	AhLine8.12G149800	AhLine8.12G149800.v1.3	104748000	104749475	Shitouqi	Line8_Shitouqi_INV_13	103366960	105543852	2176892	PF03140.11	PTHR31549 PTHR31549:SF12
Arahy.12	AhLine8.12G149900	AhLine8.12G149900.v1.3	104829336	104830760	Shitouqi	Line8_Shitouqi_INV_13	103366960	105543852	2176892	PF03140.11	PTHR31549 PTHR31549:SF12
Arahy.12	AhLine8.12G150000	AhLine8.12G150000.v1.3	104892456	104895056	Shitouqi	Line8_Shitouqi_INV_13	103366960	105543852	2176892	PF03140.11	PTHR31549 PTHR31549:SF12
Arahy.12	AhLine8.12G150100	AhLine8.12G150100.v1.3	104962107	104965235	Shitouqi	Line8_Shitouqi_INV_13	103366960	105543852	2176892	PF03140.11	PTHR31549 PTHR31549:SF12
Arahy.12	AhLine8.12G150200	AhLine8.12G150200.v1.3	104972311	104973135	Shitouqi	Line8_Shitouqi_INV_13	103366960	105543852	2176892	PF17067.1	PTHR34550 PTHR34550:SF1			K19033	GO:0005840	AT2G38140	plastid-specific ribosomal protein 4			LOC_Os05g09400	30S ribosomal protein S31, chloroplast precursor, putative, expressed
Arahy.12	AhLine8.12G150300	AhLine8.12G150300.v1.3	104974497	104975750	Shitouqi	Line8_Shitouqi_INV_13	103366960	105543852	2176892	PF04488.11 PF04572.8	PTHR12042 PTHR12042:SF18		KOG1928	K01988				Cre16.g659500	(1 of 3) 2.4.1.228 - Lactosylceramide 4-alpha-galactosyltransferase / Histo-blood group P(k) UDP-galactose
Arahy.12	AhLine8.12G150400	AhLine8.12G150400.v1.3	104989187	104991975	Shitouqi	Line8_Shitouqi_INV_13	103366960	105543852	2176892		PTHR34459 PTHR34459:SF2					AT2G41945	Retarded Embryo Development 1			LOC_Os06g10440	gb protein, putative, expressed
Arahy.12	AhLine8.12G150500	AhLine8.12G150500.v1.3	104994052	104997805	Shitouqi	Line8_Shitouqi_INV_13	103366960	105543852	2176892	PF00686.15	PTHR10357 PTHR10357:SF149	EC:3.2.1.3			GO:0003824 GO:0030246 GO:2001070
Arahy.12	AhLine8.12G150600	AhLine8.12G150600.v1.3	105021091	105025892	Shitouqi	Line8_Shitouqi_INV_13	103366960	105543852	2176892	PF01086.13	PTHR10639 PTHR10639:SF10				GO:0005198 GO:0006886 GO:0016192 GO:0030130 GO:0030132	AT3G51890	Clathrin light chain protein	Cre03.g155650	Clathrin light chain
Arahy.12	AhLine8.12G150700	AhLine8.12G150700.v1.3	105026230	105029083	Shitouqi	Line8_Shitouqi_INV_13	103366960	105543852	2176892	PF00830.15	PTHR13528		KOG3278	K02902	GO:0003735 GO:0005622 GO:0005840 GO:0006412	AT4G31460	Ribosomal L28 family			LOC_Os07g36090	ribosomal protein L28 protein, putative, expressed
Arahy.12	AhLine8.12G150800	AhLine8.12G150800.v1.3	105067674	105078106	Shitouqi	Line8_Shitouqi_INV_13	103366960	105543852	2176892	PF04578.9 PF13968.2	PTHR31325 PTHR31325:SF0
Arahy.12	AhLine8.12G150900	AhLine8.12G150900.v1.3	105079156	105079809	Shitouqi	Line8_Shitouqi_INV_13	103366960	105543852	2176892
Arahy.12	AhLine8.12G151000	AhLine8.12G151000.v1.3	105088053	105090029	Shitouqi	Line8_Shitouqi_INV_13	103366960	105543852	2176892	PF00504.17	PTHR21649 PTHR21649:SF6			K08915	GO:0009765 GO:0016020	AT5G01530	light harvesting complex photosystem II	Cre17.g720250	Light-harvesting minor chlorophyll a/b binding protein of photosystem II	LOC_Os07g37240	chlorophyll A-B binding protein, putative, expressed
Arahy.12	AhLine8.12G151100	AhLine8.12G151100.v1.3	105126418	105130567	Shitouqi	Line8_Shitouqi_INV_13	103366960	105543852	2176892	PF00931.18	PTHR23155 PTHR23155:SF562		KOG4658		GO:0043531
Arahy.12	AhLine8.12G151200	AhLine8.12G151200.v1.3	105171480	105175234	Shitouqi	Line8_Shitouqi_INV_13	103366960	105543852	2176892	PF07685.10	PTHR31559 PTHR31559:SF0	EC:4.3.3.6	KOG3210	K08681	GO:0003824 GO:0004359 GO:0009236 GO:0042819 GO:0042823	AT5G60540	pyridoxine biosynthesis 2	Cre03.g167051	(1 of 1) K08681 - 5'-phosphate synthase pdxT subunit (pdxT, pdx2)	LOC_Os02g03740	pyridoxal biosynthesis protein PDX2, putative, expressed
Arahy.12	AhLine8.12G151300	AhLine8.12G151300.v1.3	105182849	105185690	Shitouqi	Line8_Shitouqi_INV_13	103366960	105543852	2176892	PF13920.2	PTHR15315 PTHR15315:SF31		KOG1039		GO:0005515 GO:0008270	AT5G01520	RING/U-box superfamily protein
Arahy.12	AhLine8.12G151400	AhLine8.12G151400.v1.3	105238490	105241910	Shitouqi	Line8_Shitouqi_INV_13	103366960	105543852	2176892	PF00153.23	PTHR24089 PTHR24089:SF190		KOG0752	K14684	GO:0055085	AT5G01500	thylakoid ATP/ADP carrier	Cre06.g270150	mitochondrial substrate carrier protein	LOC_Os01g16040	mitochondrial carrier protein, putative, expressed
Arahy.12	AhLine8.12G151500	AhLine8.12G151500.v1.3	105241556	105249868	Shitouqi	Line8_Shitouqi_INV_13	103366960	105543852	2176892	PF00010.22	PTHR13935 PTHR13935:SF53				GO:0003677 GO:0046983
Arahy.12	AhLine8.12G151600	AhLine8.12G151600.v1.3	105272427	105277798	Shitouqi	Line8_Shitouqi_INV_13	103366960	105543852	2176892	PF01699.20	PTHR31503 PTHR31503:SF1		KOG1397	K07300	GO:0006812 GO:0006816 GO:0008324 GO:0015369 GO:0016021 GO:0055085	AT3G51860	cation exchanger 3			LOC_Os01g37690	sodium/calcium exchanger protein, putative, expressed
Arahy.12	AhLine8.12G151700	AhLine8.12G151700.v1.3	105295460	105302043	Shitouqi	Line8_Shitouqi_INV_13	103366960	105543852	2176892	PF10294.5	PTHR14614 PTHR14614:SF42		KOG3201			AT5G01470	S-adenosyl-L-methionine-dependent methyltransferases superfamily protein			LOC_Os03g61140	expressed protein
Arahy.12	AhLine8.12G151800	AhLine8.12G151800.v1.3	105384950	105390585	Shitouqi	Line8_Shitouqi_INV_13	103366960	105543852	2176892	PF04791.12	PTHR31652			K14617		AT5G01460	LMBR1-like membrane protein	Cre01.g023400	(1 of 1) K14617 - LMBR1 domain-containing protein 1 (LMBRD1)	LOC_Os06g03760	LMBR1 integral membrane protein, putative, expressed
Arahy.12	AhLine8.12G151900	AhLine8.12G151900.v1.3	105390984	105395194	Shitouqi	Line8_Shitouqi_INV_13	103366960	105543852	2176892	PF00657.18	PTHR14209 PTHR14209:SF10	EC:3.1.1.2	KOG3035		GO:0016788			Cre09.g399073	(1 of 2) PTHR14209 - ISOAMYL ACETATE-HYDROLYZING ESTERASE 1
Arahy.12	AhLine8.12G152000	AhLine8.12G152000.v1.3	105405687	105406283	Shitouqi	Line8_Shitouqi_INV_13	103366960	105543852	2176892
Arahy.12	AhLine8.12G152100	AhLine8.12G152100.v1.3	105427407	105430309	Shitouqi	Line8_Shitouqi_INV_13	103366960	105543852	2176892	PF00400.28	PTHR22844 PTHR22844:SF206		KOG0266		GO:0005515 GO:0046872
Arahy.12	AhLine8.12G152200	AhLine8.12G152200.v1.3	105431464	105432528	Shitouqi	Line8_Shitouqi_INV_13	103366960	105543852	2176892	PF00581.16	PTHR12231 PTHR12231:SF111		KOG1530			AT3G08920	Rhodanese/Cell cycle control phosphatase superfamily protein			LOC_Os03g18020	rhodanese-like family protein, putative, expressed
Arahy.12	AhLine8.12G152300	AhLine8.12G152300.v1.3	105435041	105447391	Shitouqi	Line8_Shitouqi_INV_13	103366960	105543852	2176892	PF11935.4 PF12295.4 PF13646.2	PTHR15245 PTHR15245:SF25		KOG1895	K06100	GO:0005488	AT5G01400	HEAT repeat-containing protein	Cre02.g099200	(1 of 1) K06100 - symplekin (SYMPK)	LOC_Os07g49320	HEAT repeat family protein, putative, expressed
Arahy.12	AhLine8.12G152400	AhLine8.12G152400.v1.3	105449136	105452638	Shitouqi	Line8_Shitouqi_INV_13	103366960	105543852	2176892	PF00226.27 PF01556.14	PTHR24078 PTHR24078:SF188		KOG0714	K09510	GO:0006457 GO:0051082	AT3G08910	DNAJ heat shock family protein	Cre10.g420100	DnaJ-like protein
Arahy.12	AhLine8.12G152500	AhLine8.12G152500.v1.3	105471222	105475176	Shitouqi	Line8_Shitouqi_INV_13	103366960	105543852	2176892	PF00628.25 PF12165.4	PTHR12321 PTHR12321:SF46		KOG1632		GO:0005515 GO:0006355 GO:0008270 GO:0042393	AT3G11200	alfin-like 2	Cre10.g441050	(1 of 2) PTHR12321//PTHR12321:SF55 - CPG BINDING PROTEIN // PHD FINGER PROTEIN ALFIN-LIKE 4	LOC_Os03g60390	PHD finger protein, putative, expressed
Arahy.12	AhLine8.12G152600	AhLine8.12G152600.v1.3	105572483	105577705	Shitouqi	Line8_Shitouqi_INV_14	105546447	107147381	1600934	PF03171.16 PF14226.2	PTHR10209 PTHR10209:SF134	EC:1.14.11.23	KOG0143		GO:0005506 GO:0016491 GO:0055114					LOC_Os05g03640	flavonol synthase/flavanone 3-hydroxylase, putative, expressed
Arahy.12	AhLine8.12G152700	AhLine8.12G152700.v1.3	105612220	105612957	Shitouqi	Line8_Shitouqi_INV_14	105546447	107147381	1600934
Arahy.12	AhLine8.12G152800	AhLine8.12G152800.v1.3	105734114	105739065	Shitouqi	Line8_Shitouqi_INV_14	105546447	107147381	1600934	PF07714.13 PF13499.2	PTHR24349 PTHR24349:SF145	EC:2.7.11.1	KOG0032	K13412	GO:0004672 GO:0004713 GO:0005509 GO:0005524 GO:0006468	AT3G51850	calcium-dependent protein kinase 13	Cre07.g328900	Calcium/calmodulin-dependent protein kinase	LOC_Os01g61590	CAMK_CAMK_like.1 - CAMK includes calcium/calmodulin depedent protein kinases, expressed
Arahy.12	AhLine8.12G152900	AhLine8.12G152900.v1.3	105801879	105803420	Shitouqi	Line8_Shitouqi_INV_14	105546447	107147381	1600934	PF13837.2	PTHR10032 PTHR10032:SF215		KOG4282		GO:0003677 GO:0003700 GO:0003824 GO:0005634 GO:0006351	AT2G38250	Homeodomain-like superfamily protein
Arahy.12	AhLine8.12G153000	AhLine8.12G153000.v1.3	105837446	105840018	Shitouqi	Line8_Shitouqi_INV_14	105546447	107147381	1600934	PF14383.2	PTHR35499 PTHR35499:SF2					AT5G01370	ALC-interacting protein 1
Arahy.12	AhLine8.12G153100	AhLine8.12G153100.v1.3	105885811	105887814	Shitouqi	Line8_Shitouqi_INV_14	105546447	107147381	1600934	PF02892.11 PF14372.2	PTHR23272 PTHR23272:SF52		KOG1121		GO:0003676 GO:0003677 GO:0005524					LOC_Os07g23210	transposon protein, putative, unclassified, expressed
Arahy.12	AhLine8.12G153200	AhLine8.12G153200.v1.3	105905159	105909975	Shitouqi	Line8_Shitouqi_INV_14	105546447	107147381	1600934	PF00487.20 PF11960.4	PTHR32100 PTHR32100:SF17	EC:1.14.99.33		K10257	GO:0006629 GO:0016491 GO:0016717 GO:0055114	AT5G05580	fatty acid desaturase 8	Cre01.g038600	Chloroplast glycerolipid omega-3-fatty acid desaturase	LOC_Os03g18070	omega-3 fatty acid desaturase, chloroplast precursor, putative, expressed
Arahy.12	AhLine8.12G153300	AhLine8.12G153300.v1.3	105923118	105925498	Shitouqi	Line8_Shitouqi_INV_14	105546447	107147381	1600934	PF10262.5	PTHR13544 PTHR13544:SF0		KOG3286			AT5G58640	Selenoprotein, Rdx type	Cre14.g616950	Selenoprotein T	LOC_Os05g39110	selT-like protein precursor, putative, expressed
Arahy.12	AhLine8.12G153400	AhLine8.12G153400.v1.3	105930854	105936017	Shitouqi	Line8_Shitouqi_INV_14	105546447	107147381	1600934	PF00441.20 PF02770.15 PF02771.12	PTHR10909 PTHR10909:SF331	EC:1.3.3.6		K00232	GO:0003995 GO:0008152 GO:0016627 GO:0050660 GO:0055114	AT3G51840	acyl-CoA oxidase 4	Cre16.g695100	(1 of 1) PTHR10909//PTHR10909:SF331 - ELECTRON TRANSPORT OXIDOREDUCTASE // ACYL-COENZYME A OXIDASE 4, PEROXISOMAL	LOC_Os05g07090	acyl-coenzyme A dehydrogenase, mitochondrial precursor, putative, expressed
Arahy.12	AhLine8.12G153500	AhLine8.12G153500.v1.3	105965279	105966380	Shitouqi	Line8_Shitouqi_INV_14	105546447	107147381	1600934	PF00828.15	PTHR11721 PTHR11721:SF6		KOG1742	K02900		AT1G70600	Ribosomal protein L18e/L15 superfamily protein	Cre02.g115200	Cytosolic 80S ribosomal protein L27a	LOC_Os03g29460	60S ribosomal protein, putative, expressed
Arahy.12	AhLine8.12G153600	AhLine8.12G153600.v1.3	105999021	106005899	Shitouqi	Line8_Shitouqi_INV_14	105546447	107147381	1600934	PF01156.15	PTHR12304 PTHR12304:SF1	EC:3.2.2.3
Arahy.12	AhLine8.12G153700	AhLine8.12G153700.v1.3	106018281	106021785	Shitouqi	Line8_Shitouqi_INV_14	105546447	107147381	1600934	PF03847.9	PTHR12264 PTHR12264:SF21		KOG1142		GO:0005669 GO:0006352 GO:0046982	AT3G10070	TBP-associated factor 12	Cre12.g530700	(1 of 1) K03126 - transcription initiation factor TFIID subunit 12 (TAF12)
Arahy.12	AhLine8.12G153800	AhLine8.12G153800.v1.3	106035572	106038046	Shitouqi	Line8_Shitouqi_INV_14	105546447	107147381	1600934	PF01535.16 PF13041.2	PTHR24015 PTHR24015:SF326				GO:0005515	AT1G79490	Pentatricopeptide repeat (PPR) superfamily protein			LOC_Os04g52290	PPR repeat domain containing protein, putative, expressed
Arahy.12	AhLine8.12G153900	AhLine8.12G153900.v1.3	106039049	106047021	Shitouqi	Line8_Shitouqi_INV_14	105546447	107147381	1600934	PF00232.14	PTHR10353 PTHR10353:SF29	EC:3.2.1.21		K01188	GO:0004553 GO:0005975			Cre07.g320850	(1 of 2) 3.2.1.21 - Beta-glucosidase / Gentobiase	LOC_Os05g30350	Os5bglu22 - beta-glucosidase homologue, similar to G. max isohydroxyurate hydrolase, expressed
Arahy.12	AhLine8.12G154000	AhLine8.12G154000.v1.3	106064906	106072109	Shitouqi	Line8_Shitouqi_INV_14	105546447	107147381	1600934	PF00232.14	PTHR10353 PTHR10353:SF29	EC:3.2.1.21		K01188	GO:0004553 GO:0005975			Cre07.g320850	(1 of 2) 3.2.1.21 - Beta-glucosidase / Gentobiase	LOC_Os05g30350	Os5bglu22 - beta-glucosidase homologue, similar to G. max isohydroxyurate hydrolase, expressed
Arahy.12	AhLine8.12G154100	AhLine8.12G154100.v1.3	106100069	106101364	Shitouqi	Line8_Shitouqi_INV_14	105546447	107147381	1600934						GO:0003700 GO:0004871 GO:0006355 GO:0007165
Arahy.12	AhLine8.12G154200	AhLine8.12G154200.v1.3	106116379	106123318	Shitouqi	Line8_Shitouqi_INV_14	105546447	107147381	1600934	PF00232.14	PTHR10353 PTHR10353:SF29	EC:3.2.1.21		K01188	GO:0004553 GO:0005975			Cre07.g320850	(1 of 2) 3.2.1.21 - Beta-glucosidase / Gentobiase	LOC_Os05g30350	Os5bglu22 - beta-glucosidase homologue, similar to G. max isohydroxyurate hydrolase, expressed
Arahy.12	AhLine8.12G154300	AhLine8.12G154300.v1.3	106144749	106147065	Shitouqi	Line8_Shitouqi_INV_14	105546447	107147381	1600934	PF00462.20	PTHR10293 PTHR10293:SF45		KOG0911		GO:0009055 GO:0015035 GO:0045454	AT2G38270	CAX-interacting protein 2	Cre01.g047800	Glutaredoxin 6, CGFS type, probably chloroplastic	LOC_Os12g07650	OsGrx_S16 - glutaredoxin subgroup II, expressed
Arahy.12	AhLine8.12G154400	AhLine8.12G154400.v1.3	106165117	106169417	Shitouqi	Line8_Shitouqi_INV_14	105546447	107147381	1600934	PF13839.2 PF14416.2	PTHR32285 PTHR32285:SF7					AT5G01360	Plant protein of unknown function (DUF828)			LOC_Os03g18120	proteins of unknown function domain containing protein, expressed
Arahy.12	AhLine8.12G154500	AhLine8.12G154500.v1.3	106188134	106195440	Shitouqi	Line8_Shitouqi_INV_14	105546447	107147381	1600934	PF13839.2 PF14416.2	PTHR32285 PTHR32285:SF7									LOC_Os03g18120	proteins of unknown function domain containing protein, expressed
Arahy.12	AhLine8.12G154600	AhLine8.12G154600.v1.3	106205530	106208989	Shitouqi	Line8_Shitouqi_INV_14	105546447	107147381	1600934	PF00248.17	PTHR11732 PTHR11732:SF7		KOG1575			AT2G27680	NAD(P)-linked oxidoreductase superfamily protein	Cre16.g684750	(1 of 1) 1.1.1.307 - D-xylose reductase	LOC_Os09g39390	oxidoreductase, aldo/keto reductase family protein, putative, expressed
Arahy.12	AhLine8.12G154700	AhLine8.12G154700.v1.3	106216118	106225455	Shitouqi	Line8_Shitouqi_INV_14	105546447	107147381	1600934	PF00962.18	PTHR11359 PTHR11359:SF8	EC:3.5.4.17 EC:3.5.4.6		K01490	GO:0003876 GO:0019239 GO:0032264	AT2G38280	AMP deaminase, putative / myoadenylate deaminase, putative	Cre12.g531700	Adenosine/AMP deaminase	LOC_Os07g49270	AMP deaminase, putative, expressed
Arahy.12	AhLine8.12G154800	AhLine8.12G154800.v1.3	106266229	106267952	Shitouqi	Line8_Shitouqi_INV_14	105546447	107147381	1600934		PTHR11048 PTHR11048:SF18	EC:2.5.1.62
Arahy.12	AhLine8.12G154900	AhLine8.12G154900.v1.3	106273333	106273731	Shitouqi	Line8_Shitouqi_INV_14	105546447	107147381	1600934		PTHR35495 PTHR35495:SF1					AT5G54970				LOC_Os06g46580	expressed protein
Arahy.12	AhLine8.12G155000	AhLine8.12G155000.v1.3	106280138	106282587	Shitouqi	Line8_Shitouqi_INV_14	105546447	107147381	1600934	PF14111.2
Arahy.12	AhLine8.12G155100	AhLine8.12G155100.v1.3	106296062	106302096	Shitouqi	Line8_Shitouqi_INV_14	105546447	107147381	1600934	PF01040.14	PTHR11048 PTHR11048:SF18	EC:2.5.1.62	KOG1381	K04040	GO:0004659 GO:0015995 GO:0016021 GO:0046408	AT3G51820	UbiA prenyltransferase family protein	Cre06.g294750	Chlorophyll synthetase	LOC_Os05g28200	prenyltransferase, putative, expressed
Arahy.12	AhLine8.12G155200	AhLine8.12G155200.v1.3	106307227	106307930	Shitouqi	Line8_Shitouqi_INV_14	105546447	107147381	1600934	PF00477.13	PTHR34671 PTHR34671:SF1					AT2G40170	Stress induced protein			LOC_Os05g28210	small hydrophilic plant seed protein, putative, expressed
Arahy.12	AhLine8.12G155300	AhLine8.12G155300.v1.3	106309870	106311043	Shitouqi	Line8_Shitouqi_INV_14	105546447	107147381	1600934	PF00477.13	PTHR34671 PTHR34671:SF1					AT2G40170	Stress induced protein			LOC_Os05g28210	small hydrophilic plant seed protein, putative, expressed
Arahy.12	AhLine8.12G155400	AhLine8.12G155400.v1.3	106313562	106314011	Shitouqi	Line8_Shitouqi_INV_14	105546447	107147381	1600934	PF00477.13	PTHR34671 PTHR34671:SF1					AT2G40170	Stress induced protein			LOC_Os05g28210	small hydrophilic plant seed protein, putative, expressed
Arahy.12	AhLine8.12G155500	AhLine8.12G155500.v1.3	106380576	106384052	Shitouqi	Line8_Shitouqi_INV_14	105546447	107147381	1600934	PF00856.24 PF02182.13 PF05033.12	PTHR22884 PTHR22884:SF370	EC:2.1.1.43	KOG1082	K11420	GO:0005515 GO:0005634 GO:0008270 GO:0018024 GO:0034968 GO:0042393			Cre02.g089200	Histone-lysine N-methyltransferase
Arahy.12	AhLine8.12G155600	AhLine8.12G155600.v1.3	106391751	106392802	Shitouqi	Line8_Shitouqi_INV_14	105546447	107147381	1600934
Arahy.12	AhLine8.12G155700	AhLine8.12G155700.v1.3	106434666	106441447	Shitouqi	Line8_Shitouqi_INV_14	105546447	107147381	1600934	PF00557.20	PTHR10804 PTHR10804:SF11	EC:3.4.11.18	KOG2776		GO:0003700 GO:0006355 GO:0007049 GO:0008283	AT3G51800	metallopeptidase M24 family protein	Cre13.g604650	(1 of 1) PTHR10804//PTHR10804:SF11 - PROTEASE FAMILY M24 METHIONYL AMINOPEPTIDASE, AMINOPEPTIDASE P // PROLIFERATION-ASSOCIATED PROTEIN 2G4	LOC_Os05g28280	peptidase, M24 family protein, putative, expressed
Arahy.12	AhLine8.12G155800	AhLine8.12G155800.v1.3	106445804	106449233	Shitouqi	Line8_Shitouqi_INV_14	105546447	107147381	1600934	PF00205.18 PF02775.17 PF02776.14	PTHR18968 PTHR18968:SF137	EC:4.1.1.1		K01568	GO:0000287 GO:0003824 GO:0016831 GO:0030976	AT5G54960	pyruvate decarboxylase-2	Cre03.g165700	Pyruvate decarboxylase	LOC_Os03g18220	pyruvate decarboxylase isozyme 2, putative, expressed
Arahy.12	AhLine8.12G155900	AhLine8.12G155900.v1.3	106449985	106455231	Shitouqi	Line8_Shitouqi_INV_14	105546447	107147381	1600934	PF01661.17 PF11969.4 PF13671.2 PF16278.1	PTHR12486 PTHR12486:SF4	EC:3.6.2.1	KOG0562 KOG2134	K10863	GO:0003677 GO:0003824 GO:0006281 GO:0033699	AT5G01310	APRATAXIN-like	Cre06.g297904	(1 of 1) K10863 - aprataxin [EC:3.-.-.-] (APTX)	LOC_Os03g18210	basic helix-loop-helix, putative, expressed
Arahy.12	AhLine8.12G156000	AhLine8.12G156000.v1.3	106475668	106478646	Shitouqi	Line8_Shitouqi_INV_14	105546447	107147381	1600934	PF00560.29 PF08263.8 PF13855.2	PTHR27004 PTHR27004:SF37		KOG0472		GO:0005515			Cre02.g115508	(1 of 15) PTHR23155 - LEUCINE-RICH REPEAT-CONTAINING PROTEIN	LOC_Os12g12120	verticillium wilt disease resistance protein precursor, putative, expressed
Arahy.12	AhLine8.12G156100	AhLine8.12G156100.v1.3	106555941	106559294	Shitouqi	Line8_Shitouqi_INV_14	105546447	107147381	1600934	PF00560.29 PF08263.8 PF13855.2	PTHR27004 PTHR27004:SF37		KOG0472		GO:0005515			Cre02.g115508	(1 of 15) PTHR23155 - LEUCINE-RICH REPEAT-CONTAINING PROTEIN	LOC_Os12g12120	verticillium wilt disease resistance protein precursor, putative, expressed
Arahy.12	AhLine8.12G156200	AhLine8.12G156200.v1.3	106568237	106571599	Shitouqi	Line8_Shitouqi_INV_14	105546447	107147381	1600934	PF00560.29 PF08263.8 PF13855.2	PTHR27004 PTHR27004:SF37		KOG0472		GO:0005515			Cre02.g115508	(1 of 15) PTHR23155 - LEUCINE-RICH REPEAT-CONTAINING PROTEIN	LOC_Os12g12120	verticillium wilt disease resistance protein precursor, putative, expressed
Arahy.12	AhLine8.12G156300	AhLine8.12G156300.v1.3	106693036	106696380	Shitouqi	Line8_Shitouqi_INV_14	105546447	107147381	1600934	PF00560.29 PF08263.8 PF13855.2	PTHR27004 PTHR27004:SF37		KOG0472		GO:0005515			Cre02.g115508	(1 of 15) PTHR23155 - LEUCINE-RICH REPEAT-CONTAINING PROTEIN	LOC_Os12g12120	verticillium wilt disease resistance protein precursor, putative, expressed
Arahy.12	AhLine8.12G156400	AhLine8.12G156400.v1.3	106778464	106781808	Shitouqi	Line8_Shitouqi_INV_14	105546447	107147381	1600934	PF00560.29 PF08263.8 PF13855.2	PTHR27004 PTHR27004:SF37		KOG0472		GO:0005515			Cre02.g115508	(1 of 15) PTHR23155 - LEUCINE-RICH REPEAT-CONTAINING PROTEIN	LOC_Os12g12120	verticillium wilt disease resistance protein precursor, putative, expressed
Arahy.12	AhLine8.12G156500	AhLine8.12G156500.v1.3	106821346	106824693	Shitouqi	Line8_Shitouqi_INV_14	105546447	107147381	1600934	PF00560.29 PF08263.8 PF13855.2	PTHR27004 PTHR27004:SF37		KOG0472		GO:0005515			Cre02.g115508	(1 of 15) PTHR23155 - LEUCINE-RICH REPEAT-CONTAINING PROTEIN	LOC_Os12g12120	verticillium wilt disease resistance protein precursor, putative, expressed
Arahy.12	AhLine8.12G156600	AhLine8.12G156600.v1.3	106857364	106860723	Shitouqi	Line8_Shitouqi_INV_14	105546447	107147381	1600934	PF08263.8 PF13855.2	PTHR27004 PTHR27004:SF37		KOG0472		GO:0005515			Cre02.g115508	(1 of 15) PTHR23155 - LEUCINE-RICH REPEAT-CONTAINING PROTEIN	LOC_Os12g12120	verticillium wilt disease resistance protein precursor, putative, expressed
Arahy.12	AhLine8.12G156700	AhLine8.12G156700.v1.3	106883422	106886382	Shitouqi	Line8_Shitouqi_INV_14	105546447	107147381	1600934	PF00560.29 PF08263.8 PF13855.2	PTHR27004 PTHR27004:SF37		KOG0472		GO:0005515			Cre02.g115508	(1 of 15) PTHR23155 - LEUCINE-RICH REPEAT-CONTAINING PROTEIN	LOC_Os04g40440	expressed protein
Arahy.12	AhLine8.12G156800	AhLine8.12G156800.v1.3	106928632	106931724	Shitouqi	Line8_Shitouqi_INV_14	105546447	107147381	1600934	PF00560.29 PF08263.8 PF13855.2	PTHR27004 PTHR27004:SF37		KOG0472		GO:0005515			Cre02.g115508	(1 of 15) PTHR23155 - LEUCINE-RICH REPEAT-CONTAINING PROTEIN	LOC_Os12g12120	verticillium wilt disease resistance protein precursor, putative, expressed
Arahy.12	AhLine8.12G156900	AhLine8.12G156900.v1.3	106947864	106955483	Shitouqi	Line8_Shitouqi_INV_14	105546447	107147381	1600934	PF00560.29 PF08263.8 PF13855.2	PTHR27004 PTHR27004:SF37		KOG0472		GO:0005515			Cre02.g115508	(1 of 15) PTHR23155 - LEUCINE-RICH REPEAT-CONTAINING PROTEIN	LOC_Os12g12120	verticillium wilt disease resistance protein precursor, putative, expressed
Arahy.12	AhLine8.12G157000	AhLine8.12G157000.v1.3	107018990	107022325	Shitouqi	Line8_Shitouqi_INV_14	105546447	107147381	1600934	PF00560.29 PF08263.8 PF13855.2	PTHR27004 PTHR27004:SF37		KOG0472		GO:0005515			Cre02.g115508	(1 of 15) PTHR23155 - LEUCINE-RICH REPEAT-CONTAINING PROTEIN	LOC_Os12g12120	verticillium wilt disease resistance protein precursor, putative, expressed
Arahy.12	AhLine8.12G157100	AhLine8.12G157100.v1.3	107022655	107026388	Shitouqi	Line8_Shitouqi_INV_14	105546447	107147381	1600934	PF01063.15	PTHR11825 PTHR11825:SF24				GO:0003824 GO:0008152	AT3G54970	D-aminoacid aminotransferase-like PLP-dependent enzymes superfamily protein	Cre01.g033516	(1 of 2) PTHR11825//PTHR11825:SF24 - SUBGROUP IIII AMINOTRANSFERASE // D-AMINOACID AMINOTRANSFERASE-LIKE PLP-DEPENDENT ENZYMES SUPERFAMILY PROTEIN	LOC_Os02g15360	expressed protein
Arahy.12	AhLine8.12G157200	AhLine8.12G157200.v1.3	107043591	107045147	Shitouqi	Line8_Shitouqi_INV_14	105546447	107147381	1600934		PTHR35299 PTHR35299:SF2					AT3G04550	Rubisco accumulation factor 1	Cre06.g308450	(1 of 1) PTHR35299:SF2 - RUBISCO ACCUMULATION FACTOR 1, CHLOROPLASTIC-RELATED	LOC_Os10g30870	expressed protein
Arahy.12	AhLine8.12G157300	AhLine8.12G157300.v1.3	107046779	107047246	Shitouqi	Line8_Shitouqi_INV_14	105546447	107147381	1600934	PF00010.22	PTHR12565 PTHR12565:SF111				GO:0046983
Arahy.12	AhLine8.12G157400	AhLine8.12G157400.v1.3	107084013	107085942	Shitouqi	Line8_Shitouqi_INV_14	105546447	107147381	1600934	PF01161.16	PTHR30289			K06910		AT5G01300	PEBP (phosphatidylethanolamine-binding protein) family protein			LOC_Os05g39250	phosphatidylethanolamine-binding protein, putative, expressed
Arahy.12	AhLine8.12G157500	AhLine8.12G157500.v1.3	107101398	107102729	Shitouqi	Line8_Shitouqi_INV_14	105546447	107147381	1600934	PF01161.16	PTHR30289			K06910
Arahy.12	AhLine8.12G157600	AhLine8.12G157600.v1.3	107126232	107129064	Shitouqi	Line8_Shitouqi_INV_14	105546447	107147381	1600934	PF00240.19 PF02179.12	PTHR12329 PTHR12329:SF15				GO:0005515 GO:0051087	AT3G51780	BCL-2-associated athanogene 4			LOC_Os01g61500	BAG domain containing protein, expressed
Arahy.12	AhLine8.12G157700	AhLine8.12G157700.v1.3	107142613	107144390	Shitouqi	Line8_Shitouqi_INV_14	105546447	107147381	1600934
Arahy.13	AhLine8.13G179300	AhLine8.13G179300.v1.3	35522638	35524099	Shitouqi	Line8_Shitouqi_INV_15	35517740	35547391	29651			EC:2.7.11.1
Arahy.13	AhLine8.13G179400	AhLine8.13G179400.v1.3	35525058	35526608	Shitouqi	Line8_Shitouqi_INV_15	35517740	35547391	29651	PF07690.12	PTHR23500 PTHR23500:SF144		KOG0254		GO:0016020 GO:0016021 GO:0022891 GO:0055085
Arahy.13	AhLine8.13G179500	AhLine8.13G179500.v1.3	35539523	35541073	Shitouqi	Line8_Shitouqi_INV_15	35517740	35547391	29651	PF07690.12	PTHR23500 PTHR23500:SF144		KOG0254		GO:0016020 GO:0016021 GO:0022891 GO:0055085
Arahy.15	AhLine8.15G136500	AhLine8.15G136500.v1.3	43768699	43772767	Shitouqi	Line8_Shitouqi_INV_16	42613298	85924385	43311087	PF03110.10	PTHR31251 PTHR31251:SF16				GO:0003677 GO:0005634	AT1G69170	Squamosa promoter-binding protein-like (SBP domain) transcription factor family protein
Arahy.15	AhLine8.15G136600	AhLine8.15G136600.v1.3	43789578	43791900	Shitouqi	Line8_Shitouqi_INV_16	42613298	85924385	43311087		PTHR10177 PTHR10177:SF242
Arahy.15	AhLine8.15G136700	AhLine8.15G136700.v1.3	44764043	44776598	Shitouqi	Line8_Shitouqi_INV_16	42613298	85924385	43311087	PF08620.6 PF08621.6	PTHR21483 PTHR21483:SF18				GO:0005488	AT4G38440	MINIYO			LOC_Os06g37640	expressed protein
Arahy.15	AhLine8.15G136800	AhLine8.15G136800.v1.3	45060095	45063951	Shitouqi	Line8_Shitouqi_INV_16	42613298	85924385	43311087	PF00078.23 PF00665.22 PF13975.2	PTHR24559 PTHR24559:SF180	EC:2.7.7.49 EC:2.7.7.7 EC:3.1.26.4			GO:0003676 GO:0015074			Cre09.g398141	(1 of 2) PTHR24559//PTHR24559:SF208 - FAMILY NOT NAMED // KRAB-A DOMAIN-CONTAINING PROTEIN 2
Arahy.15	AhLine8.15G136900	AhLine8.15G136900.v1.3	45158484	45159211	Shitouqi	Line8_Shitouqi_INV_16	42613298	85924385	43311087	PF02392.12	PTHR33288				GO:0009522 GO:0009579 GO:0015979 GO:0016021
Arahy.15	AhLine8.15G137000	AhLine8.15G137000.v1.3	45766081	45768874	Shitouqi	Line8_Shitouqi_INV_16	42613298	85924385	43311087	PF09011.6	PTHR31675 PTHR31675:SF1				GO:0007275	AT1G69180	Plant-specific transcription factor YABBY family protein			LOC_Os03g11600	YABBY domain containing protein, putative, expressed
Arahy.15	AhLine8.15G137100	AhLine8.15G137100.v1.3	46455668	46456843	Shitouqi	Line8_Shitouqi_INV_16	42613298	85924385	43311087	PF02536.10	PTHR13068 PTHR13068:SF28		KOG1267	K15032	GO:0000287 GO:0003677 GO:0003690 GO:0005739 GO:0006355 GO:0009036 GO:0009307	AT5G07900	Mitochondrial transcription termination factor family protein			LOC_Os07g24090	mTERF domain containing protein, expressed
Arahy.15	AhLine8.15G137200	AhLine8.15G137200.v1.3	47372005	47372392	Shitouqi	Line8_Shitouqi_INV_16	42613298	85924385	43311087	PF10839.4										LOC_Os10g38196	uncharacterized protein ycf68, putative
Arahy.15	AhLine8.15G137300	AhLine8.15G137300.v1.3	47373051	47373140	Shitouqi	Line8_Shitouqi_INV_16	42613298	85924385	43311087	PF03742.10	PTHR35773 PTHR35773:SF1			K03689	GO:0009512 GO:0017004 GO:0045158	ATCG00210	electron transporter, transferring electrons within cytochrome b6/f complex of photosystem IIs
Arahy.15	AhLine8.15G137400	AhLine8.15G137400.v1.3	48176939	48192997	Shitouqi	Line8_Shitouqi_INV_16	42613298	85924385	43311087	PF03492.11	PTHR31009 PTHR31009:SF9	EC:2.1.1.159			GO:0008168	AT4G36470	S-adenosyl-L-methionine-dependent methyltransferases superfamily protein			LOC_Os01g50480	SAM dependent carboxyl methyltransferase, putative, expressed
Arahy.15	AhLine8.15G137500	AhLine8.15G137500.v1.3	48917048	48919500	Shitouqi	Line8_Shitouqi_INV_16	42613298	85924385	43311087	PF03214.9	PTHR31682 PTHR31682:SF3	EC:5.4.99.30		K13379	GO:0016866 GO:0030244	AT3G08900	reversibly glycosylated polypeptide 3	Cre13.g565800	UDP-Arabinosyl mutase. .	LOC_Os03g40270	alpha-1,4-glucan-protein synthase, putative, expressed
Arahy.15	AhLine8.15G137600	AhLine8.15G137600.v1.3	51057095	51060967	Shitouqi	Line8_Shitouqi_INV_16	42613298	85924385	43311087	PF08711.7	PTHR22908		KOG1793	K17498	GO:0003677 GO:0005634 GO:0006351	AT1G32130	Transcription elongation factor (TFIIS) family protein	Cre10.g441000	(1 of 1) K17498 - transcription factor SPN1 (SPN1, IWS1)	LOC_Os01g05420	IWS1 C-terminus family protein, putative, expressed
Arahy.15	AhLine8.15G137700	AhLine8.15G137700.v1.3	51605788	51608036	Shitouqi	Line8_Shitouqi_INV_16	42613298	85924385	43311087	PF00069.21 PF14576.2	PTHR27001 PTHR27001:SF33	EC:2.7.10.1 EC:2.7.11.1			GO:0004672 GO:0005524 GO:0006468
Arahy.15	AhLine8.15G137800	AhLine8.15G137800.v1.3	51975477	51976382	Shitouqi	Line8_Shitouqi_INV_16	42613298	85924385	43311087	PF13963.2	PTHR10775 PTHR10775:SF96									ChrUn.fgenesh.gene.45	expressed protein
Arahy.15	AhLine8.15G137900	AhLine8.15G137900.v1.3	51977375	51983269	Shitouqi	Line8_Shitouqi_INV_16	42613298	85924385	43311087	PF14576.2	PTHR27001 PTHR27001:SF33	EC:2.7.10.1 EC:2.7.11.1
Arahy.15	AhLine8.15G138000	AhLine8.15G138000.v1.3	52373347	52376778	Shitouqi	Line8_Shitouqi_INV_16	42613298	85924385	43311087	PF02576.13	PTHR34544 PTHR34544:SF1				GO:0042274	AT1G69210	Uncharacterised protein family UPF0090	Cre06.g290150	Conserved in the Green Lineage	LOC_Os07g06090	expressed protein
Arahy.15	AhLine8.15G138100	AhLine8.15G138100.v1.3	52823024	52828376	Shitouqi	Line8_Shitouqi_INV_16	42613298	85924385	43311087	PF01182.16	PTHR11054 PTHR11054:SF2	EC:3.1.1.31	KOG3147	K01057	GO:0005975 GO:0006098 GO:0017057	AT1G13700	6-phosphogluconolactonase 1	Cre01.g034400	6-phosphogluconolactonase	LOC_Os07g41280	6-phosphogluconolactonase, putative, expressed
Arahy.15	AhLine8.15G138200	AhLine8.15G138200.v1.3	53236934	53240465	Shitouqi	Line8_Shitouqi_INV_16	42613298	85924385	43311087	PF00173.24	PTHR19359 PTHR19359:SF25		KOG0537			AT1G26340	cytochrome B5 isoform A
Arahy.15	AhLine8.15G138300	AhLine8.15G138300.v1.3	55571154	55575009	Shitouqi	Line8_Shitouqi_INV_16	42613298	85924385	43311087	PF00069.21 PF08263.8 PF13855.2	PTHR27000 PTHR27000:SF92	EC:2.7.11.1	KOG1187	K17422	GO:0004672 GO:0004713 GO:0005515 GO:0005524 GO:0006468	AT3G24240	Leucine-rich repeat receptor-like protein kinase family protein	Cre12.g502901	(1 of 6) PF08263 - Leucine rich repeat N-terminal domain (LRRNT_2)	LOC_Os04g04330	receptor-like protein kinase 2 precursor, putative, expressed
Arahy.15	AhLine8.15G138400	AhLine8.15G138400.v1.3	55759037	55765497	Shitouqi	Line8_Shitouqi_INV_16	42613298	85924385	43311087	PF04884.10	PTHR12770 PTHR12770:SF22		KOG4249			AT1G13770	Protein of unknown function, DUF647	Cre16.g671150	(1 of 1) PTHR12770:SF22 - UPF0420 PROTEIN C16ORF58	LOC_Os03g11500	DUF647 domain containing protein, putative, expressed
Arahy.15	AhLine8.15G138500	AhLine8.15G138500.v1.3	55795292	55798129	Shitouqi	Line8_Shitouqi_INV_16	42613298	85924385	43311087	PF13041.2	PTHR24015 PTHR24015:SF606				GO:0005515	AT5G50280	Pentatricopeptide repeat (PPR) superfamily protein			LOC_Os05g22870	PPR repeat domain containing protein, putative, expressed
Arahy.15	AhLine8.15G138600	AhLine8.15G138600.v1.3	56106406	56126033	Shitouqi	Line8_Shitouqi_INV_16	42613298	85924385	43311087	PF07690.12	PTHR23500 PTHR23500:SF118		KOG0254		GO:0016020 GO:0016021 GO:0022891 GO:0055085	AT1G05030	Major facilitator superfamily protein			LOC_Os09g23110	transporter family protein, putative, expressed
Arahy.15	AhLine8.15G138700	AhLine8.15G138700.v1.3	56177547	56183399	Shitouqi	Line8_Shitouqi_INV_16	42613298	85924385	43311087	PF08325.6 PF09409.6	PTHR23153 PTHR23153:SF36	EC:3.5.1.52	KOG4842		GO:0005515 GO:0008237	AT5G35690	(1 of 1) PTHR23153//PTHR23153:SF36 - UBX-RELATED	Cre16.g684000	(1 of 1) PTHR23153//PTHR23153:SF36 - UBX-RELATED // SUBFAMILY NOT NAMED	LOC_Os08g39150	expressed protein
Arahy.15	AhLine8.15G138800	AhLine8.15G138800.v1.3	56291332	56310842	Shitouqi	Line8_Shitouqi_INV_16	42613298	85924385	43311087	PF00122.16 PF00689.17 PF12515.4	PTHR24093 PTHR24093:SF310	EC:3.6.3.8			GO:0000166 GO:0005516 GO:0016021 GO:0046872	AT5G57110	autoinhibited Ca2+ -ATPase, isoform 8			LOC_Os04g51610	calcium-transporting ATPase, plasma membrane-type, putative, expressed
Arahy.15	AhLine8.15G138900	AhLine8.15G138900.v1.3	56315717	56315890	Shitouqi	Line8_Shitouqi_INV_16	42613298	85924385	43311087
Arahy.15	AhLine8.15G139000	AhLine8.15G139000.v1.3	56370800	56376316	Shitouqi	Line8_Shitouqi_INV_16	42613298	85924385	43311087	PF00689.17 PF12710.3	PTHR24093 PTHR24093:SF359	EC:3.6.3.8			GO:0000166 GO:0005388 GO:0005524 GO:0016020 GO:0016021 GO:0070588
Arahy.15	AhLine8.15G139100	AhLine8.15G139100.v1.3	56377284	56378549	Shitouqi	Line8_Shitouqi_INV_16	42613298	85924385	43311087
Arahy.15	AhLine8.15G139200	AhLine8.15G139200.v1.3	56442958	56444957	Shitouqi	Line8_Shitouqi_INV_16	42613298	85924385	43311087
Arahy.15	AhLine8.15G139300	AhLine8.15G139300.v1.3	56583595	56584417	Shitouqi	Line8_Shitouqi_INV_16	42613298	85924385	43311087
Arahy.15	AhLine8.15G139400	AhLine8.15G139400.v1.3	56603740	56608382	Shitouqi	Line8_Shitouqi_INV_16	42613298	85924385	43311087	PF00560.29 PF13855.2	PTHR27000 PTHR27000:SF120	EC:2.7.11.1	KOG0617		GO:0005515	AT5G61240	Leucine-rich repeat (LRR) family protein			LOC_Os03g11340	leucine-rich repeat resistance protein, putative, expressed
Arahy.15	AhLine8.15G139500	AhLine8.15G139500.v1.3	56978141	56985131	Shitouqi	Line8_Shitouqi_INV_16	42613298	85924385	43311087	PF05904.7	PTHR33167 PTHR33167:SF3					AT1G13940	Plant protein of unknown function (DUF863)			LOC_Os12g38870	expressed protein
Arahy.15	AhLine8.15G139600	AhLine8.15G139600.v1.3	57147045	57154129	Shitouqi	Line8_Shitouqi_INV_16	42613298	85924385	43311087	PF01661.17 PF13716.2	PTHR11106 PTHR11106:SF65		KOG2633			AT1G69340	appr-1-p processing enzyme family protein			LOC_Os10g30750	appr-1-p processing enzyme family protein, putative, expressed
Arahy.15	AhLine8.15G139700	AhLine8.15G139700.v1.3	57200156	57202069	Shitouqi	Line8_Shitouqi_INV_16	42613298	85924385	43311087		PTHR36730					AT2G03420		Cre02.g114450		LOC_Os03g11230	expressed protein
Arahy.15	AhLine8.15G139800	AhLine8.15G139800.v1.3	57421655	57423113	Shitouqi	Line8_Shitouqi_INV_16	42613298	85924385	43311087	PF00201.14	PTHR11926 PTHR11926:SF352				GO:0008152 GO:0016758					LOC_Os06g18010	UDP-glucoronosyl and UDP-glucosyl transferase domain containing protein, expressed
Arahy.15	AhLine8.15G139900	AhLine8.15G139900.v1.3	57477454	57478861	Shitouqi	Line8_Shitouqi_INV_16	42613298	85924385	43311087	PF00201.14	PTHR11926 PTHR11926:SF352				GO:0008152 GO:0016758					LOC_Os06g18010	UDP-glucoronosyl and UDP-glucosyl transferase domain containing protein, expressed
Arahy.15	AhLine8.15G140000	AhLine8.15G140000.v1.3	57491350	57494717	Shitouqi	Line8_Shitouqi_INV_16	42613298	85924385	43311087	PF12796.3	PTHR24198		KOG4412	K06694	GO:0005515	AT2G03430	Ankyrin repeat family protein	Cre02.g117550	Predicted protein with ankyrin repeats	LOC_Os03g55110	26S proteasome non-ATPase regulatory subunit 10, putative, expressed
Arahy.15	AhLine8.15G140100	AhLine8.15G140100.v1.3	57660179	57670075	Shitouqi	Line8_Shitouqi_INV_16	42613298	85924385	43311087	PF14443.2	PTHR14304 PTHR14304:SF11		KOG4246		GO:0005509 GO:0006355	AT2G03150	ATP/GTP-binding protein family	Cre06.g283634	(1 of 1) PTHR14304 - P30 DBC PROTEIN
Arahy.15	AhLine8.15G140200	AhLine8.15G140200.v1.3	57971934	57973652	Shitouqi	Line8_Shitouqi_INV_16	42613298	85924385	43311087	PF02365.11	PTHR31719 PTHR31719:SF40				GO:0003677 GO:0003723 GO:0006355	AT1G69490	NAC-like, activated by AP3/PI			LOC_Os12g03040	no apical meristem protein, putative, expressed
Arahy.15	AhLine8.15G140300	AhLine8.15G140300.v1.3	58057413	58066138	Shitouqi	Line8_Shitouqi_INV_16	42613298	85924385	43311087	PF02714.11 PF13967.2	PTHR13018 PTHR13018:SF45				GO:0016020	AT1G69450	Early-responsive to dehydration stress protein (ERD4)	Cre08.g360500	ERD4-related membrane protein	LOC_Os12g39320	DUF221 domain containing protein, expressed
Arahy.15	AhLine8.15G140400	AhLine8.15G140400.v1.3	58071336	58074221	Shitouqi	Line8_Shitouqi_INV_16	42613298	85924385	43311087	PF06127.7	PTHR28026 PTHR28026:SF4		KOG3292					Cre12.g499650	(1 of 1) KOG3292 - Predicted membrane protein	LOC_Os02g36870	YGL010w, putative, expressed
Arahy.15	AhLine8.15G140500	AhLine8.15G140500.v1.3	58096306	58098951	Shitouqi	Line8_Shitouqi_INV_16	42613298	85924385	43311087		PTHR33033 PTHR33033:SF11
Arahy.15	AhLine8.15G140600	AhLine8.15G140600.v1.3	58101134	58104205	Shitouqi	Line8_Shitouqi_INV_16	42613298	85924385	43311087	PF05757.7	PTHR33399 PTHR33399:SF5			K08901	GO:0005509 GO:0009523 GO:0009654 GO:0015979 GO:0019898	AT1G14150	PsbQ-like 2			LOC_Os02g36850	oxygen evolving enhancer protein 3, identical, putative, expressed
Arahy.15	AhLine8.15G140700	AhLine8.15G140700.v1.3	58104532	58116776	Shitouqi	Line8_Shitouqi_INV_16	42613298	85924385	43311087	PF04535.8	PTHR11615 PTHR11615:SF81					AT5G15290	Uncharacterised protein family (UPF0497)			LOC_Os06g12500	membrane associated DUF588 domain containing protein, putative, expressed
Arahy.15	AhLine8.15G140800	AhLine8.15G140800.v1.3	58345656	58348154	Shitouqi	Line8_Shitouqi_INV_16	42613298	85924385	43311087	PF04667.13	PTHR10358 PTHR10358:SF8									LOC_Os01g14690	Lg106, putative, expressed
Arahy.15	AhLine8.15G140900	AhLine8.15G140900.v1.3	58404418	58407305	Shitouqi	Line8_Shitouqi_INV_16	42613298	85924385	43311087	PF08241.8	PTHR10108 PTHR10108:SF827		KOG4300		GO:0008152 GO:0008168	AT1G69523	S-adenosyl-L-methionine-dependent methyltransferases superfamily protein	Cre07.g342550	S-adenosyl-L-methionine-dependent methyltransferase	LOC_Os02g51030	methyltransferase domain containing protein, putative, expressed
Arahy.15	AhLine8.15G141000	AhLine8.15G141000.v1.3	58535592	58538104	Shitouqi	Line8_Shitouqi_INV_16	42613298	85924385	43311087	PF08241.8	PTHR10108 PTHR10108:SF827	EC:2.1.1.41			GO:0008152 GO:0008168	AT1G69523	S-adenosyl-L-methionine-dependent methyltransferases superfamily protein	Cre07.g342550	S-adenosyl-L-methionine-dependent methyltransferase	LOC_Os02g51030	methyltransferase domain containing protein, putative, expressed
Arahy.15	AhLine8.15G141100	AhLine8.15G141100.v1.3	58800133	58804420	Shitouqi	Line8_Shitouqi_INV_16	42613298	85924385	43311087	PF02181.19	PTHR23213 PTHR23213:SF210				GO:0005884 GO:0045010
Arahy.15	AhLine8.15G141200	AhLine8.15G141200.v1.3	59510013	59510894	Shitouqi	Line8_Shitouqi_INV_16	42613298	85924385	43311087	PF05192.14	PTHR11361 PTHR11361:SF34				GO:0005524 GO:0006298 GO:0030983
Arahy.15	AhLine8.15G141300	AhLine8.15G141300.v1.3	59511963	59512152	Shitouqi	Line8_Shitouqi_INV_16	42613298	85924385	43311087
Arahy.15	AhLine8.15G141400	AhLine8.15G141400.v1.3	59747626	59750744	Shitouqi	Line8_Shitouqi_INV_16	42613298	85924385	43311087	PF07714.13	PTHR27001 PTHR27001:SF12	EC:2.7.11.1			GO:0004672 GO:0004713 GO:0005524 GO:0006468
Arahy.15	AhLine8.15G141500	AhLine8.15G141500.v1.3	59806749	59809784	Shitouqi	Line8_Shitouqi_INV_16	42613298	85924385	43311087	PF01357.17 PF03330.14	PTHR31867				GO:0005576 GO:0009664	AT1G26770	expansin A10	Cre08.g381600	(1 of 11) PTHR31867//PTHR31867:SF1 - FAMILY NOT NAMED // EXPANSIN-A1-RELATED
Arahy.15	AhLine8.15G141600	AhLine8.15G141600.v1.3	59828744	59830167	Shitouqi	Line8_Shitouqi_INV_16	42613298	85924385	43311087	PF02536.10	PTHR13068 PTHR13068:SF36				GO:0003690 GO:0005739 GO:0006355	AT2G03050	Mitochondrial transcription termination factor family protein	Cre09.g408051	(1 of 2) K15032 - mTERF domain-containing protein, mitochondrial (MTERFD)
Arahy.15	AhLine8.15G141700	AhLine8.15G141700.v1.3	60193100	60202229	Shitouqi	Line8_Shitouqi_INV_16	42613298	85924385	43311087		PTHR31762 PTHR31762:SF5
Arahy.15	AhLine8.15G141800	AhLine8.15G141800.v1.3	60283397	60285589	Shitouqi	Line8_Shitouqi_INV_16	42613298	85924385	43311087	PF00249.27	PTHR10641 PTHR10641:SF473		KOG0048		GO:0003677	AT5G17800	myb domain protein 56	Cre09.g399552	Low-CO2 response regulator, Myb-like transcription factor
Arahy.15	AhLine8.15G141900	AhLine8.15G141900.v1.3	60374112	60375808	Shitouqi	Line8_Shitouqi_INV_16	42613298	85924385	43311087		PTHR10992 PTHR10992:SF774
Arahy.15	AhLine8.15G142000	AhLine8.15G142000.v1.3	60376439	60380175	Shitouqi	Line8_Shitouqi_INV_16	42613298	85924385	43311087
Arahy.15	AhLine8.15G142100	AhLine8.15G142100.v1.3	60581718	60585794	Shitouqi	Line8_Shitouqi_INV_16	42613298	85924385	43311087	PF07168.7	PTHR31081 PTHR31081:SF4				GO:0071705	AT2G03590	ureide permease 1			LOC_Os12g31850	ureide permease, putative, expressed
Arahy.15	AhLine8.15G142200	AhLine8.15G142200.v1.3	60595054	60602751	Shitouqi	Line8_Shitouqi_INV_16	42613298	85924385	43311087	PF07168.7	PTHR31081 PTHR31081:SF4				GO:0071705	AT2G03590	ureide permease 1			LOC_Os12g31850	ureide permease, putative, expressed
Arahy.15	AhLine8.15G142300	AhLine8.15G142300.v1.3	61419885	61421839	Shitouqi	Line8_Shitouqi_INV_16	42613298	85924385	43311087	PF00067.18	PTHR24298 PTHR24298:SF112	EC:1.14.13.21	KOG0156	K00517	GO:0004497 GO:0005506 GO:0016705 GO:0020037 GO:0055114	AT1G13710	cytochrome P450, family 78, subfamily A, polypeptide 5	Cre03.g166900	Cytochrome P450, CYP4 superfamily	LOC_Os07g41240	cytochrome P450, putative, expressed
Arahy.15	AhLine8.15G142400	AhLine8.15G142400.v1.3	62328835	62333728	Shitouqi	Line8_Shitouqi_INV_16	42613298	85924385	43311087			EC:3.4.22.49
Arahy.15	AhLine8.15G142500	AhLine8.15G142500.v1.3	62628902	62629696	Shitouqi	Line8_Shitouqi_INV_16	42613298	85924385	43311087
Arahy.15	AhLine8.15G142600	AhLine8.15G142600.v1.3	62701456	62703437	Shitouqi	Line8_Shitouqi_INV_16	42613298	85924385	43311087		PTHR33403			K18635				Cre09.g394065	(1 of 2) K18635 - protein SPIRAL1 and related proteins (SPR1)
Arahy.15	AhLine8.15G142700	AhLine8.15G142700.v1.3	62807345	62808727	Shitouqi	Line8_Shitouqi_INV_16	42613298	85924385	43311087	PF00173.24 PF00487.20	PTHR19353 PTHR19353:SF28	EC:1.14.19.4	KOG4232	K13076	GO:0006629 GO:0016021 GO:0016491	AT2G46210	Fatty acid/sphingolipid desaturase	Cre01.g037700	Fatty acid desaturase	LOC_Os09g16920	desaturase/cytochrome b5 protein, putative, expressed
Arahy.15	AhLine8.15G142800	AhLine8.15G142800.v1.3	63283139	63283807	Shitouqi	Line8_Shitouqi_INV_16	42613298	85924385	43311087		PTHR34576 PTHR34576:SF2
Arahy.15	AhLine8.15G142900	AhLine8.15G142900.v1.3	63410487	63414483	Shitouqi	Line8_Shitouqi_INV_16	42613298	85924385	43311087	PF05008.11 PF12352.4	PTHR21230 PTHR21230:SF32		KOG1666	K08493	GO:0005484 GO:0005794 GO:0006810 GO:0006886 GO:0016020 GO:0016192	AT1G26670	Vesicle transport v-SNARE family protein	Cre13.g577500	Endosomal Qb-SNARE, Vti1-family (Qb.III.b)
Arahy.15	AhLine8.15G143000	AhLine8.15G143000.v1.3	63453546	63455257	Shitouqi	Line8_Shitouqi_INV_16	42613298	85924385	43311087		PTHR12763 PTHR12763:SF30		KOG0723	K09539		AT2G35795	Chaperone DnaJ-domain superfamily protein	Cre09.g396363	Presequence translocase-associated protein import motor subunit	LOC_Os07g09450	heat shock protein DnaJ, putative, expressed
Arahy.15	AhLine8.15G143100	AhLine8.15G143100.v1.3	63498131	63502697	Shitouqi	Line8_Shitouqi_INV_16	42613298	85924385	43311087	PF02996.13	PTHR13345 PTHR13345:SF4		KOG3047		GO:0000122 GO:0001106 GO:0006457 GO:0016272 GO:0051082	AT1G26660	Prefoldin chaperone subunit family protein	Cre17.g711950	Prefoldin-family protein	LOC_Os07g40460	prefoldin, putative, expressed
Arahy.15	AhLine8.15G143200	AhLine8.15G143200.v1.3	63856616	63856972	Shitouqi	Line8_Shitouqi_INV_16	42613298	85924385	43311087		PTHR34359 PTHR34359:SF3				GO:0006811 GO:0016020	AT1G69320	CLAVATA3/ESR-RELATED 10
Arahy.15	AhLine8.15G143300	AhLine8.15G143300.v1.3	63981330	63983885	Shitouqi	Line8_Shitouqi_INV_16	42613298	85924385	43311087	PF01535.16 PF13041.2	PTHR24015 PTHR24015:SF306				GO:0005515	AT3G54980	Pentatricopeptide repeat (PPR) superfamily protein	Cre01.g050500	Translation factor for chloroplast petB RNA	LOC_Os01g42620	pentatricopeptide containing protein, putative, expressed
Arahy.15	AhLine8.15G143400	AhLine8.15G143400.v1.3	64346772	64352079	Shitouqi	Line8_Shitouqi_INV_16	42613298	85924385	43311087		PTHR19305 PTHR19305:SF7		KOG3065	K18211	GO:0005515	AT1G13890	soluble N-ethylmaleimide-sensitive factor adaptor protein 30
Arahy.15	AhLine8.15G143500	AhLine8.15G143500.v1.3	64787458	64791975	Shitouqi	Line8_Shitouqi_INV_16	42613298	85924385	43311087	PF03141.12	PTHR10108 PTHR10108:SF817	EC:2.1.1.41			GO:0008168	AT2G03480	QUASIMODO2 LIKE 2
Arahy.15	AhLine8.15G143600	AhLine8.15G143600.v1.3	64824213	64826551	Shitouqi	Line8_Shitouqi_INV_16	42613298	85924385	43311087	PF02254.14	PTHR16254 PTHR16254:SF6				GO:0006813
Arahy.15	AhLine8.15G143700	AhLine8.15G143700.v1.3	64856745	64857875	Shitouqi	Line8_Shitouqi_INV_16	42613298	85924385	43311087	PF00646.29	PTHR32133 PTHR32133:SF89				GO:0005515					LOC_Os09g20650	OsFBX323 - F-box domain containing protein, expressed
Arahy.15	AhLine8.15G143800	AhLine8.15G143800.v1.3	64869355	64870573	Shitouqi	Line8_Shitouqi_INV_16	42613298	85924385	43311087	PF05965.10					GO:0005634
Arahy.15	AhLine8.15G143900	AhLine8.15G143900.v1.3	64871017	64874033	Shitouqi	Line8_Shitouqi_INV_16	42613298	85924385	43311087		PTHR13768 PTHR13768:SF2				GO:0005515 GO:0006886			Cre08.g385700	Gamma-SNAP, SNARE complex protein
Arahy.15	AhLine8.15G144000	AhLine8.15G144000.v1.3	64874249	64876362	Shitouqi	Line8_Shitouqi_INV_16	42613298	85924385	43311087	PF13912.2	PTHR26374 PTHR26374:SF175				GO:0003676 GO:0046872	AT1G26610	C2H2-like zinc finger protein
Arahy.15	AhLine8.15G144100	AhLine8.15G144100.v1.3	66802971	66806755	Shitouqi	Line8_Shitouqi_INV_16	42613298	85924385	43311087	PF07897.7 PF16135.1 PF16136.1	PTHR31413 PTHR31413:SF6				GO:0007165	AT1G69260	ABI five binding protein			LOC_Os07g41160	protein of unknown function DUF1675 domain containing protein, expressed
Arahy.15	AhLine8.15G144200	AhLine8.15G144200.v1.3	67523380	67527498	Shitouqi	Line8_Shitouqi_INV_16	42613298	85924385	43311087	PF03141.12	PTHR10108 PTHR10108:SF776				GO:0008168	AT1G26850	S-adenosyl-L-methionine-dependent methyltransferases superfamily protein			LOC_Os09g24900	methyltransferase, putative, expressed
Arahy.15	AhLine8.15G144300	AhLine8.15G144300.v1.3	68280138	68282250	Shitouqi	Line8_Shitouqi_INV_16	42613298	85924385	43311087		PTHR24031 PTHR24031:SF254	EC:3.6.4.13		K12614
Arahy.15	AhLine8.15G144400	AhLine8.15G144400.v1.3	68516895	68518376	Shitouqi	Line8_Shitouqi_INV_16	42613298	85924385	43311087		PTHR33781 PTHR33781:SF4					AT2G02950	phytochrome kinase substrate 1			LOC_Os05g13360	expressed protein
Arahy.15	AhLine8.15G144500	AhLine8.15G144500.v1.3	68538390	68540703	Shitouqi	Line8_Shitouqi_INV_16	42613298	85924385	43311087	PF04116.9	PTHR11863 PTHR11863:SF43	EC:1.14.13.169			GO:0005506 GO:0006633 GO:0016491 GO:0055114			Cre02.g103500	(1 of 1) 1.14.13.169 - Transferred entry: 1.14.18.5
Arahy.15	AhLine8.15G144600	AhLine8.15G144600.v1.3	68690224	68693393	Shitouqi	Line8_Shitouqi_INV_16	42613298	85924385	43311087	PF05460.9	PTHR13394		KOG4557	K02608	GO:0003677 GO:0005664 GO:0006260	AT1G26840	origin recognition complex protein 6			LOC_Os07g43540	ORC6 - Putative origin recognition complex subunit 6, expressed
Arahy.15	AhLine8.15G144700	AhLine8.15G144700.v1.3	68741668	68743957	Shitouqi	Line8_Shitouqi_INV_16	42613298	85924385	43311087	PF10173.5	PTHR28062 PTHR28062:SF1		KOG4539			AT1G53760	(1 of 1) KOG4539 - Uncharacterized conserved protein	Cre08.g358557	(1 of 2) PF10173 - Mitochondrial K+-H+ exchange-related (Mit_KHE1)	LOC_Os02g05870	expressed protein
Arahy.15	AhLine8.15G144800	AhLine8.15G144800.v1.3	69526081	69529381	Shitouqi	Line8_Shitouqi_INV_16	42613298	85924385	43311087	PF13419.2	PTHR12725 PTHR12725:SF55		KOG3085		GO:0008152 GO:0016787	AT1G14310	Haloacid dehalogenase-like hydrolase (HAD) superfamily protein			LOC_Os08g07300	haloacid dehalogenase-like hydrolase domain-containing protein 3, putative, expressed
Arahy.15	AhLine8.15G144900	AhLine8.15G144900.v1.3	69742234	69746621	Shitouqi	Line8_Shitouqi_INV_16	42613298	85924385	43311087	PF01399.23	PTHR10855			K12178	GO:0005515	AT5G42970	Proteasome component (PCI) domain protein	Cre11.g478240	(1 of 1) K12178 - COP9 signalosome complex subunit 4 (COPS4, CSN4)	LOC_Os03g10120	proteasome subunit, putative, expressed
Arahy.15	AhLine8.15G145000	AhLine8.15G145000.v1.3	70661379	70666469	Shitouqi	Line8_Shitouqi_INV_16	42613298	85924385	43311087	PF07891.8	PTHR10759 PTHR10759:SF9				GO:0003735 GO:0005622 GO:0005840 GO:0006412	AT1G69610	Protein of unknown function (DUF1666)			LOC_Os09g24700	expressed protein
Arahy.15	AhLine8.15G145100	AhLine8.15G145100.v1.3	70781798	70783072	Shitouqi	Line8_Shitouqi_INV_16	42613298	85924385	43311087	PF00665.22 PF13456.2	PTHR24559 PTHR24559:SF194	EC:3.1.26.4			GO:0003676 GO:0004523 GO:0015074
Arahy.15	AhLine8.15G145200	AhLine8.15G145200.v1.3	71003515	71004740	Shitouqi	Line8_Shitouqi_INV_16	42613298	85924385	43311087	PF04770.8	PTHR31948 PTHR31948:SF8				GO:0003677
Arahy.15	AhLine8.15G145300	AhLine8.15G145300.v1.3	71812687	71817137	Shitouqi	Line8_Shitouqi_INV_16	42613298	85924385	43311087	PF12428.4 PF12906.3	PTHR23012 PTHR23012:SF57	EC:6.3.2.19	KOG1609		GO:0008270	AT3G47550	RING/FYVE/PHD zinc finger superfamily protein	Cre09.g400738	(1 of 1) PTHR23012//PTHR23012:SF96 - MEMBRANE ASSOCIATED RING FINGER // SUBFAMILY NOT NAMED	LOC_Os09g24650	zinc finger, C3HC4 type, putative, expressed
Arahy.15	AhLine8.15G145400	AhLine8.15G145400.v1.3	71925681	71929968	Shitouqi	Line8_Shitouqi_INV_16	42613298	85924385	43311087	PF00628.25	PTHR15856 PTHR15856:SF15		KOG1844		GO:0005515 GO:0008270	AT5G22260	RING/FYVE/PHD zinc finger superfamily protein			LOC_Os09g27620	PHD-finger domain containing protein, putative, expressed
Arahy.15	AhLine8.15G145500	AhLine8.15G145500.v1.3	71931124	71937201	Shitouqi	Line8_Shitouqi_INV_16	42613298	85924385	43311087	PF01150.13	PTHR11782 PTHR11782:SF42	EC:3.6.1.5	KOG1386	K01510	GO:0016787	AT2G02970	GDA1/CD39 nucleoside phosphatase family protein	Cre03.g184800	(1 of 1) 3.6.1.42//3.6.1.6 - Guanosine-diphosphatase / GDPase // Nucleoside diphosphate phosphatase / Nucleoside-diphosphatase	LOC_Os08g33850	nucleoside-triphosphatase, putative, expressed
Arahy.15	AhLine8.15G145600	AhLine8.15G145600.v1.3	72237684	72241192	Shitouqi	Line8_Shitouqi_INV_16	42613298	85924385	43311087	PF01535.16 PF13041.2 PF14432.2	PTHR24015 PTHR24015:SF44
Arahy.15	AhLine8.15G145700	AhLine8.15G145700.v1.3	72291551	72294120	Shitouqi	Line8_Shitouqi_INV_16	42613298	85924385	43311087	PF00445.14	PTHR11240 PTHR11240:SF20	EC:3.1.27.1	KOG1642	K01166	GO:0003723 GO:0033897	AT2G02990	ribonuclease 1			LOC_Os08g33710	ribonuclease T2 family domain containing protein, expressed
Arahy.15	AhLine8.15G145800	AhLine8.15G145800.v1.3	72313472	72313837	Shitouqi	Line8_Shitouqi_INV_16	42613298	85924385	43311087
Arahy.15	AhLine8.15G145900	AhLine8.15G145900.v1.3	72330187	72333318	Shitouqi	Line8_Shitouqi_INV_16	42613298	85924385	43311087	PF00445.14	PTHR11240 PTHR11240:SF19	EC:3.1.27.1	KOG1642	K01166	GO:0003723 GO:0033897	AT1G14220	Ribonuclease T2 family protein			LOC_Os08g33710	ribonuclease T2 family domain containing protein, expressed
Arahy.15	AhLine8.15G146000	AhLine8.15G146000.v1.3	72713479	72718484	Shitouqi	Line8_Shitouqi_INV_16	42613298	85924385	43311087	PF00337.18 PF01762.17	PTHR11214 PTHR11214:SF129	EC:2.4.1.134	KOG2287	K14413	GO:0006486 GO:0008378 GO:0016020 GO:0030246	AT1G26810	galactosyltransferase1			LOC_Os06g12390	galactosyltransferase family protein, putative, expressed
Arahy.15	AhLine8.15G146100	AhLine8.15G146100.v1.3	72722385	72724303	Shitouqi	Line8_Shitouqi_INV_16	42613298	85924385	43311087	PF00861.18	PTHR12899 PTHR12899:SF8				GO:0003735 GO:0005622 GO:0005840 GO:0006412	AT1G14205	Ribosomal L18p/L5e family protein			LOC_Os03g07340	ribosomal L18p/L5e family protein, putative, expressed
Arahy.15	AhLine8.15G146200	AhLine8.15G146200.v1.3	72877698	72879062	Shitouqi	Line8_Shitouqi_INV_16	42613298	85924385	43311087	PF13639.2	PTHR22763 PTHR22763:SF77	EC:6.3.2.19			GO:0005515 GO:0008270	AT1G26800	RING/U-box superfamily protein
Arahy.15	AhLine8.15G146300	AhLine8.15G146300.v1.3	72879471	72882074	Shitouqi	Line8_Shitouqi_INV_16	42613298	85924385	43311087	PF00732.15 PF05199.9	PTHR11552 PTHR11552:SF140		KOG1238		GO:0016614 GO:0050660 GO:0055114	AT1G14190	Glucose-methanol-choline (GMC) oxidoreductase family protein	Cre12.g514200	(1 of 1) PTHR11552 - GLUCOSE-METHANOL-CHOLINE GMC OXIDOREDUCTASE
Arahy.15	AhLine8.15G146400	AhLine8.15G146400.v1.3	72887672	72889663	Shitouqi	Line8_Shitouqi_INV_16	42613298	85924385	43311087	PF00249.27 PF14379.2	PTHR31499 PTHR31499:SF11				GO:0003677	AT1G69580	Homeodomain-like superfamily protein
Arahy.15	AhLine8.15G146500	AhLine8.15G146500.v1.3	73159242	73163370	Shitouqi	Line8_Shitouqi_INV_16	42613298	85924385	43311087	PF00232.14	PTHR10353 PTHR10353:SF33	EC:3.2.1.21	KOG0626		GO:0004553 GO:0005975	AT3G06510	Glycosyl hydrolase superfamily protein			LOC_Os11g45710	Os11bglu36 SFR2 homologue, expressed
Arahy.15	AhLine8.15G146600	AhLine8.15G146600.v1.3	73332966	73333511	Shitouqi	Line8_Shitouqi_INV_16	42613298	85924385	43311087	PF13499.2	PTHR10891 PTHR10891:SF574		KOG0027		GO:0005509
Arahy.15	AhLine8.15G146700	AhLine8.15G146700.v1.3	74321663	74324487	Shitouqi	Line8_Shitouqi_INV_16	42613298	85924385	43311087	PF07983.9	PTHR32227 PTHR32227:SF56					AT1G69295	plasmodesmata callose-binding protein 4			LOC_Os05g43690	glucan endo-1,3-beta-glucosidase-like protein 3 precursor, putative, expressed
Arahy.15	AhLine8.15G146800	AhLine8.15G146800.v1.3	74425151	74430476	Shitouqi	Line8_Shitouqi_INV_16	42613298	85924385	43311087		PTHR12791 PTHR12791:SF36		KOG3385		GO:0005515	AT3G58170	BET1P/SFT1P-like protein 14A	Cre03.g198100	ER-to-Golgi Qc-SNARE protein, Bet1/mBET1 family (Qc.II)
Arahy.15	AhLine8.15G146900	AhLine8.15G146900.v1.3	76293225	76296166	Shitouqi	Line8_Shitouqi_INV_16	42613298	85924385	43311087	PF00244.16	PTHR18860 PTHR18860:SF12		KOG0841	K06630	GO:0019904	AT1G26480	general regulatory factor 12
Arahy.15	AhLine8.15G147000	AhLine8.15G147000.v1.3	77270463	77272760	Shitouqi	Line8_Shitouqi_INV_16	42613298	85924385	43311087		PTHR11122 PTHR11122:SF10				GO:0003824 GO:0005975 GO:0030246
Arahy.15	AhLine8.15G147100	AhLine8.15G147100.v1.3	77292479	77297455	Shitouqi	Line8_Shitouqi_INV_16	42613298	85924385	43311087	PF01535.16 PF13812.2	PTHR24015 PTHR24015:SF813				GO:0005515	AT1G26460	Tetratricopeptide repeat (TPR)-like superfamily protein			LOC_Os07g40800	PPR repeat domain containing protein, putative, expressed
Arahy.15	AhLine8.15G147200	AhLine8.15G147200.v1.3	79189795	79197887	Shitouqi	Line8_Shitouqi_INV_16	42613298	85924385	43311087	PF12697.3	PTHR10992 PTHR10992:SF801	EC:3.7.1.14	KOG1454		GO:0003824	AT1G13820	alpha/beta-Hydrolases superfamily protein	Cre03.g152800	alpha/beta hydrolase
Arahy.15	AhLine8.15G147300	AhLine8.15G147300.v1.3	80484690	80486250	Shitouqi	Line8_Shitouqi_INV_16	42613298	85924385	43311087			EC:2.4.1.67
Arahy.15	AhLine8.15G147400	AhLine8.15G147400.v1.3	80486820	80492882	Shitouqi	Line8_Shitouqi_INV_16	42613298	85924385	43311087	PF10159.5	PTHR14580		KOG4520			AT3G52220	(1 of 1) PTHR14580:SF0 - MULTIPLE MYELOMA TUMOR-ASSOCIATED PROTEIN 2	Cre18.g749347	(1 of 1) PTHR14580:SF0 - MULTIPLE MYELOMA TUMOR-ASSOCIATED PROTEIN 2	LOC_Os08g44440	multiple myeloma tumor-associated protein 2, putative, expressed
Arahy.15	AhLine8.15G147500	AhLine8.15G147500.v1.3	80925187	80931863	Shitouqi	Line8_Shitouqi_INV_16	42613298	85924385	43311087	PF02492.15 PF07683.10	PTHR13748 PTHR13748:SF31		KOG2743			AT1G26520	Cobalamin biosynthesis CobW-like protein	Cre01.g052000	(1 of 1) PTHR13748:SF31 - COBW DOMAIN-CONTAINING PROTEIN 1	LOC_Os07g40790	COBW domain containing protein, putative, expressed
Arahy.15	AhLine8.15G147600	AhLine8.15G147600.v1.3	81499330	81502894	Shitouqi	Line8_Shitouqi_INV_16	42613298	85924385	43311087		PTHR10366 PTHR10366:SF332	EC:1.1.1.195
Arahy.15	AhLine8.15G147700	AhLine8.15G147700.v1.3	81962556	81965111	Shitouqi	Line8_Shitouqi_INV_16	42613298	85924385	43311087	PF00984.15 PF03720.11 PF03721.10	PTHR11374 PTHR11374:SF28	EC:1.1.1.22		K00012	GO:0016616 GO:0051287 GO:0055114			Cre07.g357200	Similar to UDP-Glucose Dehydrogenase
Arahy.15	AhLine8.15G147800	AhLine8.15G147800.v1.3	82481336	82484340	Shitouqi	Line8_Shitouqi_INV_16	42613298	85924385	43311087		PTHR37178					AT1G13990	(1 of 1) PF11360 - Protein of unknown function (DUF3110)			LOC_Os03g07190	expressed protein
Arahy.15	AhLine8.15G147900	AhLine8.15G147900.v1.3	83738050	83747572	Shitouqi	Line8_Shitouqi_INV_16	42613298	85924385	43311087	PF07714.13	PTHR23257 PTHR23257:SF366	EC:2.7.12.1	KOG0192		GO:0004672 GO:0004713 GO:0005524 GO:0006468			Cre03.g168150	(1 of 3) PTHR23257//PTHR23257:SF490 - SERINE-THREONINE PROTEIN KINASE // DUAL SPECIFICITY PROTEIN KINASE SHKE
Arahy.15	AhLine8.15G148000	AhLine8.15G148000.v1.3	84373492	84375559	Shitouqi	Line8_Shitouqi_INV_16	42613298	85924385	43311087	PF00862.15	PTHR12526 PTHR12526:SF391	EC:2.4.1.13			GO:0005985 GO:0016157
Arahy.15	AhLine8.15G148100	AhLine8.15G148100.v1.3	84781496	84782188	Shitouqi	Line8_Shitouqi_INV_16	42613298	85924385	43311087		PTHR11439	EC:2.7.7.49
Arahy.15	AhLine8.15G148200	AhLine8.15G148200.v1.3	84784082	84786277	Shitouqi	Line8_Shitouqi_INV_16	42613298	85924385	43311087	PF04398.8	PTHR31676 PTHR31676:SF5					AT2G03350	Protein of unknown function, DUF538			LOC_Os03g11210	DUF538 domain containing protein, putative, expressed
Arahy.15	AhLine8.15G148300	AhLine8.15G148300.v1.3	84788531	84793472	Shitouqi	Line8_Shitouqi_INV_16	42613298	85924385	43311087	PF02582.10	PTHR16255 PTHR16255:SF9		KOG2861			AT1G69380	Protein of unknown function (DUF155)	Cre13.g589250	(1 of 4) PTHR16255:SF4 - SPORULATION PROTEIN RMD8
Arahy.15	AhLine8.15G148400	AhLine8.15G148400.v1.3	84823353	84826208	Shitouqi	Line8_Shitouqi_INV_16	42613298	85924385	43311087	PF03776.10	PTHR33404 PTHR33404:SF2				GO:0032955 GO:0051301	AT1G69390	homologue of bacterial MinE 1			LOC_Os12g31450	plastid division regulator MinE, putative, expressed
Arahy.15	AhLine8.15G148500	AhLine8.15G148500.v1.3	84826703	84833130	Shitouqi	Line8_Shitouqi_INV_16	42613298	85924385	43311087	PF00400.28	PTHR10971 PTHR10971:SF17		KOG1036	K02180	GO:0005515	AT1G69400	Transducin/WD40 repeat-like superfamily protein
Arahy.15	AhLine8.15G148600	AhLine8.15G148600.v1.3	85120031	85124918	Shitouqi	Line8_Shitouqi_INV_16	42613298	85924385	43311087	PF00696.24	PTHR11063 PTHR11063:SF6	EC:2.7.4.26			GO:0016301	AT1G26640	Amino acid kinase family protein	Cre13.g579800	(1 of 1) 2.7.4.26 - Isopentenyl phosphate kinase	LOC_Os01g55890	amino acid kinase, putative, expressed
Arahy.15	AhLine8.15G148700	AhLine8.15G148700.v1.3	85145449	85153975	Shitouqi	Line8_Shitouqi_INV_16	42613298	85924385	43311087	PF03106.11	PTHR31221 PTHR31221:SF22				GO:0003700 GO:0006355 GO:0043565			Cre04.g228400	WRKY family transcription factor
Arahy.15	AhLine8.15G148800	AhLine8.15G148800.v1.3	85154651	85162925	Shitouqi	Line8_Shitouqi_INV_16	42613298	85924385	43311087	PF07059.8	PTHR31558 PTHR31558:SF1					AT1G13970	Protein of unknown function (DUF1336)
Arahy.15	AhLine8.15G148900	AhLine8.15G148900.v1.3	85170006	85172736	Shitouqi	Line8_Shitouqi_INV_16	42613298	85924385	43311087	PF00153.23	PTHR24089 PTHR24089:SF282		KOG0769		GO:0055085	AT3G05290	peroxisomal adenine nucleotide carrier 1
Arahy.15	AhLine8.15G149000	AhLine8.15G149000.v1.3	85309045	85312763	Shitouqi	Line8_Shitouqi_INV_16	42613298	85924385	43311087		PTHR13734 PTHR13734:SF46				GO:0004553 GO:0030245	AT5G09580	(1 of 1) PTHR13734//PTHR13734:SF46 - TRNA-NUCLEOTIDYLTRANSFERASE/POLY A POLYMERASE FAMILY MEMBER			LOC_Os11g06670	expressed protein
Arahy.15	AhLine8.15G149100	AhLine8.15G149100.v1.3	85466958	85470546	Shitouqi	Line8_Shitouqi_INV_16	42613298	85924385	43311087	PF02721.10	PTHR23273		KOG0851							LOC_Os12g27370	expressed protein
Arahy.15	AhLine8.15G149200	AhLine8.15G149200.v1.3	85482552	85497136	Shitouqi	Line8_Shitouqi_INV_16	42613298	85924385	43311087	PF04603.8	PTHR15837		KOG3329			AT1G69680	Mog1/PsbP/DUF1795-like photosystem II reaction center PsbP family protein	Cre05.g244850	Ran-interacting protein	LOC_Os04g38610	RAN guanine nucleotide release factor, putative, expressed
Arahy.15	AhLine8.15G149300	AhLine8.15G149300.v1.3	85619850	85623332	Shitouqi	Line8_Shitouqi_INV_16	42613298	85924385	43311087									Cre05.g244850	Ran-interacting protein
Arahy.15	AhLine8.15G149400	AhLine8.15G149400.v1.3	85918314	85919146	Shitouqi	Line8_Shitouqi_INV_16	42613298	85924385	43311087
