# Supplementary material for: Relics of interspecific hybridization retained in the genome of a drought-adapted peanut cultivar
Source: G3 (Bethesda). 2024 Sep 1;14(11):jkae208. doi: 10.1093/g3journal/jkae208 (PMC11540320; doi:10.1093/g3journal/jkae208)
Supplement: jkae208_Supplementary_Data [file jkae208_supplementary_data.zip › Table S2.txt]

Line8 Gene	Orthogroup not in other Line8 Chromosomes	Orthogroup not in other peanut assemblies	Line8 gene unable to be mapped to other peanut assemblies
AhLine8.07G127700	N	N	Y
AhLine8.11G070300	N	N	Y
AhLine8.15G134200	N	N	Y
AhLine8.19G135200	N	N	Y
AhLine8.U000400	Y	Y	N
AhLine8.U000600	Y	Y	N
AhLine8.U000700	Y	N	N
AhLine8.U000800	Y	N	N
AhLine8.U000900	Y	N	N
AhLine8.U001200	Y	N	N
AhLine8.U001400	Y	N	N
AhLine8.U001500	Y	N	N
AhLine8.U001900	Y	Y	N
AhLine8.U002200	Y	N	N
AhLine8.U002700	Y	N	N
AhLine8.U002900	Y	Y	N
AhLine8.U003000	Y	N	N
AhLine8.U003400	Y	N	N
AhLine8.U003500	Y	Y	N
AhLine8.U003600	Y	N	N
AhLine8.U003700	Y	N	N
AhLine8.U003800	Y	N	N
AhLine8.U003900	Y	N	N
AhLine8.U004000	Y	N	N
AhLine8.U004100	Y	N	N
AhLine8.U004200	Y	N	N
AhLine8.U004300	Y	N	N
AhLine8.U004400	Y	N	N
AhLine8.U004600	Y	N	N
AhLine8.U004800	Y	N	N
AhLine8.U004900	Y	Y	N
AhLine8.U005000	Y	N	N
AhLine8.U005200	Y	N	N
AhLine8.U005300	Y	N	N
AhLine8.U005400	Y	N	N
AhLine8.U005500	Y	N	N
AhLine8.U005600	Y	N	N
AhLine8.U005800	Y	N	N
AhLine8.U005900	Y	Y	N
AhLine8.U006200	Y	N	N
AhLine8.U006300	Y	N	N
AhLine8.U006600	Y	Y	N
AhLine8.U007400	Y	N	N
AhLine8.U008200	Y	Y	Y
AhLine8.U008300	Y	N	N
AhLine8.U009400	Y	N	N
AhLine8.U009600	Y	N	N
AhLine8.U010100	Y	Y	N
AhLine8.U010300	Y	N	N
AhLine8.U010500	Y	Y	N
AhLine8.U010600	Y	N	N
AhLine8.U010800	Y	Y	N
AhLine8.U010900	Y	N	N
AhLine8.U011100	Y	Y	N
AhLine8.U011200	Y	Y	Y
AhLine8.U011400	Y	Y	N
AhLine8.U011600	Y	Y	N
AhLine8.U011800	Y	Y	N
AhLine8.U012800	Y	N	N
AhLine8.U013900	Y	N	N
AhLine8.U014400	Y	N	N
AhLine8.U015300	Y	N	N
AhLine8.U015500	Y	N	N
AhLine8.U015700	Y	Y	N
AhLine8.U015800	Y	Y	N
AhLine8.U016000	Y	Y	N
AhLine8.U016100	Y	N	N
AhLine8.U017300	Y	Y	N
AhLine8.U017900	Y	N	N
AhLine8.U018000	Y	N	N
AhLine8.U018100	Y	N	N
AhLine8.U018200	Y	N	N
AhLine8.U018400	Y	N	N
AhLine8.U018500	Y	N	N
AhLine8.U018700	Y	N	N
AhLine8.U018800	Y	N	N
AhLine8.U018900	Y	N	N
AhLine8.U019300	Y	N	N
AhLine8.U019500	Y	N	N
AhLine8.U019700	Y	Y	Y
AhLine8.U019800	Y	Y	Y
AhLine8.U019900	Y	Y	N
AhLine8.U020000	Y	N	N
AhLine8.U020100	Y	N	N
AhLine8.U020200	Y	N	N
AhLine8.U020400	Y	Y	N
AhLine8.U020900	Y	Y	N
AhLine8.U021200	Y	N	N
AhLine8.U021700	Y	Y	N
AhLine8.U021800	Y	Y	N
AhLine8.U021900	Y	N	N
AhLine8.U022200	Y	Y	N
AhLine8.U022300	Y	Y	N
AhLine8.U022400	Y	Y	N
AhLine8.U022700	Y	N	N
AhLine8.U022800	Y	N	N
AhLine8.U023200	Y	N	N
AhLine8.U023600	Y	N	N
AhLine8.U023700	Y	N	N
AhLine8.U023900	Y	N	N
AhLine8.U024100	Y	N	N
AhLine8.U024200	Y	Y	N
AhLine8.U024600	Y	Y	N
AhLine8.U024800	Y	Y	N
AhLine8.U024900	Y	N	N
AhLine8.U025100	Y	N	N
AhLine8.U025200	Y	N	N
AhLine8.U025500	Y	Y	N
AhLine8.U025600	Y	Y	N
AhLine8.U025700	Y	N	N
AhLine8.U026000	Y	Y	N
AhLine8.U026200	Y	N	N
AhLine8.U026300	Y	Y	N
AhLine8.U026400	Y	Y	N
AhLine8.U027200	Y	N	N
AhLine8.U027300	Y	Y	N
AhLine8.U027900	Y	N	N
AhLine8.U028100	Y	Y	N
AhLine8.U028900	Y	N	N
AhLine8.U031200	Y	Y	N
AhLine8.U032300	Y	Y	N
AhLine8.U033100	Y	Y	N
AhLine8.U033400	Y	N	N
AhLine8.U033800	Y	N	N
AhLine8.U034100	Y	Y	N
AhLine8.U034800	Y	Y	N
AhLine8.U035100	Y	Y	N
AhLine8.U035600	Y	N	N
AhLine8.U036500	Y	Y	N
AhLine8.U036700	Y	N	N
AhLine8.U037700	Y	Y	N
AhLine8.U037900	Y	Y	N
AhLine8.U038100	Y	N	N
AhLine8.U038400	Y	Y	N
AhLine8.U038500	Y	Y	N
AhLine8.U038800	Y	Y	N
AhLine8.U038900	Y	Y	N
AhLine8.U039700	Y	Y	N
AhLine8.U039800	Y	Y	N
AhLine8.U040100	Y	N	N
AhLine8.U040900	Y	Y	N
AhLine8.U041000	Y	Y	N
AhLine8.U041100	Y	Y	N
AhLine8.U043600	Y	Y	N
AhLine8.U044400	Y	Y	N
AhLine8.U045000	Y	Y	N
AhLine8.U045300	Y	Y	N
AhLine8.U045500	Y	N	N
AhLine8.U045700	Y	Y	N
AhLine8.U045800	Y	Y	N
AhLine8.U045900	Y	Y	N
AhLine8.U046000	Y	N	N
AhLine8.U046300	Y	N	N
AhLine8.U046500	Y	Y	N
AhLine8.U047000	Y	N	N
AhLine8.U047100	Y	Y	N
AhLine8.U047200	Y	Y	N
AhLine8.U047300	Y	Y	N
AhLine8.U047400	Y	Y	N
AhLine8.U047900	Y	Y	N
AhLine8.U048200	Y	N	N
AhLine8.U049200	Y	Y	N
AhLine8.U049300	Y	Y	N
AhLine8.U050000	Y	Y	N
AhLine8.U051000	Y	Y	N
AhLine8.U051200	Y	Y	N
AhLine8.U051300	Y	Y	N
AhLine8.U052100	Y	Y	N
AhLine8.U053800	Y	Y	N
AhLine8.U053900	Y	Y	N
AhLine8.U054600	Y	Y	N
AhLine8.U055500	Y	Y	N
AhLine8.U056300	Y	N	N
AhLine8.U056500	Y	N	N
AhLine8.U057400	Y	Y	N
AhLine8.U057600	Y	Y	N
AhLine8.U057900	Y	Y	N
AhLine8.U058200	Y	Y	N
AhLine8.U058700	Y	Y	N
AhLine8.U059000	Y	Y	N
AhLine8.U059700	Y	Y	N
AhLine8.U060700	Y	Y	N
AhLine8.U060800	Y	N	N
AhLine8.U060900	Y	N	N
AhLine8.U061400	Y	Y	N
AhLine8.U061500	Y	Y	N
AhLine8.U061800	Y	Y	N
AhLine8.U062700	Y	N	N
AhLine8.U062800	Y	N	N
AhLine8.U062900	Y	Y	N
AhLine8.U063500	Y	Y	N
AhLine8.U063700	Y	Y	N
AhLine8.U063900	Y	N	N
AhLine8.U064000	Y	N	N
AhLine8.U064200	Y	N	N
AhLine8.U064800	Y	N	N
AhLine8.U064900	Y	Y	N
AhLine8.U065300	Y	N	N
AhLine8.U065400	Y	Y	N
AhLine8.U065800	Y	N	N
AhLine8.U066300	Y	N	N
AhLine8.U066600	Y	Y	N
AhLine8.U067400	Y	Y	N
AhLine8.U068300	Y	Y	N
AhLine8.U069900	Y	Y	N
AhLine8.U070800	Y	Y	N
AhLine8.U071000	Y	N	N
AhLine8.U071600	Y	Y	N
AhLine8.U072300	Y	Y	N
AhLine8.U072400	Y	Y	N
AhLine8.U072500	Y	Y	N
AhLine8.U073000	Y	Y	N
AhLine8.U073400	Y	Y	N
AhLine8.U074100	Y	Y	N
AhLine8.U074900	Y	Y	N
AhLine8.U075300	Y	Y	N
AhLine8.U075700	Y	Y	N
AhLine8.U076000	Y	Y	N
AhLine8.U076500	Y	Y	N
AhLine8.U076800	Y	Y	N
AhLine8.U077100	Y	Y	N
AhLine8.U077400	Y	Y	N
AhLine8.U078100	Y	Y	N
AhLine8.U078400	Y	N	N
AhLine8.U079000	Y	Y	N
AhLine8.U079500	Y	Y	N
AhLine8.U079800	Y	Y	N
AhLine8.U080000	Y	Y	N
AhLine8.U080400	Y	Y	N
AhLine8.U080700	Y	Y	N
AhLine8.U081000	Y	Y	N
AhLine8.U081400	Y	Y	N
AhLine8.U081700	Y	Y	N
AhLine8.U082100	Y	Y	N
AhLine8.U082800	Y	Y	N
AhLine8.U083300	Y	N	N
AhLine8.U083600	Y	Y	N
AhLine8.U083900	Y	Y	N
AhLine8.U084500	Y	Y	N
AhLine8.U085000	Y	Y	N
AhLine8.U085100	Y	Y	N
AhLine8.U085900	Y	Y	N
AhLine8.U086000	Y	Y	N
AhLine8.U087000	Y	Y	N
AhLine8.U087300	Y	Y	N
AhLine8.U087400	Y	N	N
AhLine8.U088000	Y	N	N
AhLine8.U088300	Y	N	N
AhLine8.U089300	Y	Y	N
AhLine8.U089900	Y	Y	N
AhLine8.U090000	Y	N	N
AhLine8.U090600	Y	Y	N
AhLine8.U090900	Y	Y	N
AhLine8.U091200	Y	Y	N
AhLine8.U091300	Y	N	N
AhLine8.U091600	Y	Y	Y
AhLine8.U092100	Y	N	N
AhLine8.U092500	Y	N	N
AhLine8.U093000	Y	Y	N
AhLine8.U093200	Y	N	N
AhLine8.U093800	Y	N	N
AhLine8.U095500	Y	N	N
AhLine8.U095700	Y	N	N
AhLine8.U096800	Y	N	N
AhLine8.U097000	Y	Y	N
AhLine8.U098100	Y	N	N
AhLine8.U098400	Y	Y	N
AhLine8.U098500	Y	Y	N
AhLine8.U098600	Y	Y	N
AhLine8.U099000	Y	Y	N
AhLine8.U099100	Y	Y	N
AhLine8.U100200	Y	Y	N
AhLine8.U100700	Y	Y	N
AhLine8.U100800	Y	N	N
AhLine8.U100900	Y	N	N
AhLine8.U101200	Y	Y	N
AhLine8.U101400	Y	Y	N
AhLine8.U101900	Y	Y	N
AhLine8.U102100	Y	Y	N
AhLine8.U103400	Y	N	N
AhLine8.U104300	Y	Y	N
AhLine8.U104500	Y	Y	N
AhLine8.U104600	Y	N	N
