# Supplementary material for: Relics of interspecific hybridization retained in the genome of a drought-adapted peanut cultivar
Source: G3 (Bethesda). 2024 Sep 1;14(11):jkae208. doi: 10.1093/g3journal/jkae208 (PMC11540320; doi:10.1093/g3journal/jkae208)
Supplement: jkae208_Supplementary_Data [file jkae208_supplementary_data.zip › Table S3.txt]

Line8 Chromosome	Region Estimated Boundary Position	Number of Genes in Region
Arahy.02	97300001	203
Arahy.12	119100001	187
Arahy.03	128700001	829
Arahy.13	134400001	918
Arahy.04	124400001	209
Arahy.14	138200001	213
Arahy.05	5900001	456
Arahy.15	5500001	420
Arahy.06	111300001	515
Arahy.16	142000000	365
Arahy.07	600001	53
Arahy.17	600001	130
Arahy.18	1000001	142
