# Supplementary material for: Relics of interspecific hybridization retained in the genome of a drought-adapted peanut cultivar
Source: G3 (Bethesda). 2024 Sep 1;14(11):jkae208. doi: 10.1093/g3journal/jkae208 (PMC11540320; doi:10.1093/g3journal/jkae208)
Supplement: jkae208_Supplementary_Data [file jkae208_supplementary_data.zip › Table S4.txt]

Chromosome	Gene	START_POS	END_POS
Arahy.02	AhLine8.02G188700	97338501	97342539
Arahy.02	AhLine8.02G188800	97362838	97366708
Arahy.02	AhLine8.02G188900	97381008	97384957
Arahy.02	AhLine8.02G189000	97395433	97399200
Arahy.02	AhLine8.02G189100	97400486	97404796
Arahy.02	AhLine8.02G189200	97413265	97417866
Arahy.02	AhLine8.02G189300	97432208	97443180
Arahy.02	AhLine8.02G189400	97464842	97466392
Arahy.02	AhLine8.02G189500	97518078	97522768
Arahy.02	AhLine8.02G189600	97524719	97527842
Arahy.02	AhLine8.02G189700	97535718	97536604
Arahy.02	AhLine8.02G189800	97540744	97543949
Arahy.02	AhLine8.02G189900	97549820	97553406
Arahy.02	AhLine8.02G190000	97555034	97559547
Arahy.02	AhLine8.02G190100	97559867	97563071
Arahy.02	AhLine8.02G190200	97571547	97575353
Arahy.02	AhLine8.02G190300	97576467	97579604
Arahy.02	AhLine8.02G190400	97579975	97582740
Arahy.02	AhLine8.02G190500	97584114	97588439
Arahy.02	AhLine8.02G190600	97594235	97595526
Arahy.02	AhLine8.02G190700	97596539	97599787
Arahy.02	AhLine8.02G190800	97628326	97631864
Arahy.02	AhLine8.02G190900	97635496	97636281
Arahy.02	AhLine8.02G191000	97638830	97641052
Arahy.02	AhLine8.02G191100	97645893	97646444
Arahy.02	AhLine8.02G191200	97648560	97650318
Arahy.02	AhLine8.02G191300	97658562	97663608
Arahy.02	AhLine8.02G191400	97664614	97669024
Arahy.02	AhLine8.02G191500	97684504	97686318
Arahy.02	AhLine8.02G191600	97733438	97735982
Arahy.02	AhLine8.02G191700	97744132	97748362
Arahy.02	AhLine8.02G191800	97750931	97751607
Arahy.02	AhLine8.02G191900	97754636	97763012
Arahy.02	AhLine8.02G192000	97764371	97766290
Arahy.02	AhLine8.02G192100	97828355	97830488
Arahy.02	AhLine8.02G192200	97832810	97834969
Arahy.02	AhLine8.02G192300	97836560	97839061
Arahy.02	AhLine8.02G192400	97839854	97847384
Arahy.02	AhLine8.02G192500	97929951	97943293
Arahy.02	AhLine8.02G192600	97962323	97963309
Arahy.02	AhLine8.02G192700	97969893	97971727
Arahy.02	AhLine8.02G192800	97988605	97989849
Arahy.02	AhLine8.02G192900	98004097	98010414
Arahy.02	AhLine8.02G193000	98035145	98036427
Arahy.02	AhLine8.02G193100	98037420	98041044
Arahy.02	AhLine8.02G193200	98042143	98044520
Arahy.02	AhLine8.02G193300	98045614	98052323
Arahy.02	AhLine8.02G193400	98053469	98055553
Arahy.02	AhLine8.02G193500	98058155	98060883
Arahy.02	AhLine8.02G193600	98063832	98064312
Arahy.02	AhLine8.02G193700	98071237	98073050
Arahy.02	AhLine8.02G193800	98077104	98077578
Arahy.02	AhLine8.02G193900	98079744	98081502
Arahy.02	AhLine8.02G194000	98102589	98103966
Arahy.02	AhLine8.02G194100	98108139	98108649
Arahy.02	AhLine8.02G194200	98169961	98172026
Arahy.02	AhLine8.02G194300	98176928	98177293
Arahy.02	AhLine8.02G194400	98179652	98183943
Arahy.02	AhLine8.02G194500	98189017	98190632
Arahy.02	AhLine8.02G194600	98208341	98212727
Arahy.02	AhLine8.02G194700	98213528	98215265
Arahy.02	AhLine8.02G194800	98224879	98227359
Arahy.02	AhLine8.02G194900	98227055	98233244
Arahy.02	AhLine8.02G195000	98246146	98246463
Arahy.02	AhLine8.02G195100	98257194	98261803
Arahy.02	AhLine8.02G195200	98271467	98273734
Arahy.02	AhLine8.02G195300	98276130	98282582
Arahy.02	AhLine8.02G195400	98281383	98287895
Arahy.02	AhLine8.02G195500	98297346	98298767
Arahy.02	AhLine8.02G195600	98299303	98302737
Arahy.02	AhLine8.02G195700	98316785	98321715
Arahy.02	AhLine8.02G195800	98322720	98325577
Arahy.02	AhLine8.02G195900	98333570	98338747
Arahy.02	AhLine8.02G196000	98352317	98356729
Arahy.02	AhLine8.02G196100	98362772	98363341
Arahy.02	AhLine8.02G196200	98388718	98392037
Arahy.02	AhLine8.02G196300	98393175	98395386
Arahy.02	AhLine8.02G196400	98399644	98403902
Arahy.02	AhLine8.02G196500	98413594	98420241
Arahy.02	AhLine8.02G196600	98422330	98425327
Arahy.02	AhLine8.02G196700	98425760	98429118
Arahy.02	AhLine8.02G196800	98430267	98436618
Arahy.02	AhLine8.02G196900	98475542	98479717
Arahy.02	AhLine8.02G197000	98480927	98487913
Arahy.02	AhLine8.02G197100	98524420	98526576
Arahy.02	AhLine8.02G197200	98531644	98537586
Arahy.02	AhLine8.02G197300	98537601	98537969
Arahy.02	AhLine8.02G197400	98550162	98553080
Arahy.02	AhLine8.02G197500	98553403	98557527
Arahy.02	AhLine8.02G197600	98559724	98565273
Arahy.02	AhLine8.02G197700	98566472	98569151
Arahy.02	AhLine8.02G197800	98577438	98580585
Arahy.02	AhLine8.02G197900	98591970	98593872
Arahy.02	AhLine8.02G198000	98596095	98597907
Arahy.02	AhLine8.02G198100	98599974	98604898
Arahy.02	AhLine8.02G198200	98608049	98611946
Arahy.02	AhLine8.02G198300	98625377	98627054
Arahy.02	AhLine8.02G198400	98628164	98632193
Arahy.02	AhLine8.02G198500	98634336	98638382
Arahy.02	AhLine8.02G198600	98644587	98648633
Arahy.02	AhLine8.02G198700	98663125	98665255
Arahy.02	AhLine8.02G198800	98666295	98668493
Arahy.02	AhLine8.02G198900	98668540	98673919
Arahy.02	AhLine8.02G199000	98674859	98679065
Arahy.02	AhLine8.02G199100	98688746	98692848
Arahy.02	AhLine8.02G199200	98698985	98702227
Arahy.02	AhLine8.02G199300	98703113	98705130
Arahy.02	AhLine8.02G199400	98704918	98707373
Arahy.02	AhLine8.02G199500	98715531	98716933
Arahy.02	AhLine8.02G199600	98719580	98721633
Arahy.02	AhLine8.02G199700	98738226	98742901
Arahy.02	AhLine8.02G199800	98748394	98752262
Arahy.02	AhLine8.02G199900	98752476	98753246
Arahy.02	AhLine8.02G200000	98759096	98765619
Arahy.02	AhLine8.02G200100	98767329	98768159
Arahy.02	AhLine8.02G200200	98774091	98776765
Arahy.02	AhLine8.02G200300	98788365	98797041
Arahy.02	AhLine8.02G200400	98797387	98798871
Arahy.02	AhLine8.02G200500	98802673	98804205
Arahy.02	AhLine8.02G200600	98806737	98808432
Arahy.02	AhLine8.02G200700	98811985	98813218
Arahy.02	AhLine8.02G200800	98815460	98816475
Arahy.02	AhLine8.02G200900	98818031	98820042
Arahy.02	AhLine8.02G201000	98821958	98823086
Arahy.02	AhLine8.02G201100	98830657	98835957
Arahy.02	AhLine8.02G201200	98846996	98851602
Arahy.02	AhLine8.02G201300	98852967	98854472
Arahy.02	AhLine8.02G201400	98854498	98856505
Arahy.02	AhLine8.02G201500	98866832	98868887
Arahy.02	AhLine8.02G201600	98876061	98879482
Arahy.02	AhLine8.02G201700	98880698	98883781
Arahy.02	AhLine8.02G201800	98887337	98891062
Arahy.02	AhLine8.02G201900	98910178	98912481
Arahy.02	AhLine8.02G202000	98913309	98915790
Arahy.02	AhLine8.02G202100	98924368	98926799
Arahy.02	AhLine8.02G202200	98931551	98934083
Arahy.02	AhLine8.02G202300	98937528	98941352
Arahy.02	AhLine8.02G202400	98947245	98952225
Arahy.02	AhLine8.02G202500	98953313	98955544
Arahy.02	AhLine8.02G202600	98955847	98957712
Arahy.02	AhLine8.02G202700	98957973	98959794
Arahy.02	AhLine8.02G202800	98960150	98964860
Arahy.02	AhLine8.02G202900	98968828	98971645
Arahy.02	AhLine8.02G203000	99004454	99006808
Arahy.02	AhLine8.02G203100	99032100	99038811
Arahy.02	AhLine8.02G203200	99041210	99051851
Arahy.02	AhLine8.02G203300	99052314	99054080
Arahy.02	AhLine8.02G203400	99064790	99067164
Arahy.02	AhLine8.02G203500	99087647	99088169
Arahy.02	AhLine8.02G203600	99088170	99089832
Arahy.02	AhLine8.02G203700	99090888	99091202
Arahy.02	AhLine8.02G203800	99094556	99094885
Arahy.02	AhLine8.02G203900	99104785	99105156
Arahy.02	AhLine8.02G204000	99106599	99108206
Arahy.02	AhLine8.02G204100	99108690	99110213
Arahy.02	AhLine8.02G204200	99121266	99121730
Arahy.02	AhLine8.02G204300	99121802	99125328
Arahy.02	AhLine8.02G204400	99131058	99131663
Arahy.02	AhLine8.02G204500	99132460	99136413
Arahy.02	AhLine8.02G204600	99138269	99141836
Arahy.02	AhLine8.02G204700	99143895	99148028
Arahy.02	AhLine8.02G204800	99148835	99152990
Arahy.02	AhLine8.02G204900	99157416	99157826
Arahy.02	AhLine8.02G205000	99159672	99163626
Arahy.02	AhLine8.02G205100	99165143	99167880
Arahy.02	AhLine8.02G205200	99168364	99172506
Arahy.02	AhLine8.02G205300	99182561	99184691
Arahy.02	AhLine8.02G205400	99186181	99189566
Arahy.02	AhLine8.02G205500	99212897	99217068
Arahy.02	AhLine8.02G205600	99220907	99222676
Arahy.02	AhLine8.02G205700	99225840	99227863
Arahy.02	AhLine8.02G205800	99244095	99244931
Arahy.02	AhLine8.02G205900	99252787	99254005
Arahy.02	AhLine8.02G206000	99258155	99259341
Arahy.02	AhLine8.02G206100	99289254	99292066
Arahy.02	AhLine8.02G206200	99292067	99296141
Arahy.02	AhLine8.02G206300	99305929	99306999
Arahy.02	AhLine8.02G206400	99342474	99343390
Arahy.02	AhLine8.02G206500	99346960	99347699
Arahy.02	AhLine8.02G206600	99353562	99355825
Arahy.02	AhLine8.02G206700	99361710	99364016
Arahy.02	AhLine8.02G206800	99365268	99366864
Arahy.02	AhLine8.02G206900	99371227	99371872
Arahy.02	AhLine8.02G207000	99380181	99383300
Arahy.02	AhLine8.02G207100	99383809	99385139
Arahy.02	AhLine8.02G207200	99389262	99392026
Arahy.02	AhLine8.02G207300	99396997	99399019
Arahy.02	AhLine8.02G207400	99421521	99422998
Arahy.02	AhLine8.02G207500	99427522	99431361
Arahy.02	AhLine8.02G207600	99439595	99443968
Arahy.02	AhLine8.02G207700	99445472	99446763
Arahy.02	AhLine8.02G207800	99447385	99449175
Arahy.02	AhLine8.02G207900	99452146	99453985
Arahy.02	AhLine8.02G208000	99455340	99461578
Arahy.02	AhLine8.02G208100	99465521	99469465
Arahy.02	AhLine8.02G208200	99486899	99488777
Arahy.02	AhLine8.02G208300	99490621	99493347
Arahy.02	AhLine8.02G208400	99494777	99495904
Arahy.02	AhLine8.02G208500	99501448	99504400
Arahy.02	AhLine8.02G208600	99514451	99516380
Arahy.02	AhLine8.02G208700	99527738	99532034
Arahy.02	AhLine8.02G208800	99567364	99572010
Arahy.02	AhLine8.02G208900	99574081	99582566
Arahy.12	AhLine8.12G216700	119114446	119118070
Arahy.12	AhLine8.12G216800	119119567	119121345
Arahy.12	AhLine8.12G216900	119124513	119128946
Arahy.12	AhLine8.12G217000	119135491	119137785
Arahy.12	AhLine8.12G217100	119140859	119141415
Arahy.12	AhLine8.12G217200	119198025	119202779
Arahy.12	AhLine8.12G217300	119310371	119317742
Arahy.12	AhLine8.12G217400	119315016	119315592
Arahy.12	AhLine8.12G217500	119357208	119361028
Arahy.12	AhLine8.12G217600	119376084	119379747
Arahy.12	AhLine8.12G217700	119409632	119411234
Arahy.12	AhLine8.12G217800	119416582	119417410
Arahy.12	AhLine8.12G217900	119418598	119419346
Arahy.12	AhLine8.12G218000	119422304	119423512
Arahy.12	AhLine8.12G218100	119427326	119428063
Arahy.12	AhLine8.12G218200	119442950	119447057
Arahy.12	AhLine8.12G218300	119454511	119461649
Arahy.12	AhLine8.12G218400	119466482	119467885
Arahy.12	AhLine8.12G218500	119469589	119470164
Arahy.12	AhLine8.12G218600	119475552	119479096
Arahy.12	AhLine8.12G218700	119485841	119489682
Arahy.12	AhLine8.12G218800	119506367	119512087
Arahy.12	AhLine8.12G218900	119512798	119513799
Arahy.12	AhLine8.12G219000	119516065	119516784
Arahy.12	AhLine8.12G219100	119524682	119527403
Arahy.12	AhLine8.12G219200	119529078	119533489
Arahy.12	AhLine8.12G219300	119536078	119539151
Arahy.12	AhLine8.12G219400	119541171	119541725
Arahy.12	AhLine8.12G219500	119551481	119552616
Arahy.12	AhLine8.12G219600	119554068	119554870
Arahy.12	AhLine8.12G219700	119556853	119558292
Arahy.12	AhLine8.12G219800	119568444	119568689
Arahy.12	AhLine8.12G219900	119572256	119573231
Arahy.12	AhLine8.12G220000	119602266	119603123
Arahy.12	AhLine8.12G220100	119608565	119610258
Arahy.12	AhLine8.12G220200	119621123	119623896
Arahy.12	AhLine8.12G220300	119644142	119651297
Arahy.12	AhLine8.12G220400	119652457	119655974
Arahy.12	AhLine8.12G220500	119658456	119659297
Arahy.12	AhLine8.12G220600	119676441	119677261
Arahy.12	AhLine8.12G220700	119698152	119700825
Arahy.12	AhLine8.12G220800	119711329	119713545
Arahy.12	AhLine8.12G220900	119712949	119721406
Arahy.12	AhLine8.12G221000	119742217	119744282
Arahy.12	AhLine8.12G221100	119749184	119749549
Arahy.12	AhLine8.12G221200	119752590	119755978
Arahy.12	AhLine8.12G221300	119761278	119761529
Arahy.12	AhLine8.12G221400	119780608	119784882
Arahy.12	AhLine8.12G221500	119786304	119786834
Arahy.12	AhLine8.12G221600	119797135	119799298
Arahy.12	AhLine8.12G221700	119801769	119805501
Arahy.12	AhLine8.12G221800	119818402	119818719
Arahy.12	AhLine8.12G221900	119830235	119834019
Arahy.12	AhLine8.12G222000	119843811	119845982
Arahy.12	AhLine8.12G222100	119848386	119854838
Arahy.12	AhLine8.12G222200	119856376	119860095
Arahy.12	AhLine8.12G222300	119869876	119870914
Arahy.12	AhLine8.12G222400	119871864	119874909
Arahy.12	AhLine8.12G222500	119890818	119893830
Arahy.12	AhLine8.12G222600	119895010	119897768
Arahy.12	AhLine8.12G222700	119902333	119910870
Arahy.12	AhLine8.12G222800	119924691	119928564
Arahy.12	AhLine8.12G222900	119935028	119935597
Arahy.12	AhLine8.12G223000	119939570	119940136
Arahy.12	AhLine8.12G223100	119961097	119964269
Arahy.12	AhLine8.12G223200	119965431	119967523
Arahy.12	AhLine8.12G223300	119971938	119973155
Arahy.12	AhLine8.12G223400	119986337	119992054
Arahy.12	AhLine8.12G223500	119994677	119996973
Arahy.12	AhLine8.12G223600	119998147	120000891
Arahy.12	AhLine8.12G223700	120002781	120008616
Arahy.12	AhLine8.12G223800	120047923	120051847
Arahy.12	AhLine8.12G223900	120053183	120060169
Arahy.12	AhLine8.12G224000	120097292	120098833
Arahy.12	AhLine8.12G224100	120103928	120108574
Arahy.12	AhLine8.12G224200	120109858	120110226
Arahy.12	AhLine8.12G224300	120122496	120125079
Arahy.12	AhLine8.12G224400	120126000	120129243
Arahy.12	AhLine8.12G224500	120132187	120137289
Arahy.12	AhLine8.12G224600	120139051	120140902
Arahy.12	AhLine8.12G224700	120149949	120152721
Arahy.12	AhLine8.12G224800	120164744	120166107
Arahy.12	AhLine8.12G224900	120168481	120170074
Arahy.12	AhLine8.12G225000	120172418	120176750
Arahy.12	AhLine8.12G225100	120180651	120183951
Arahy.12	AhLine8.12G225200	120197682	120199260
Arahy.12	AhLine8.12G225300	120200399	120204428
Arahy.12	AhLine8.12G225400	120206657	120210667
Arahy.12	AhLine8.12G225500	120217233	120220747
Arahy.12	AhLine8.12G225600	120238760	120240762
Arahy.12	AhLine8.12G225700	120241931	120243969
Arahy.12	AhLine8.12G225800	120244430	120248744
Arahy.12	AhLine8.12G225900	120250446	120254652
Arahy.12	AhLine8.12G226000	120264794	120268340
Arahy.12	AhLine8.12G226100	120274580	120277457
Arahy.12	AhLine8.12G226200	120278861	120280559
Arahy.12	AhLine8.12G226300	120280993	120282810
Arahy.12	AhLine8.12G226400	120290830	120292594
Arahy.12	AhLine8.12G226500	120295124	120297168
Arahy.12	AhLine8.12G226600	120314151	120318108
Arahy.12	AhLine8.12G226700	120323952	120327597
Arahy.12	AhLine8.12G226800	120328023	120328793
Arahy.12	AhLine8.12G226900	120334794	120340987
Arahy.12	AhLine8.12G227000	120364240	120372248
Arahy.12	AhLine8.12G227100	120372938	120374422
Arahy.12	AhLine8.12G227200	120378212	120379744
Arahy.12	AhLine8.12G227300	120382416	120383792
Arahy.12	AhLine8.12G227400	120387584	120388757
Arahy.12	AhLine8.12G227500	120390999	120392014
Arahy.12	AhLine8.12G227600	120393601	120395489
Arahy.12	AhLine8.12G227700	120397546	120398625
Arahy.12	AhLine8.12G227800	120406299	120411375
Arahy.12	AhLine8.12G227900	120423303	120426962
Arahy.12	AhLine8.12G228000	120428503	120429917
Arahy.12	AhLine8.12G228100	120430256	120431957
Arahy.12	AhLine8.12G228200	120441919	120444182
Arahy.12	AhLine8.12G228300	120451238	120454639
Arahy.12	AhLine8.12G228400	120455333	120458986
Arahy.12	AhLine8.12G228500	120462175	120465712
Arahy.12	AhLine8.12G228600	120475600	120481492
Arahy.12	AhLine8.12G228700	120482364	120484801
Arahy.12	AhLine8.12G228800	120493620	120495278
Arahy.12	AhLine8.12G228900	120500807	120502972
Arahy.12	AhLine8.12G229000	120505971	120510482
Arahy.12	AhLine8.12G229100	120517088	120521117
Arahy.12	AhLine8.12G229200	120523209	120524123
Arahy.12	AhLine8.12G229300	120524861	120526726
Arahy.12	AhLine8.12G229400	120527221	120528719
Arahy.12	AhLine8.12G229500	120529626	120533665
Arahy.12	AhLine8.12G229600	120537910	120540626
Arahy.12	AhLine8.12G229700	120573725	120575797
Arahy.12	AhLine8.12G229800	120601491	120607537
Arahy.12	AhLine8.12G229900	120610324	120620364
Arahy.12	AhLine8.12G230000	120621615	120623000
Arahy.12	AhLine8.12G230100	120634065	120635882
Arahy.12	AhLine8.12G230200	120656664	120657053
Arahy.12	AhLine8.12G230300	120657261	120657749
Arahy.12	AhLine8.12G230400	120659905	120660219
Arahy.12	AhLine8.12G230500	120663573	120663902
Arahy.12	AhLine8.12G230600	120673802	120674173
Arahy.12	AhLine8.12G230700	120675686	120677223
Arahy.12	AhLine8.12G230800	120677965	120679217
Arahy.12	AhLine8.12G230900	120690283	120690747
Arahy.12	AhLine8.12G231000	120690996	120694256
Arahy.12	AhLine8.12G231100	120700076	120700681
Arahy.12	AhLine8.12G231200	120701558	120704350
Arahy.12	AhLine8.12G231300	120707580	120709811
Arahy.12	AhLine8.12G231400	120712913	120717046
Arahy.12	AhLine8.12G231500	120717853	120721643
Arahy.12	AhLine8.12G231600	120726417	120726827
Arahy.12	AhLine8.12G231700	120729103	120732587
Arahy.12	AhLine8.12G231800	120734431	120736646
Arahy.12	AhLine8.12G231900	120737631	120741402
Arahy.12	AhLine8.12G232000	120751617	120753229
Arahy.12	AhLine8.12G232100	120754450	120758408
Arahy.12	AhLine8.12G232200	120782254	120785938
Arahy.12	AhLine8.12G232300	120789928	120791697
Arahy.12	AhLine8.12G232400	120794867	120796890
Arahy.12	AhLine8.12G232500	120822206	120822914
Arahy.12	AhLine8.12G232600	120827645	120828172
Arahy.12	AhLine8.12G232700	120854311	120861021
Arahy.12	AhLine8.12G232800	120860733	120865210
Arahy.12	AhLine8.12G232900	120881960	120883866
Arahy.12	AhLine8.12G233000	120911980	120913331
Arahy.12	AhLine8.12G233100	120923882	120924636
Arahy.12	AhLine8.12G233200	120929397	120931703
Arahy.12	AhLine8.12G233300	120932955	120934551
Arahy.12	AhLine8.12G233400	120948019	120950627
Arahy.12	AhLine8.12G233500	120951439	120952770
Arahy.12	AhLine8.12G233600	120957172	120959676
Arahy.12	AhLine8.12G233700	120964923	120966284
Arahy.12	AhLine8.12G233800	120989109	120990527
Arahy.12	AhLine8.12G233900	120997809	120998492
Arahy.12	AhLine8.12G234000	121008614	121011124
Arahy.12	AhLine8.12G234100	121013148	121014129
Arahy.12	AhLine8.12G234200	121015153	121016718
Arahy.12	AhLine8.12G234300	121019742	121021300
Arahy.12	AhLine8.12G234400	121022883	121029071
Arahy.12	AhLine8.12G234500	121034271	121038736
Arahy.12	AhLine8.12G234600	121056130	121057703
Arahy.12	AhLine8.12G234700	121059939	121062179
Arahy.12	AhLine8.12G234800	121064187	121065013
Arahy.12	AhLine8.12G234900	121070869	121072798
Arahy.12	AhLine8.12G235000	121084258	121087892
Arahy.12	AhLine8.12G235100	121093737	121120688
Arahy.12	AhLine8.12G235200	121123722	121128188
Arahy.12	AhLine8.12G235300	121131329	121138001
Arahy.03	AhLine8.03G298500	128702161	128705470
Arahy.03	AhLine8.03G298600	128707708	128708481
Arahy.03	AhLine8.03G298700	128743392	128753679
Arahy.03	AhLine8.03G298800	128753253	128757343
Arahy.03	AhLine8.03G298900	128757782	128761632
Arahy.03	AhLine8.03G299000	128785601	128790054
Arahy.03	AhLine8.03G299100	128826265	128829169
Arahy.03	AhLine8.03G299200	128850442	128854089
Arahy.03	AhLine8.03G299300	128855614	128860440
Arahy.03	AhLine8.03G299400	128865870	128871656
Arahy.03	AhLine8.03G299500	128922857	128928612
Arahy.03	AhLine8.03G299600	128929512	128932998
Arahy.03	AhLine8.03G299700	128948911	128951179
Arahy.03	AhLine8.03G299800	128959979	128963902
Arahy.03	AhLine8.03G299900	128971515	128973872
Arahy.03	AhLine8.03G300000	128974275	128977393
Arahy.03	AhLine8.03G300100	129012736	129017961
Arahy.03	AhLine8.03G300200	129022019	129025181
Arahy.03	AhLine8.03G300300	129055134	129059592
Arahy.03	AhLine8.03G300400	129069566	129072289
Arahy.03	AhLine8.03G300500	129075419	129077850
Arahy.03	AhLine8.03G300600	129089079	129101812
Arahy.03	AhLine8.03G300700	129107878	129110175
Arahy.03	AhLine8.03G300800	129116636	129116955
Arahy.03	AhLine8.03G300900	129136851	129137482
Arahy.03	AhLine8.03G301000	129140433	129141137
Arahy.03	AhLine8.03G301100	129153171	129154104
Arahy.03	AhLine8.03G301200	129160050	129161190
Arahy.03	AhLine8.03G301300	129190110	129193514
Arahy.03	AhLine8.03G301400	129210654	129211393
Arahy.03	AhLine8.03G301500	129229176	129232465
Arahy.03	AhLine8.03G301600	129235996	129237325
Arahy.03	AhLine8.03G301700	129247434	129248823
Arahy.03	AhLine8.03G301800	129249672	129257072
Arahy.03	AhLine8.03G301900	129257884	129259495
Arahy.03	AhLine8.03G302000	129265124	129266014
Arahy.03	AhLine8.03G302100	129273217	129276485
Arahy.03	AhLine8.03G302200	129280694	129281515
Arahy.03	AhLine8.03G302300	129281112	129284398
Arahy.03	AhLine8.03G302400	129283575	129286377
Arahy.03	AhLine8.03G302500	129292529	129293371
Arahy.03	AhLine8.03G302600	129333197	129336294
Arahy.03	AhLine8.03G302700	129347582	129349451
Arahy.03	AhLine8.03G302800	129351388	129352647
Arahy.03	AhLine8.03G302900	129352254	129355132
Arahy.03	AhLine8.03G303000	129382427	129387094
Arahy.03	AhLine8.03G303100	129407505	129413669
Arahy.03	AhLine8.03G303200	129415422	129417785
Arahy.03	AhLine8.03G303300	129420409	129422435
Arahy.03	AhLine8.03G303400	129423259	129428125
Arahy.03	AhLine8.03G303500	129430383	129432408
Arahy.03	AhLine8.03G303600	129439358	129444079
Arahy.03	AhLine8.03G303700	129446637	129447471
Arahy.03	AhLine8.03G303800	129454170	129456703
Arahy.03	AhLine8.03G303900	129488969	129489616
Arahy.03	AhLine8.03G304000	129493516	129497694
Arahy.03	AhLine8.03G304100	129499047	129503040
Arahy.03	AhLine8.03G304200	129516227	129517479
Arahy.03	AhLine8.03G304300	129540474	129542220
Arahy.03	AhLine8.03G304400	129550590	129552740
Arahy.03	AhLine8.03G304500	129553715	129557753
Arahy.03	AhLine8.03G304600	129569167	129573174
Arahy.03	AhLine8.03G304700	129586076	129594966
Arahy.03	AhLine8.03G304800	129617338	129621250
Arahy.03	AhLine8.03G304900	129622720	129624666
Arahy.03	AhLine8.03G305000	129667807	129669483
Arahy.03	AhLine8.03G305100	129676380	129680183
Arahy.03	AhLine8.03G305200	129705900	129721138
Arahy.03	AhLine8.03G305300	129725285	129747456
Arahy.03	AhLine8.03G305400	129749153	129751560
Arahy.03	AhLine8.03G305500	129774399	129776594
Arahy.03	AhLine8.03G305600	129777836	129778745
Arahy.03	AhLine8.03G305700	129779132	129780720
Arahy.03	AhLine8.03G305800	129781492	129785150
Arahy.03	AhLine8.03G305900	129798936	129801524
Arahy.03	AhLine8.03G306000	129802170	129804017
Arahy.03	AhLine8.03G306100	129807285	129809637
Arahy.03	AhLine8.03G306200	129817942	129819169
Arahy.03	AhLine8.03G306300	129820360	129825367
Arahy.03	AhLine8.03G306400	129839196	129841998
Arahy.03	AhLine8.03G306500	129879977	129880852
Arahy.03	AhLine8.03G306600	129884919	129892718
Arahy.03	AhLine8.03G306700	129895376	129901354
Arahy.03	AhLine8.03G306800	129910903	129913555
Arahy.03	AhLine8.03G306900	129921313	129925348
Arahy.03	AhLine8.03G307000	129932607	129939671
Arahy.03	AhLine8.03G307100	130032827	130034228
Arahy.03	AhLine8.03G307200	130040192	130042272
Arahy.03	AhLine8.03G307300	130092571	130094543
Arahy.03	AhLine8.03G307400	130135346	130143045
Arahy.03	AhLine8.03G307500	130143637	130150081
Arahy.03	AhLine8.03G307600	130170404	130173384
Arahy.03	AhLine8.03G307700	130174935	130177596
Arahy.03	AhLine8.03G307800	130177895	130180454
Arahy.03	AhLine8.03G307900	130218720	130226612
Arahy.03	AhLine8.03G308000	130227271	130228267
Arahy.03	AhLine8.03G308100	130229467	130231156
Arahy.03	AhLine8.03G308200	130244077	130245609
Arahy.03	AhLine8.03G308300	130247402	130249795
Arahy.03	AhLine8.03G308400	130250749	130253902
Arahy.03	AhLine8.03G308500	130259656	130260727
Arahy.03	AhLine8.03G308600	130261683	130264106
Arahy.03	AhLine8.03G308700	130264914	130265946
Arahy.03	AhLine8.03G308800	130315325	130319306
Arahy.03	AhLine8.03G308900	130319870	130323200
Arahy.03	AhLine8.03G309000	130342067	130345869
Arahy.03	AhLine8.03G309100	130347081	130349084
Arahy.03	AhLine8.03G309200	130349126	130352717
Arahy.03	AhLine8.03G309300	130375618	130376908
Arahy.03	AhLine8.03G309400	130377948	130383612
Arahy.03	AhLine8.03G309500	130415146	130416724
Arahy.03	AhLine8.03G309600	130437743	130443447
Arahy.03	AhLine8.03G309700	130445184	130446769
Arahy.03	AhLine8.03G309800	130447188	130447511
Arahy.03	AhLine8.03G309900	130466552	130466925
Arahy.03	AhLine8.03G310000	130514392	130515922
Arahy.03	AhLine8.03G310100	130527528	130529278
Arahy.03	AhLine8.03G310200	130545461	130546352
Arahy.03	AhLine8.03G310300	130571591	130578639
Arahy.03	AhLine8.03G310400	130581820	130583196
Arahy.03	AhLine8.03G310500	130596473	130598055
Arahy.03	AhLine8.03G310600	130668926	130670371
Arahy.03	AhLine8.03G310700	130685044	130686390
Arahy.03	AhLine8.03G310800	130693698	130695972
Arahy.03	AhLine8.03G310900	130706451	130711273
Arahy.03	AhLine8.03G311000	130716933	130717817
Arahy.03	AhLine8.03G311100	130718235	130723222
Arahy.03	AhLine8.03G311200	130728332	130731426
Arahy.03	AhLine8.03G311300	130793069	130796767
Arahy.03	AhLine8.03G311400	130803955	130805867
Arahy.03	AhLine8.03G311500	130807990	130812128
Arahy.03	AhLine8.03G311600	130817137	130820801
Arahy.03	AhLine8.03G311700	130825091	130826729
Arahy.03	AhLine8.03G311800	130843748	130847087
Arahy.03	AhLine8.03G311900	130855380	130858722
Arahy.03	AhLine8.03G312000	130882056	130883180
Arahy.03	AhLine8.03G312100	130893813	130894586
Arahy.03	AhLine8.03G312200	130918908	130921728
Arahy.03	AhLine8.03G312300	130934443	130936628
Arahy.03	AhLine8.03G312400	130938432	130939677
Arahy.03	AhLine8.03G312500	130956414	130957874
Arahy.03	AhLine8.03G312600	130961306	130962480
Arahy.03	AhLine8.03G312700	130964696	130967429
Arahy.03	AhLine8.03G312800	130967906	130971243
Arahy.03	AhLine8.03G312900	130978055	130979184
Arahy.03	AhLine8.03G313000	130984175	130988135
Arahy.03	AhLine8.03G313100	130998000	130999735
Arahy.03	AhLine8.03G313200	131034038	131037665
Arahy.03	AhLine8.03G313300	131049365	131050804
Arahy.03	AhLine8.03G313400	131075669	131079337
Arahy.03	AhLine8.03G313500	131081705	131083449
Arahy.03	AhLine8.03G313600	131121427	131123343
Arahy.03	AhLine8.03G313700	131132822	131133965
Arahy.03	AhLine8.03G313800	131134451	131135527
Arahy.03	AhLine8.03G313900	131151045	131152637
Arahy.03	AhLine8.03G314000	131164835	131172714
Arahy.03	AhLine8.03G314100	131209100	131210755
Arahy.03	AhLine8.03G314200	131239277	131242047
Arahy.03	AhLine8.03G314300	131241169	131255042
Arahy.03	AhLine8.03G314400	131277170	131280775
Arahy.03	AhLine8.03G314500	131280492	131283602
Arahy.03	AhLine8.03G314600	131296370	131298714
Arahy.03	AhLine8.03G314700	131302926	131307887
Arahy.03	AhLine8.03G314800	131309595	131310989
Arahy.03	AhLine8.03G314900	131312283	131317370
Arahy.03	AhLine8.03G315000	131322806	131323876
Arahy.03	AhLine8.03G315100	131324980	131326065
Arahy.03	AhLine8.03G315200	131327345	131328521
Arahy.03	AhLine8.03G315300	131329871	131334897
Arahy.03	AhLine8.03G315400	131357080	131359521
Arahy.03	AhLine8.03G315500	131361205	131362584
Arahy.03	AhLine8.03G315600	131388064	131393963
Arahy.03	AhLine8.03G315700	131402161	131404260
Arahy.03	AhLine8.03G315800	131405364	131411368
Arahy.03	AhLine8.03G315900	131413679	131414053
Arahy.03	AhLine8.03G316000	131414308	131416337
Arahy.03	AhLine8.03G316100	131418632	131418997
Arahy.03	AhLine8.03G316200	131420517	131423498
Arahy.03	AhLine8.03G316300	131424176	131429614
Arahy.03	AhLine8.03G316400	131439043	131451749
Arahy.03	AhLine8.03G316500	131450275	131452274
Arahy.03	AhLine8.03G316600	131475093	131476596
Arahy.03	AhLine8.03G316700	131487987	131490318
Arahy.03	AhLine8.03G316800	131497986	131500104
Arahy.03	AhLine8.03G316900	131500904	131508194
Arahy.03	AhLine8.03G317000	131524554	131525157
Arahy.03	AhLine8.03G317100	131544194	131548961
Arahy.03	AhLine8.03G317200	131556349	131558862
Arahy.03	AhLine8.03G317300	131568652	131570919
Arahy.03	AhLine8.03G317400	131571860	131575833
Arahy.03	AhLine8.03G317500	131576155	131579189
Arahy.03	AhLine8.03G317600	131579991	131583727
Arahy.03	AhLine8.03G317700	131598661	131605042
Arahy.03	AhLine8.03G317800	131606149	131607963
Arahy.03	AhLine8.03G317900	131610711	131612730
Arahy.03	AhLine8.03G318000	131616497	131618229
Arahy.03	AhLine8.03G318100	131628668	131634298
Arahy.03	AhLine8.03G318200	131634220	131634783
Arahy.03	AhLine8.03G318300	131635316	131635798
Arahy.03	AhLine8.03G318400	131642715	131648008
Arahy.03	AhLine8.03G318500	131668587	131669732
Arahy.03	AhLine8.03G318600	131674734	131675701
Arahy.03	AhLine8.03G318700	131676618	131678005
Arahy.03	AhLine8.03G318800	131678845	131679888
Arahy.03	AhLine8.03G318900	131679990	131680989
Arahy.03	AhLine8.03G319000	131681520	131685429
Arahy.03	AhLine8.03G319100	131685522	131698153
Arahy.03	AhLine8.03G319200	131699255	131701800
Arahy.03	AhLine8.03G319300	131709430	131711741
Arahy.03	AhLine8.03G319400	131721131	131722166
Arahy.03	AhLine8.03G319500	131724528	131724905
Arahy.03	AhLine8.03G319600	131728769	131730614
Arahy.03	AhLine8.03G319700	131737514	131740293
Arahy.03	AhLine8.03G319800	131741337	131741516
Arahy.03	AhLine8.03G319900	131741680	131746497
Arahy.03	AhLine8.03G320000	131748417	131749294
Arahy.03	AhLine8.03G320100	131751773	131752663
Arahy.03	AhLine8.03G320200	131766029	131766443
Arahy.03	AhLine8.03G320300	131767466	131770743
Arahy.03	AhLine8.03G320400	131789756	131790707
Arahy.03	AhLine8.03G320500	131800869	131804265
Arahy.03	AhLine8.03G320600	131804430	131807870
Arahy.03	AhLine8.03G320700	131809206	131812091
Arahy.03	AhLine8.03G320800	131812701	131819918
Arahy.03	AhLine8.03G320900	131820887	131828119
Arahy.03	AhLine8.03G321000	131832325	131833447
Arahy.03	AhLine8.03G321100	131836071	131841348
Arahy.03	AhLine8.03G321200	131843760	131845280
Arahy.03	AhLine8.03G321300	131861358	131867498
Arahy.03	AhLine8.03G321400	131868239	131871052
Arahy.03	AhLine8.03G321500	131907830	131910980
Arahy.03	AhLine8.03G321600	131912721	131914392
Arahy.03	AhLine8.03G321700	131915360	131921298
Arahy.03	AhLine8.03G321800	131924540	131928268
Arahy.03	AhLine8.03G321900	131947915	131953029
Arahy.03	AhLine8.03G322000	131954351	131956267
Arahy.03	AhLine8.03G322100	131956078	131960796
Arahy.03	AhLine8.03G322200	131961224	131965975
Arahy.03	AhLine8.03G322300	131966511	131968511
Arahy.03	AhLine8.03G322400	131969100	131971905
Arahy.03	AhLine8.03G322500	131979535	131981510
Arahy.03	AhLine8.03G322600	131982551	131987955
Arahy.03	AhLine8.03G322700	131990538	131992209
Arahy.03	AhLine8.03G322800	131993503	131994439
Arahy.03	AhLine8.03G322900	131997864	131998979
Arahy.03	AhLine8.03G323000	131999756	132016255
Arahy.03	AhLine8.03G323100	132023219	132026091
Arahy.03	AhLine8.03G323200	132028935	132034429
Arahy.03	AhLine8.03G323300	132036160	132042803
Arahy.03	AhLine8.03G323400	132073260	132075137
Arahy.03	AhLine8.03G323500	132078048	132079898
Arahy.03	AhLine8.03G323600	132091859	132094507
Arahy.03	AhLine8.03G323700	132094945	132097193
Arahy.03	AhLine8.03G323800	132130273	132131243
Arahy.03	AhLine8.03G323900	132132819	132134842
Arahy.03	AhLine8.03G324000	132137103	132141408
Arahy.03	AhLine8.03G324100	132164561	132166343
Arahy.03	AhLine8.03G324200	132166937	132170503
Arahy.03	AhLine8.03G324300	132182756	132184490
Arahy.03	AhLine8.03G324400	132186145	132187844
Arahy.03	AhLine8.03G324500	132190181	132198385
Arahy.03	AhLine8.03G324600	132227268	132228929
Arahy.03	AhLine8.03G324700	132230999	132233613
Arahy.03	AhLine8.03G324800	132255330	132257931
Arahy.03	AhLine8.03G324900	132280198	132283556
Arahy.03	AhLine8.03G325000	132285677	132288567
Arahy.03	AhLine8.03G325100	132288373	132291933
Arahy.03	AhLine8.03G325200	132293436	132295949
Arahy.03	AhLine8.03G325300	132296657	132298811
Arahy.03	AhLine8.03G325400	132300234	132302443
Arahy.03	AhLine8.03G325500	132303033	132312442
Arahy.03	AhLine8.03G325600	132333496	132337476
Arahy.03	AhLine8.03G325700	132342010	132343528
Arahy.03	AhLine8.03G325800	132375810	132377522
Arahy.03	AhLine8.03G325900	132386090	132390204
Arahy.03	AhLine8.03G326000	132392287	132393350
Arahy.03	AhLine8.03G326100	132394265	132396711
Arahy.03	AhLine8.03G326200	132397865	132403541
Arahy.03	AhLine8.03G326300	132404547	132407818
Arahy.03	AhLine8.03G326400	132414580	132445325
Arahy.03	AhLine8.03G326500	132449878	132450942
Arahy.03	AhLine8.03G326600	132494550	132501267
Arahy.03	AhLine8.03G326700	132501612	132503977
Arahy.03	AhLine8.03G326800	132510365	132511444
Arahy.03	AhLine8.03G326900	132523690	132529390
Arahy.03	AhLine8.03G327000	132531127	132536397
Arahy.03	AhLine8.03G327100	132536956	132538270
Arahy.03	AhLine8.03G327200	132542427	132542921
Arahy.03	AhLine8.03G327300	132545068	132546681
Arahy.03	AhLine8.03G327400	132550373	132557434
Arahy.03	AhLine8.03G327500	132559379	132562816
Arahy.03	AhLine8.03G327600	132571531	132574493
Arahy.03	AhLine8.03G327700	132588215	132591776
Arahy.03	AhLine8.03G327800	132593087	132602599
Arahy.03	AhLine8.03G327900	132608298	132610738
Arahy.03	AhLine8.03G328000	132611651	132613340
Arahy.03	AhLine8.03G328100	132621553	132623827
Arahy.03	AhLine8.03G328200	132625267	132626825
Arahy.03	AhLine8.03G328300	132647774	132661411
Arahy.03	AhLine8.03G328400	132662213	132664506
Arahy.03	AhLine8.03G328500	132665077	132671531
Arahy.03	AhLine8.03G328600	132681686	132687176
Arahy.03	AhLine8.03G328700	132701312	132706122
Arahy.03	AhLine8.03G328800	132707107	132710935
Arahy.03	AhLine8.03G328900	132717358	132719680
Arahy.03	AhLine8.03G329000	132720885	132723070
Arahy.03	AhLine8.03G329100	132724243	132726120
Arahy.03	AhLine8.03G329200	132730877	132732906
Arahy.03	AhLine8.03G329300	132737820	132739639
Arahy.03	AhLine8.03G329400	132744545	132748080
Arahy.03	AhLine8.03G329500	132748988	132750256
Arahy.03	AhLine8.03G329600	132753388	132759067
Arahy.03	AhLine8.03G329700	132788538	132789776
Arahy.03	AhLine8.03G329800	132838043	132839950
Arahy.03	AhLine8.03G329900	132841394	132844941
Arahy.03	AhLine8.03G330000	132854527	132857703
Arahy.03	AhLine8.03G330100	132871395	132872324
Arahy.03	AhLine8.03G330200	132883824	132889762
Arahy.03	AhLine8.03G330300	132893726	132895722
Arahy.03	AhLine8.03G330400	132919486	132921076
Arahy.03	AhLine8.03G330500	132934823	132939573
Arahy.03	AhLine8.03G330600	132940336	132942006
Arahy.03	AhLine8.03G330700	132950382	132953453
Arahy.03	AhLine8.03G330800	132954201	132960271
Arahy.03	AhLine8.03G330900	132962284	132964648
Arahy.03	AhLine8.03G331000	132974704	132979671
Arahy.03	AhLine8.03G331100	132991401	132992711
Arahy.03	AhLine8.03G331200	132995631	132998783
Arahy.03	AhLine8.03G331300	133000216	133002782
Arahy.03	AhLine8.03G331400	133006463	133011705
Arahy.03	AhLine8.03G331500	133014271	133015880
Arahy.03	AhLine8.03G331600	133038328	133039825
Arahy.03	AhLine8.03G331700	133046466	133047508
Arahy.03	AhLine8.03G331800	133047956	133049624
Arahy.03	AhLine8.03G331900	133049825	133050481
Arahy.03	AhLine8.03G332000	133064043	133064744
Arahy.03	AhLine8.03G332100	133067376	133070442
Arahy.03	AhLine8.03G332200	133090012	133097251
Arahy.03	AhLine8.03G332300	133100894	133102145
Arahy.03	AhLine8.03G332400	133119986	133123001
Arahy.03	AhLine8.03G332500	133133974	133136178
Arahy.03	AhLine8.03G332600	133155135	133156694
Arahy.03	AhLine8.03G332700	133183148	133185865
Arahy.03	AhLine8.03G332800	133186527	133189802
Arahy.03	AhLine8.03G332900	133190027	133193768
Arahy.03	AhLine8.03G333000	133197271	133201460
Arahy.03	AhLine8.03G333100	133202654	133203769
Arahy.03	AhLine8.03G333200	133205485	133208945
Arahy.03	AhLine8.03G333300	133262822	133266116
Arahy.03	AhLine8.03G333400	133284089	133289570
Arahy.03	AhLine8.03G333500	133300415	133301311
Arahy.03	AhLine8.03G333600	133304674	133308015
Arahy.03	AhLine8.03G333700	133311205	133313731
Arahy.03	AhLine8.03G333800	133313812	133317498
Arahy.03	AhLine8.03G333900	133320391	133323459
Arahy.03	AhLine8.03G334000	133324710	133327525
Arahy.03	AhLine8.03G334100	133327611	133328372
Arahy.03	AhLine8.03G334200	133357498	133360267
Arahy.03	AhLine8.03G334300	133395211	133395939
Arahy.03	AhLine8.03G334400	133397976	133401496
Arahy.03	AhLine8.03G334500	133402414	133404158
Arahy.03	AhLine8.03G334600	133423591	133425814
Arahy.03	AhLine8.03G334700	133427646	133428274
Arahy.03	AhLine8.03G334800	133490641	133491039
Arahy.03	AhLine8.03G334900	133491579	133497019
Arahy.03	AhLine8.03G335000	133510243	133516234
Arahy.03	AhLine8.03G335100	133517286	133519372
Arahy.03	AhLine8.03G335200	133541381	133544861
Arahy.03	AhLine8.03G335300	133551722	133560499
Arahy.03	AhLine8.03G335400	133560888	133562950
Arahy.03	AhLine8.03G335500	133569264	133573438
Arahy.03	AhLine8.03G335600	133574210	133577979
Arahy.03	AhLine8.03G335700	133581849	133582321
Arahy.03	AhLine8.03G335800	133592343	133593832
Arahy.03	AhLine8.03G335900	133597767	133600336
Arahy.03	AhLine8.03G336000	133600923	133604500
Arahy.03	AhLine8.03G336100	133610603	133612644
Arahy.03	AhLine8.03G336200	133613130	133615321
Arahy.03	AhLine8.03G336300	133633416	133639392
Arahy.03	AhLine8.03G336400	133639871	133641473
Arahy.03	AhLine8.03G336500	133641697	133643552
Arahy.03	AhLine8.03G336600	133646829	133649689
Arahy.03	AhLine8.03G336700	133650076	133658502
Arahy.03	AhLine8.03G336800	133663727	133666345
Arahy.03	AhLine8.03G336900	133667366	133670081
Arahy.03	AhLine8.03G337000	133671685	133674877
Arahy.03	AhLine8.03G337100	133676181	133676546
Arahy.03	AhLine8.03G337200	133677541	133680923
Arahy.03	AhLine8.03G337300	133688067	133691499
Arahy.03	AhLine8.03G337400	133692200	133695015
Arahy.03	AhLine8.03G337500	133695752	133698023
Arahy.03	AhLine8.03G337600	133699678	133711092
Arahy.03	AhLine8.03G337700	133734935	133736476
Arahy.03	AhLine8.03G337800	133737694	133739272
Arahy.03	AhLine8.03G337900	133740155	133743051
Arahy.03	AhLine8.03G338000	133745381	133749041
Arahy.03	AhLine8.03G338100	133750320	133752362
Arahy.03	AhLine8.03G338200	133760683	133763294
Arahy.03	AhLine8.03G338300	133808168	133817173
Arahy.03	AhLine8.03G338400	133817980	133824063
Arahy.03	AhLine8.03G338500	133824159	133826310
Arahy.03	AhLine8.03G338600	133826649	133830652
Arahy.03	AhLine8.03G338700	133843429	133849077
Arahy.03	AhLine8.03G338800	133862916	133867680
Arahy.03	AhLine8.03G338900	133886837	133889436
Arahy.03	AhLine8.03G339000	133890369	133892346
Arahy.03	AhLine8.03G339100	133928231	133931871
Arahy.03	AhLine8.03G339200	133941305	133943294
Arahy.03	AhLine8.03G339300	133950150	133952705
Arahy.03	AhLine8.03G339400	133954607	133959283
Arahy.03	AhLine8.03G339500	133961733	133966113
Arahy.03	AhLine8.03G339600	133975161	133978549
Arahy.03	AhLine8.03G339700	133979446	133987029
Arahy.03	AhLine8.03G339800	134010793	134012670
Arahy.03	AhLine8.03G339900	134013596	134015216
Arahy.03	AhLine8.03G340000	134035421	134037860
Arahy.03	AhLine8.03G340100	134041211	134053141
Arahy.03	AhLine8.03G340200	134053808	134059880
Arahy.03	AhLine8.03G340300	134060848	134064292
Arahy.03	AhLine8.03G340400	134065696	134066801
Arahy.03	AhLine8.03G340500	134068576	134069628
Arahy.03	AhLine8.03G340600	134069785	134072203
Arahy.03	AhLine8.03G340700	134072883	134074919
Arahy.03	AhLine8.03G340800	134093450	134097785
Arahy.03	AhLine8.03G340900	134104053	134108086
Arahy.03	AhLine8.03G341000	134108452	134114381
Arahy.03	AhLine8.03G341100	134118189	134123486
Arahy.03	AhLine8.03G341200	134130112	134132165
Arahy.03	AhLine8.03G341300	134146186	134152653
Arahy.03	AhLine8.03G341400	134153789	134156693
Arahy.03	AhLine8.03G341500	134168222	134170294
Arahy.03	AhLine8.03G341600	134174674	134176431
Arahy.03	AhLine8.03G341700	134177589	134179628
Arahy.03	AhLine8.03G341800	134180213	134181205
Arahy.03	AhLine8.03G341900	134199209	134200818
Arahy.03	AhLine8.03G342000	134211342	134212164
Arahy.03	AhLine8.03G342100	134212481	134214158
Arahy.03	AhLine8.03G342200	134229444	134231593
Arahy.03	AhLine8.03G342300	134232229	134237225
Arahy.03	AhLine8.03G342400	134238317	134242913
Arahy.03	AhLine8.03G342500	134259175	134262908
Arahy.03	AhLine8.03G342600	134278225	134282582
Arahy.03	AhLine8.03G342700	134282598	134285772
Arahy.03	AhLine8.03G342800	134286405	134287841
Arahy.03	AhLine8.03G342900	134288631	134294438
Arahy.03	AhLine8.03G343000	134294944	134296974
Arahy.03	AhLine8.03G343100	134326997	134328105
Arahy.03	AhLine8.03G343200	134331556	134335558
Arahy.03	AhLine8.03G343300	134371062	134372069
Arahy.03	AhLine8.03G343400	134372357	134374876
Arahy.03	AhLine8.03G343500	134385263	134386771
Arahy.03	AhLine8.03G343600	134387533	134390519
Arahy.03	AhLine8.03G343700	134391433	134392092
Arahy.03	AhLine8.03G343800	134395184	134395858
Arahy.03	AhLine8.03G343900	134396329	134399238
Arahy.03	AhLine8.03G344000	134411991	134414902
Arahy.03	AhLine8.03G344100	134417701	134418764
Arahy.03	AhLine8.03G344200	134420238	134421505
Arahy.03	AhLine8.03G344300	134422977	134426213
Arahy.03	AhLine8.03G344400	134429851	134432186
Arahy.03	AhLine8.03G344500	134434802	134438677
Arahy.03	AhLine8.03G344600	134439845	134442033
Arahy.03	AhLine8.03G344700	134442977	134449715
Arahy.03	AhLine8.03G344800	134470823	134473779
Arahy.03	AhLine8.03G344900	134484330	134485865
Arahy.03	AhLine8.03G345000	134486171	134490282
Arahy.03	AhLine8.03G345100	134491949	134495612
Arahy.03	AhLine8.03G345200	134497255	134506553
Arahy.03	AhLine8.03G345300	134512161	134512559
Arahy.03	AhLine8.03G345400	134524214	134528134
Arahy.03	AhLine8.03G345500	134529354	134531640
Arahy.03	AhLine8.03G345600	134532644	134536046
Arahy.03	AhLine8.03G345700	134541389	134542230
Arahy.03	AhLine8.03G345800	134543756	134547166
Arahy.03	AhLine8.03G345900	134550661	134554674
Arahy.03	AhLine8.03G346000	134577752	134579902
Arahy.03	AhLine8.03G346100	134593931	134597921
Arahy.03	AhLine8.03G346200	134620149	134622887
Arahy.03	AhLine8.03G346300	134650347	134654482
Arahy.03	AhLine8.03G346400	134671313	134675794
Arahy.03	AhLine8.03G346500	134681590	134682351
Arahy.03	AhLine8.03G346600	134688888	134693164
Arahy.03	AhLine8.03G346700	134777855	134779353
Arahy.03	AhLine8.03G346800	134789332	134790339
Arahy.03	AhLine8.03G346900	134791657	134792774
Arahy.03	AhLine8.03G347000	134797520	134798545
Arahy.03	AhLine8.03G347100	134811239	134812258
Arahy.03	AhLine8.03G347200	134822860	134824256
Arahy.03	AhLine8.03G347300	134825181	134828948
Arahy.03	AhLine8.03G347400	134829414	134831159
Arahy.03	AhLine8.03G347500	134839196	134841967
Arahy.03	AhLine8.03G347600	134861877	134864618
Arahy.03	AhLine8.03G347700	134878415	134881609
Arahy.03	AhLine8.03G347800	134885538	134887042
Arahy.03	AhLine8.03G347900	134887475	134888370
Arahy.03	AhLine8.03G348000	134905507	134907078
Arahy.03	AhLine8.03G348100	134908320	134909906
Arahy.03	AhLine8.03G348200	134939652	134941531
Arahy.03	AhLine8.03G348300	134950637	134951507
Arahy.03	AhLine8.03G348400	134951608	134952650
Arahy.03	AhLine8.03G348500	134964415	134966081
Arahy.03	AhLine8.03G348600	134966932	134974438
Arahy.03	AhLine8.03G348700	134974685	134976556
Arahy.03	AhLine8.03G348800	134976726	134978603
Arahy.03	AhLine8.03G348900	134992221	134999539
Arahy.03	AhLine8.03G349000	135003725	135006307
Arahy.03	AhLine8.03G349100	135036046	135039796
Arahy.03	AhLine8.03G349200	135042134	135045758
Arahy.03	AhLine8.03G349300	135045980	135048896
Arahy.03	AhLine8.03G349400	135049458	135052174
Arahy.03	AhLine8.03G349500	135062586	135064259
Arahy.03	AhLine8.03G349600	135084172	135086457
Arahy.03	AhLine8.03G349700	135103658	135109485
Arahy.03	AhLine8.03G349800	135110421	135113855
Arahy.03	AhLine8.03G349900	135114231	135116297
Arahy.03	AhLine8.03G350000	135117393	135120061
Arahy.03	AhLine8.03G350100	135120875	135125579
Arahy.03	AhLine8.03G350200	135125929	135136066
Arahy.03	AhLine8.03G350300	135141642	135144287
Arahy.03	AhLine8.03G350400	135147698	135149494
Arahy.03	AhLine8.03G350500	135149681	135151068
Arahy.03	AhLine8.03G350600	135151592	135153196
Arahy.03	AhLine8.03G350700	135155302	135157175
Arahy.03	AhLine8.03G350800	135186285	135187889
Arahy.03	AhLine8.03G350900	135188753	135191005
Arahy.03	AhLine8.03G351000	135191508	135193394
Arahy.03	AhLine8.03G351100	135193492	135195316
Arahy.03	AhLine8.03G351200	135205777	135207789
Arahy.03	AhLine8.03G351300	135215192	135216778
Arahy.03	AhLine8.03G351400	135219678	135221912
Arahy.03	AhLine8.03G351500	135223941	135225542
Arahy.03	AhLine8.03G351600	135242818	135243067
Arahy.03	AhLine8.03G351700	135243202	135244513
Arahy.03	AhLine8.03G351800	135245332	135252083
Arahy.03	AhLine8.03G351900	135265625	135272695
Arahy.03	AhLine8.03G352000	135272565	135273121
Arahy.03	AhLine8.03G352100	135279405	135284695
Arahy.03	AhLine8.03G352200	135290990	135293154
Arahy.03	AhLine8.03G352300	135298949	135300751
Arahy.03	AhLine8.03G352400	135303868	135306701
Arahy.03	AhLine8.03G352500	135337422	135341019
Arahy.03	AhLine8.03G352600	135344332	135345933
Arahy.03	AhLine8.03G352700	135346835	135348687
Arahy.03	AhLine8.03G352800	135351749	135353164
Arahy.03	AhLine8.03G352900	135353334	135356240
Arahy.03	AhLine8.03G353000	135358046	135360122
Arahy.03	AhLine8.03G353100	135362185	135364048
Arahy.03	AhLine8.03G353200	135363704	135365591
Arahy.03	AhLine8.03G353300	135365855	135370579
Arahy.03	AhLine8.03G353400	135388057	135391853
Arahy.03	AhLine8.03G353500	135393437	135396051
Arahy.03	AhLine8.03G353600	135396915	135399475
Arahy.03	AhLine8.03G353700	135403809	135404672
Arahy.03	AhLine8.03G353800	135434245	135438116
Arahy.03	AhLine8.03G353900	135447907	135451746
Arahy.03	AhLine8.03G354000	135482269	135482511
Arahy.03	AhLine8.03G354100	135504133	135510016
Arahy.03	AhLine8.03G354200	135510879	135513990
Arahy.03	AhLine8.03G354300	135533143	135534720
Arahy.03	AhLine8.03G354400	135540792	135543408
Arahy.03	AhLine8.03G354500	135547333	135559733
Arahy.03	AhLine8.03G354600	135601842	135602237
Arahy.03	AhLine8.03G354700	135620022	135625710
Arahy.03	AhLine8.03G354800	135626296	135626631
Arahy.03	AhLine8.03G354900	135638751	135640781
Arahy.03	AhLine8.03G355000	135644087	135647529
Arahy.03	AhLine8.03G355100	135665379	135669165
Arahy.03	AhLine8.03G355200	135669746	135676111
Arahy.03	AhLine8.03G355300	135677353	135680932
Arahy.03	AhLine8.03G355400	135717078	135720384
Arahy.03	AhLine8.03G355500	135731904	135733510
Arahy.03	AhLine8.03G355600	135736514	135739023
Arahy.03	AhLine8.03G355700	135743050	135745541
Arahy.03	AhLine8.03G355800	135754169	135760539
Arahy.03	AhLine8.03G355900	135769084	135769871
Arahy.03	AhLine8.03G356000	135773054	135776924
Arahy.03	AhLine8.03G356100	135780898	135796178
Arahy.03	AhLine8.03G356200	135799708	135802136
Arahy.03	AhLine8.03G356300	135803123	135805068
Arahy.03	AhLine8.03G356400	135809275	135811170
Arahy.03	AhLine8.03G356500	135811904	135813457
Arahy.03	AhLine8.03G356600	135824343	135824843
Arahy.03	AhLine8.03G356700	135826826	135829824
Arahy.03	AhLine8.03G356800	135831205	135835620
Arahy.03	AhLine8.03G356900	135843305	135845420
Arahy.03	AhLine8.03G357000	135848140	135850413
Arahy.03	AhLine8.03G357100	135863923	135865309
Arahy.03	AhLine8.03G357200	135906764	135907770
Arahy.03	AhLine8.03G357300	135907835	135912905
Arahy.03	AhLine8.03G357400	135913959	135917249
Arahy.03	AhLine8.03G357500	135918130	135920370
Arahy.03	AhLine8.03G357600	135931313	135940485
Arahy.03	AhLine8.03G357700	135942435	135944859
Arahy.03	AhLine8.03G357800	135983897	135985326
Arahy.03	AhLine8.03G357900	135985171	135986215
Arahy.03	AhLine8.03G358000	135987729	135988870
Arahy.03	AhLine8.03G358100	136012660	136016501
Arahy.03	AhLine8.03G358200	136016678	136019506
Arahy.03	AhLine8.03G358300	136019533	136022745
Arahy.03	AhLine8.03G358400	136025554	136025658
Arahy.03	AhLine8.03G358500	136030294	136031715
Arahy.03	AhLine8.03G358600	136043059	136044030
Arahy.03	AhLine8.03G358700	136044388	136045881
Arahy.03	AhLine8.03G358800	136046028	136046273
Arahy.03	AhLine8.03G358900	136046584	136046890
Arahy.03	AhLine8.03G359000	136047183	136047653
Arahy.03	AhLine8.03G359100	136048181	136048669
Arahy.03	AhLine8.03G359200	136048748	136051174
Arahy.03	AhLine8.03G359300	136051176	136052357
Arahy.03	AhLine8.03G359400	136052463	136052735
Arahy.03	AhLine8.03G359500	136053337	136057305
Arahy.03	AhLine8.03G359600	136066754	136066927
Arahy.03	AhLine8.03G359700	136070264	136070731
Arahy.03	AhLine8.03G359800	136071129	136073301
Arahy.03	AhLine8.03G359900	136074539	136081416
Arahy.03	AhLine8.03G360000	136082041	136082316
Arahy.03	AhLine8.03G360100	136083311	136083682
Arahy.03	AhLine8.03G360200	136084063	136084494
Arahy.03	AhLine8.03G360300	136086258	136087520
Arahy.03	AhLine8.03G360400	136088650	136090845
Arahy.03	AhLine8.03G360500	136091239	136092735
Arahy.03	AhLine8.03G360600	136094537	136094899
Arahy.03	AhLine8.03G360700	136094943	136095623
Arahy.03	AhLine8.03G360800	136095770	136096246
Arahy.03	AhLine8.03G360900	136099414	136100019
Arahy.03	AhLine8.03G361000	136100258	136102641
Arahy.03	AhLine8.03G361100	136102333	136105731
Arahy.03	AhLine8.03G361200	136106455	136107963
Arahy.03	AhLine8.03G361300	136108107	136108409
Arahy.03	AhLine8.03G361400	136109610	136109927
Arahy.03	AhLine8.03G361500	136110513	136111934
Arahy.03	AhLine8.03G361600	136116570	136116674
Arahy.03	AhLine8.03G361700	136131749	136132752
Arahy.03	AhLine8.03G361800	136160072	136160260
Arahy.03	AhLine8.03G361900	136160980	136162399
Arahy.03	AhLine8.03G362000	136170033	136171823
Arahy.03	AhLine8.03G362100	136203751	136205682
Arahy.03	AhLine8.03G362200	136221641	136224059
Arahy.03	AhLine8.03G362300	136224030	136226955
Arahy.03	AhLine8.03G362400	136228622	136228996
Arahy.03	AhLine8.03G362500	136234066	136237959
Arahy.03	AhLine8.03G362600	136238701	136240574
Arahy.03	AhLine8.03G362700	136254233	136267573
Arahy.03	AhLine8.03G362800	136273424	136275051
Arahy.03	AhLine8.03G362900	136302901	136305174
Arahy.03	AhLine8.03G363000	136307259	136313525
Arahy.03	AhLine8.03G363100	136317486	136321820
Arahy.03	AhLine8.03G363200	136323401	136325686
Arahy.03	AhLine8.03G363300	136329464	136332613
Arahy.03	AhLine8.03G363400	136351318	136355184
Arahy.03	AhLine8.03G363500	136356247	136360794
Arahy.03	AhLine8.03G363600	136375077	136379170
Arahy.03	AhLine8.03G363700	136391220	136395527
Arahy.03	AhLine8.03G363800	136397694	136403096
Arahy.03	AhLine8.03G363900	136403895	136406340
Arahy.03	AhLine8.03G364000	136408321	136411263
Arahy.03	AhLine8.03G364100	136411406	136414590
Arahy.03	AhLine8.03G364200	136417273	136419152
Arahy.03	AhLine8.03G364300	136464974	136468134
Arahy.03	AhLine8.03G364400	136469128	136475841
Arahy.03	AhLine8.03G364500	136476324	136480280
Arahy.03	AhLine8.03G364600	136490879	136494232
Arahy.03	AhLine8.03G364700	136501159	136503104
Arahy.03	AhLine8.03G364800	136521986	136523863
Arahy.03	AhLine8.03G364900	136526045	136527629
Arahy.03	AhLine8.03G365000	136528869	136530414
Arahy.03	AhLine8.03G365100	136530684	136535840
Arahy.03	AhLine8.03G365200	136536363	136537027
Arahy.03	AhLine8.03G365300	136539034	136540570
Arahy.03	AhLine8.03G365400	136540787	136542399
Arahy.03	AhLine8.03G365500	136542591	136544178
Arahy.03	AhLine8.03G365600	136544375	136545522
Arahy.03	AhLine8.03G365700	136588420	136590074
Arahy.03	AhLine8.03G365800	136596079	136599084
Arahy.03	AhLine8.03G365900	136600942	136603323
Arahy.03	AhLine8.03G366000	136603791	136607587
Arahy.03	AhLine8.03G366100	136617503	136618960
Arahy.03	AhLine8.03G366200	136635710	136638230
Arahy.03	AhLine8.03G366300	136653936	136657988
Arahy.03	AhLine8.03G366400	136666450	136668881
Arahy.03	AhLine8.03G366500	136683315	136688167
Arahy.03	AhLine8.03G366600	136687840	136690399
Arahy.03	AhLine8.03G366700	136698442	136704510
Arahy.03	AhLine8.03G366800	136729008	136732465
Arahy.03	AhLine8.03G366900	136735012	136737543
Arahy.03	AhLine8.03G367000	136766663	136767850
Arahy.03	AhLine8.03G367100	136780549	136781501
Arahy.03	AhLine8.03G367200	136789784	136792862
Arahy.03	AhLine8.03G367300	136820750	136822011
Arahy.03	AhLine8.03G367400	136848374	136851400
Arahy.03	AhLine8.03G367500	136857909	136860584
Arahy.03	AhLine8.03G367600	136870343	136873987
Arahy.03	AhLine8.03G367700	136874371	136878976
Arahy.03	AhLine8.03G367800	136878649	136881994
Arahy.03	AhLine8.03G367900	136887841	136889806
Arahy.03	AhLine8.03G368000	136892223	136894369
Arahy.03	AhLine8.03G368100	136894727	136898919
Arahy.03	AhLine8.03G368200	136905495	136908899
Arahy.03	AhLine8.03G368300	136916704	136922556
Arahy.03	AhLine8.03G368400	136924050	136925209
Arahy.03	AhLine8.03G368500	136925617	136930251
Arahy.03	AhLine8.03G368600	136950144	136954175
Arahy.03	AhLine8.03G368700	136958516	136961531
Arahy.03	AhLine8.03G368800	136962761	136964563
Arahy.03	AhLine8.03G368900	137017254	137020076
Arahy.03	AhLine8.03G369000	137036934	137038287
Arahy.03	AhLine8.03G369100	137048339	137049038
Arahy.03	AhLine8.03G369200	137050996	137051346
Arahy.03	AhLine8.03G369300	137049916	137067225
Arahy.03	AhLine8.03G369400	137108315	137110848
Arahy.03	AhLine8.03G369500	137200641	137203505
Arahy.03	AhLine8.03G369600	137231110	137231977
Arahy.03	AhLine8.03G369700	137234684	137238436
Arahy.03	AhLine8.03G369800	137245396	137249025
Arahy.03	AhLine8.03G369900	137254364	137255788
Arahy.03	AhLine8.03G370000	137277055	137282496
Arahy.03	AhLine8.03G370100	137284424	137287754
Arahy.03	AhLine8.03G370200	137288275	137293721
Arahy.03	AhLine8.03G370300	137321135	137324504
Arahy.03	AhLine8.03G370400	137336109	137341649
Arahy.03	AhLine8.03G370500	137388614	137392400
Arahy.03	AhLine8.03G370600	137413281	137413721
Arahy.03	AhLine8.03G370700	137414104	137414475
Arahy.03	AhLine8.03G370800	137434892	137435527
Arahy.03	AhLine8.03G370900	137436481	137440839
Arahy.03	AhLine8.03G371000	137467584	137472567
Arahy.03	AhLine8.03G371100	137477509	137484203
Arahy.03	AhLine8.03G371200	137485383	137486732
Arahy.03	AhLine8.03G371300	137486842	137490009
Arahy.03	AhLine8.03G371400	137501792	137504440
Arahy.03	AhLine8.03G371500	137505928	137507386
Arahy.03	AhLine8.03G371600	137508904	137509640
Arahy.03	AhLine8.03G371700	137518798	137521494
Arahy.03	AhLine8.03G371800	137525650	137531819
Arahy.03	AhLine8.03G371900	137563805	137566954
Arahy.03	AhLine8.03G372000	137619056	137620008
Arahy.03	AhLine8.03G372100	137622588	137626801
Arahy.03	AhLine8.03G372200	137627939	137629429
Arahy.03	AhLine8.03G372300	137631677	137633979
Arahy.03	AhLine8.03G372400	137661305	137661871
Arahy.03	AhLine8.03G372500	137680641	137682694
Arahy.03	AhLine8.03G372600	137691421	137695888
Arahy.03	AhLine8.03G372700	137705742	137707033
Arahy.03	AhLine8.03G372800	137711139	137713661
Arahy.03	AhLine8.03G372900	137713900	137715709
Arahy.03	AhLine8.03G373000	137718548	137719846
Arahy.03	AhLine8.03G373100	137743172	137744749
Arahy.03	AhLine8.03G373200	137753484	137754803
Arahy.03	AhLine8.03G373300	137768131	137771977
Arahy.03	AhLine8.03G373400	137777090	137779796
Arahy.03	AhLine8.03G373500	137785774	137789076
Arahy.03	AhLine8.03G373600	137805623	137809345
Arahy.03	AhLine8.03G373700	137819312	137822593
Arahy.03	AhLine8.03G373800	137838504	137844221
Arahy.03	AhLine8.03G373900	137855745	137860157
Arahy.03	AhLine8.03G374000	137867746	137870898
Arahy.03	AhLine8.03G374100	137871967	137875862
Arahy.03	AhLine8.03G374200	137876238	137879053
Arahy.03	AhLine8.03G374300	137889303	137894329
Arahy.03	AhLine8.03G374400	137895541	137902165
Arahy.03	AhLine8.03G374500	137903455	137905517
Arahy.03	AhLine8.03G374600	137922900	137925973
Arahy.03	AhLine8.03G374700	137932097	137939233
Arahy.03	AhLine8.03G374800	137942104	137944831
Arahy.03	AhLine8.03G374900	137944865	137951090
Arahy.03	AhLine8.03G375000	137953517	137961195
Arahy.03	AhLine8.03G375100	137962209	137963549
Arahy.03	AhLine8.03G375200	137964640	137969476
Arahy.03	AhLine8.03G375300	138006989	138014971
Arahy.03	AhLine8.03G375400	138017323	138020050
Arahy.03	AhLine8.03G375500	138021688	138023431
Arahy.03	AhLine8.03G375600	138041693	138043243
Arahy.03	AhLine8.03G375700	138046809	138046958
Arahy.03	AhLine8.03G375800	138050455	138058779
Arahy.03	AhLine8.03G375900	138074540	138077184
Arahy.03	AhLine8.03G376000	138083989	138085769
Arahy.03	AhLine8.03G376100	138100577	138102306
Arahy.03	AhLine8.03G376200	138132975	138134729
Arahy.03	AhLine8.03G376300	138142592	138143158
Arahy.03	AhLine8.03G376400	138151249	138153016
Arahy.03	AhLine8.03G376500	138199382	138199687
Arahy.03	AhLine8.03G376600	138214978	138217196
Arahy.03	AhLine8.03G376700	138242847	138244555
Arahy.03	AhLine8.03G376800	138248847	138249542
Arahy.03	AhLine8.03G376900	138252709	138258554
Arahy.03	AhLine8.03G377000	138281529	138284371
Arahy.03	AhLine8.03G377100	138288210	138289678
Arahy.03	AhLine8.03G377200	138308987	138314440
Arahy.03	AhLine8.03G377300	138315403	138317451
Arahy.03	AhLine8.03G377400	138318423	138320664
Arahy.03	AhLine8.03G377500	138321429	138326735
Arahy.03	AhLine8.03G377600	138329673	138332650
Arahy.03	AhLine8.03G377700	138332986	138334589
Arahy.03	AhLine8.03G377800	138346649	138349854
Arahy.03	AhLine8.03G377900	138362993	138375279
Arahy.03	AhLine8.03G378000	138384207	138385826
Arahy.03	AhLine8.03G378100	138385827	138391063
Arahy.03	AhLine8.03G378200	138394316	138398377
Arahy.03	AhLine8.03G378300	138411076	138416899
Arahy.03	AhLine8.03G378400	138417472	138421475
Arahy.03	AhLine8.03G378500	138422385	138426415
Arahy.03	AhLine8.03G378600	138446013	138447187
Arahy.03	AhLine8.03G378700	138451049	138456839
Arahy.03	AhLine8.03G378800	138458101	138461795
Arahy.03	AhLine8.03G378900	138463421	138464981
Arahy.03	AhLine8.03G379000	138468739	138470208
Arahy.03	AhLine8.03G379100	138471007	138475473
Arahy.03	AhLine8.03G379200	138477660	138481065
Arahy.03	AhLine8.03G379300	138543815	138544144
Arahy.03	AhLine8.03G379400	138561073	138561909
Arahy.03	AhLine8.03G379500	138566175	138567971
Arahy.03	AhLine8.03G379600	138579375	138580422
Arahy.03	AhLine8.03G379700	138592667	138593661
Arahy.03	AhLine8.03G379800	138608390	138613749
Arahy.03	AhLine8.03G379900	138615540	138619306
Arahy.03	AhLine8.03G380000	138619628	138620755
Arahy.03	AhLine8.03G380100	138682266	138688400
Arahy.03	AhLine8.03G380200	138695588	138697079
Arahy.03	AhLine8.03G380300	138740418	138743997
Arahy.03	AhLine8.03G380400	138745647	138762239
Arahy.03	AhLine8.03G380500	138768220	138770484
Arahy.03	AhLine8.03G380600	138781892	138792270
Arahy.03	AhLine8.03G380700	138793070	138797200
Arahy.03	AhLine8.03G380800	138798475	138801488
Arahy.03	AhLine8.03G380900	138806686	138812870
Arahy.03	AhLine8.03G381000	138815898	138817293
Arahy.03	AhLine8.03G381100	138824661	138830425
Arahy.03	AhLine8.03G381200	138838221	138848608
Arahy.03	AhLine8.03G381300	138862234	138865832
Arahy.13	AhLine8.13G310100	134408102	134410959
Arahy.13	AhLine8.13G310200	134411880	134414821
Arahy.13	AhLine8.13G310300	134416645	134420975
Arahy.13	AhLine8.13G310400	134421420	134424157
Arahy.13	AhLine8.13G310500	134425352	134427533
Arahy.13	AhLine8.13G310600	134436257	134438402
Arahy.13	AhLine8.13G310700	134449111	134449590
Arahy.13	AhLine8.13G310800	134450906	134453863
Arahy.13	AhLine8.13G310900	134454342	134457663
Arahy.13	AhLine8.13G311000	134464555	134465328
Arahy.13	AhLine8.13G311100	134498237	134508571
Arahy.13	AhLine8.13G311200	134508202	134511769
Arahy.13	AhLine8.13G311300	134512317	134516030
Arahy.13	AhLine8.13G311400	134537579	134541105
Arahy.13	AhLine8.13G311500	134561698	134564213
Arahy.13	AhLine8.13G311600	134581408	134585330
Arahy.13	AhLine8.13G311700	134589583	134594570
Arahy.13	AhLine8.13G311800	134604629	134610728
Arahy.13	AhLine8.13G311900	134633295	134639088
Arahy.13	AhLine8.13G312000	134640221	134643527
Arahy.13	AhLine8.13G312100	134647989	134650697
Arahy.13	AhLine8.13G312200	134652672	134656567
Arahy.13	AhLine8.13G312300	134671801	134674433
Arahy.13	AhLine8.13G312400	134675391	134677906
Arahy.13	AhLine8.13G312500	134685606	134690712
Arahy.13	AhLine8.13G312600	134695190	134698950
Arahy.13	AhLine8.13G312700	134736910	134741403
Arahy.13	AhLine8.13G312800	134755113	134757855
Arahy.13	AhLine8.13G312900	134762425	134764916
Arahy.13	AhLine8.13G313000	134776161	134788374
Arahy.13	AhLine8.13G313100	134792998	134794882
Arahy.13	AhLine8.13G313200	134831585	134832237
Arahy.13	AhLine8.13G313300	134850863	134851599
Arahy.13	AhLine8.13G313400	134873521	134876937
Arahy.13	AhLine8.13G313500	134878504	134879523
Arahy.13	AhLine8.13G313600	134884331	134885399
Arahy.13	AhLine8.13G313700	134892287	134893584
Arahy.13	AhLine8.13G313800	134895446	134896758
Arahy.13	AhLine8.13G313900	134901429	134902912
Arahy.13	AhLine8.13G314000	134903689	134911080
Arahy.13	AhLine8.13G314100	134911874	134913622
Arahy.13	AhLine8.13G314200	134917923	134922150
Arahy.13	AhLine8.13G314300	134926472	134929658
Arahy.13	AhLine8.13G314400	134930128	134931857
Arahy.13	AhLine8.13G314500	134940440	134941282
Arahy.13	AhLine8.13G314600	134977810	134980731
Arahy.13	AhLine8.13G314700	134999620	135001470
Arahy.13	AhLine8.13G314800	135003834	135005214
Arahy.13	AhLine8.13G314900	135004722	135007712
Arahy.13	AhLine8.13G315000	135019596	135023679
Arahy.13	AhLine8.13G315100	135032321	135038011
Arahy.13	AhLine8.13G315200	135039651	135042041
Arahy.13	AhLine8.13G315300	135049042	135050945
Arahy.13	AhLine8.13G315400	135051739	135056673
Arahy.13	AhLine8.13G315500	135058665	135060209
Arahy.13	AhLine8.13G315600	135065115	135069926
Arahy.13	AhLine8.13G315700	135071909	135072681
Arahy.13	AhLine8.13G315800	135074018	135076831
Arahy.13	AhLine8.13G315900	135088770	135089444
Arahy.13	AhLine8.13G316000	135093300	135097666
Arahy.13	AhLine8.13G316100	135098420	135102553
Arahy.13	AhLine8.13G316200	135125547	135126646
Arahy.13	AhLine8.13G316300	135136392	135138404
Arahy.13	AhLine8.13G316400	135143923	135146094
Arahy.13	AhLine8.13G316500	135147068	135152193
Arahy.13	AhLine8.13G316600	135158460	135162690
Arahy.13	AhLine8.13G316700	135167645	135176594
Arahy.13	AhLine8.13G316800	135190420	135194534
Arahy.13	AhLine8.13G316900	135222196	135223872
Arahy.13	AhLine8.13G317000	135228732	135232404
Arahy.13	AhLine8.13G317100	135240073	135240967
Arahy.13	AhLine8.13G317200	135259789	135284731
Arahy.13	AhLine8.13G317300	135285786	135288674
Arahy.13	AhLine8.13G317400	135304257	135305950
Arahy.13	AhLine8.13G317500	135307241	135308141
Arahy.13	AhLine8.13G317600	135321989	135323605
Arahy.13	AhLine8.13G317700	135324427	135326042
Arahy.13	AhLine8.13G317800	135325257	135328242
Arahy.13	AhLine8.13G317900	135339131	135339825
Arahy.13	AhLine8.13G318000	135342419	135345016
Arahy.13	AhLine8.13G318100	135345685	135347532
Arahy.13	AhLine8.13G318200	135349786	135352539
Arahy.13	AhLine8.13G318300	135366838	135367684
Arahy.13	AhLine8.13G318400	135371620	135372878
Arahy.13	AhLine8.13G318500	135375109	135380193
Arahy.13	AhLine8.13G318600	135392903	135395454
Arahy.13	AhLine8.13G318700	135411122	135411996
Arahy.13	AhLine8.13G318800	135415754	135423522
Arahy.13	AhLine8.13G318900	135426239	135431936
Arahy.13	AhLine8.13G319000	135440681	135445954
Arahy.13	AhLine8.13G319100	135508221	135513356
Arahy.13	AhLine8.13G319200	135528830	135537850
Arahy.13	AhLine8.13G319300	135585596	135586896
Arahy.13	AhLine8.13G319400	135589744	135591609
Arahy.13	AhLine8.13G319500	135635730	135637864
Arahy.13	AhLine8.13G319600	135677760	135685094
Arahy.13	AhLine8.13G319700	135706972	135709386
Arahy.13	AhLine8.13G319800	135709752	135712327
Arahy.13	AhLine8.13G319900	135721446	135728954
Arahy.13	AhLine8.13G320000	135730235	135732307
Arahy.13	AhLine8.13G320100	135738114	135739957
Arahy.13	AhLine8.13G320200	135741558	135744233
Arahy.13	AhLine8.13G320300	135744943	135748077
Arahy.13	AhLine8.13G320400	135750611	135751658
Arahy.13	AhLine8.13G320500	135752502	135754939
Arahy.13	AhLine8.13G320600	135755675	135756822
Arahy.13	AhLine8.13G320700	135759713	135765172
Arahy.13	AhLine8.13G320800	135783628	135788042
Arahy.13	AhLine8.13G320900	135788819	135791814
Arahy.13	AhLine8.13G321000	135816360	135818645
Arahy.13	AhLine8.13G321100	135820908	135823475
Arahy.13	AhLine8.13G321200	135826048	135829228
Arahy.13	AhLine8.13G321300	135856783	135860979
Arahy.13	AhLine8.13G321400	135870273	135875958
Arahy.13	AhLine8.13G321500	135923779	135925412
Arahy.13	AhLine8.13G321600	135943430	135949108
Arahy.13	AhLine8.13G321700	135951122	135952545
Arahy.13	AhLine8.13G321800	135951640	135953865
Arahy.13	AhLine8.13G321900	135966101	135966473
Arahy.13	AhLine8.13G322000	136012139	136013631
Arahy.13	AhLine8.13G322100	136023762	136026957
Arahy.13	AhLine8.13G322200	136046116	136047099
Arahy.13	AhLine8.13G322300	136059072	136066862
Arahy.13	AhLine8.13G322400	136068982	136070185
Arahy.13	AhLine8.13G322500	136078268	136080185
Arahy.13	AhLine8.13G322600	136124654	136125889
Arahy.13	AhLine8.13G322700	136133789	136135411
Arahy.13	AhLine8.13G322800	136145658	136147652
Arahy.13	AhLine8.13G322900	136151267	136154531
Arahy.13	AhLine8.13G323000	136161534	136162421
Arahy.13	AhLine8.13G323100	136162991	136167479
Arahy.13	AhLine8.13G323200	136171092	136174186
Arahy.13	AhLine8.13G323300	136218459	136219370
Arahy.13	AhLine8.13G323400	136230668	136234338
Arahy.13	AhLine8.13G323500	136241698	136243161
Arahy.13	AhLine8.13G323600	136245621	136249785
Arahy.13	AhLine8.13G323700	136254538	136258174
Arahy.13	AhLine8.13G323800	136262135	136263787
Arahy.13	AhLine8.13G323900	136267598	136270008
Arahy.13	AhLine8.13G324000	136279841	136283232
Arahy.13	AhLine8.13G324100	136300557	136302640
Arahy.13	AhLine8.13G324200	136332195	136334975
Arahy.13	AhLine8.13G324300	136341117	136395153
Arahy.13	AhLine8.13G324400	136396182	136397534
Arahy.13	AhLine8.13G324500	136415175	136416196
Arahy.13	AhLine8.13G324600	136419487	136423246
Arahy.13	AhLine8.13G324700	136428731	136430278
Arahy.13	AhLine8.13G324800	136467528	136471082
Arahy.13	AhLine8.13G324900	136488798	136490216
Arahy.13	AhLine8.13G325000	136516014	136519654
Arahy.13	AhLine8.13G325100	136521893	136523526
Arahy.13	AhLine8.13G325200	136556055	136558602
Arahy.13	AhLine8.13G325300	136567884	136568654
Arahy.13	AhLine8.13G325400	136569015	136570216
Arahy.13	AhLine8.13G325500	136580041	136581633
Arahy.13	AhLine8.13G325600	136585761	136597181
Arahy.13	AhLine8.13G325700	136657697	136659349
Arahy.13	AhLine8.13G325800	136673700	136676351
Arahy.13	AhLine8.13G325900	136680738	136683519
Arahy.13	AhLine8.13G326000	136682220	136702331
Arahy.13	AhLine8.13G326100	136701815	136705261
Arahy.13	AhLine8.13G326200	136704979	136708485
Arahy.13	AhLine8.13G326300	136726668	136729034
Arahy.13	AhLine8.13G326400	136730182	136735598
Arahy.13	AhLine8.13G326500	136737204	136738534
Arahy.13	AhLine8.13G326600	136739879	136745022
Arahy.13	AhLine8.13G326700	136750057	136751088
Arahy.13	AhLine8.13G326800	136752195	136753280
Arahy.13	AhLine8.13G326900	136754943	136755938
Arahy.13	AhLine8.13G327000	136756800	136762787
Arahy.13	AhLine8.13G327100	136784315	136787059
Arahy.13	AhLine8.13G327200	136788167	136789508
Arahy.13	AhLine8.13G327300	136827873	136833934
Arahy.13	AhLine8.13G327400	136842743	136844842
Arahy.13	AhLine8.13G327500	136845985	136851956
Arahy.13	AhLine8.13G327600	136857300	136857677
Arahy.13	AhLine8.13G327700	136857936	136859905
Arahy.13	AhLine8.13G327800	136862218	136862580
Arahy.13	AhLine8.13G327900	136864054	136866693
Arahy.13	AhLine8.13G328000	136867402	136872967
Arahy.13	AhLine8.13G328100	136876833	136880493
Arahy.13	AhLine8.13G328200	136892228	136894343
Arahy.13	AhLine8.13G328300	136910306	136911922
Arahy.13	AhLine8.13G328400	136929104	136931594
Arahy.13	AhLine8.13G328500	136938878	136941049
Arahy.13	AhLine8.13G328600	136941835	136949079
Arahy.13	AhLine8.13G328700	136986208	136991066
Arahy.13	AhLine8.13G328800	136993298	136996089
Arahy.13	AhLine8.13G328900	137003601	137005819
Arahy.13	AhLine8.13G329000	137006765	137010479
Arahy.13	AhLine8.13G329100	137028598	137029187
Arahy.13	AhLine8.13G329200	137030122	137033223
Arahy.13	AhLine8.13G329300	137043147	137046839
Arahy.13	AhLine8.13G329400	137070250	137076731
Arahy.13	AhLine8.13G329500	137078040	137079931
Arahy.13	AhLine8.13G329600	137087405	137089392
Arahy.13	AhLine8.13G329700	137096146	137097878
Arahy.13	AhLine8.13G329800	137100581	137102951
Arahy.13	AhLine8.13G329900	137125533	137130782
Arahy.13	AhLine8.13G330000	137158151	137159287
Arahy.13	AhLine8.13G330100	137160867	137161856
Arahy.13	AhLine8.13G330200	137163248	137164215
Arahy.13	AhLine8.13G330300	137165390	137166506
Arahy.13	AhLine8.13G330400	137167685	137168782
Arahy.13	AhLine8.13G330500	137168868	137169729
Arahy.13	AhLine8.13G330600	137170220	137174125
Arahy.13	AhLine8.13G330700	137174801	137187452
Arahy.13	AhLine8.13G330800	137188698	137191101
Arahy.13	AhLine8.13G330900	137199598	137202372
Arahy.13	AhLine8.13G331000	137227140	137229175
Arahy.13	AhLine8.13G331100	137233888	137235433
Arahy.13	AhLine8.13G331200	137241426	137244051
Arahy.13	AhLine8.13G331300	137245961	137250269
Arahy.13	AhLine8.13G331400	137252024	137252965
Arahy.13	AhLine8.13G331500	137255440	137256419
Arahy.13	AhLine8.13G331600	137263225	137266209
Arahy.13	AhLine8.13G331700	137273993	137274638
Arahy.13	AhLine8.13G331800	137280041	137280827
Arahy.13	AhLine8.13G331900	137285895	137289326
Arahy.13	AhLine8.13G332000	137289516	137292918
Arahy.13	AhLine8.13G332100	137294468	137297362
Arahy.13	AhLine8.13G332200	137297838	137304729
Arahy.13	AhLine8.13G332300	137306021	137312917
Arahy.13	AhLine8.13G332400	137319549	137320823
Arahy.13	AhLine8.13G332500	137323336	137328486
Arahy.13	AhLine8.13G332600	137330520	137332025
Arahy.13	AhLine8.13G332700	137341546	137347604
Arahy.13	AhLine8.13G332800	137348780	137351675
Arahy.13	AhLine8.13G332900	137406604	137409973
Arahy.13	AhLine8.13G333000	137411245	137412942
Arahy.13	AhLine8.13G333100	137414496	137420604
Arahy.13	AhLine8.13G333200	137424165	137427325
Arahy.13	AhLine8.13G333300	137449113	137451363
Arahy.13	AhLine8.13G333400	137451704	137459681
Arahy.13	AhLine8.13G333500	137460178	137465214
Arahy.13	AhLine8.13G333600	137465449	137467445
Arahy.13	AhLine8.13G333700	137468337	137470897
Arahy.13	AhLine8.13G333800	137487496	137489209
Arahy.13	AhLine8.13G333900	137489210	137490326
Arahy.13	AhLine8.13G334000	137491465	137495901
Arahy.13	AhLine8.13G334100	137498688	137499315
Arahy.13	AhLine8.13G334200	137501710	137502825
Arahy.13	AhLine8.13G334300	137506595	137522963
Arahy.13	AhLine8.13G334400	137535024	137540641
Arahy.13	AhLine8.13G334500	137542461	137548915
Arahy.13	AhLine8.13G334600	137568300	137570561
Arahy.13	AhLine8.13G334700	137573287	137575155
Arahy.13	AhLine8.13G334800	137578335	137581922
Arahy.13	AhLine8.13G334900	137582521	137584652
Arahy.13	AhLine8.13G335000	137611147	137612256
Arahy.13	AhLine8.13G335100	137613572	137615101
Arahy.13	AhLine8.13G335200	137616952	137621184
Arahy.13	AhLine8.13G335300	137633711	137635534
Arahy.13	AhLine8.13G335400	137636374	137639994
Arahy.13	AhLine8.13G335500	137652114	137659032
Arahy.13	AhLine8.13G335600	137675544	137677123
Arahy.13	AhLine8.13G335700	137682358	137683971
Arahy.13	AhLine8.13G335800	137685309	137686913
Arahy.13	AhLine8.13G335900	137693105	137701274
Arahy.13	AhLine8.13G336000	137734619	137736247
Arahy.13	AhLine8.13G336100	137751660	137754071
Arahy.13	AhLine8.13G336200	137782710	137785605
Arahy.13	AhLine8.13G336300	137787452	137792414
Arahy.13	AhLine8.13G336400	137791467	137794527
Arahy.13	AhLine8.13G336500	137795653	137802484
Arahy.13	AhLine8.13G336600	137799333	137801580
Arahy.13	AhLine8.13G336700	137802960	137805096
Arahy.13	AhLine8.13G336800	137806577	137815395
Arahy.13	AhLine8.13G336900	137838467	137840360
Arahy.13	AhLine8.13G337000	137844818	137846493
Arahy.13	AhLine8.13G337100	137871169	137872590
Arahy.13	AhLine8.13G337200	137874419	137878560
Arahy.13	AhLine8.13G337300	137880524	137881353
Arahy.13	AhLine8.13G337400	137883363	137885834
Arahy.13	AhLine8.13G337500	137886007	137891888
Arahy.13	AhLine8.13G337600	137894584	137898436
Arahy.13	AhLine8.13G337700	137898968	137920762
Arahy.13	AhLine8.13G337800	137925027	137926241
Arahy.13	AhLine8.13G337900	137954044	137960518
Arahy.13	AhLine8.13G338000	137961653	137964155
Arahy.13	AhLine8.13G338100	137986744	137987893
Arahy.13	AhLine8.13G338200	137999254	138005127
Arahy.13	AhLine8.13G338300	138007642	138012464
Arahy.13	AhLine8.13G338400	138013641	138014813
Arahy.13	AhLine8.13G338500	138017789	138018295
Arahy.13	AhLine8.13G338600	138021408	138023143
Arahy.13	AhLine8.13G338700	138025986	138033122
Arahy.13	AhLine8.13G338800	138035375	138038673
Arahy.13	AhLine8.13G338900	138050341	138053291
Arahy.13	AhLine8.13G339000	138069659	138073109
Arahy.13	AhLine8.13G339100	138074568	138081843
Arahy.13	AhLine8.13G339200	138086970	138089461
Arahy.13	AhLine8.13G339300	138090168	138091776
Arahy.13	AhLine8.13G339400	138099032	138101108
Arahy.13	AhLine8.13G339500	138118471	138132295
Arahy.13	AhLine8.13G339600	138132941	138135211
Arahy.13	AhLine8.13G339700	138135856	138142229
Arahy.13	AhLine8.13G339800	138147708	138152970
Arahy.13	AhLine8.13G339900	138147951	138148151
Arahy.13	AhLine8.13G340000	138160371	138162238
Arahy.13	AhLine8.13G340100	138165118	138165887
Arahy.13	AhLine8.13G340200	138168095	138171760
Arahy.13	AhLine8.13G340300	138181455	138185206
Arahy.13	AhLine8.13G340400	138190473	138192751
Arahy.13	AhLine8.13G340500	138193460	138195494
Arahy.13	AhLine8.13G340600	138196944	138198582
Arahy.13	AhLine8.13G340700	138202531	138204856
Arahy.13	AhLine8.13G340800	138206319	138208843
Arahy.13	AhLine8.13G340900	138221889	138225430
Arahy.13	AhLine8.13G341000	138226179	138227083
Arahy.13	AhLine8.13G341100	138231570	138237145
Arahy.13	AhLine8.13G341200	138253037	138254405
Arahy.13	AhLine8.13G341300	138283442	138285769
Arahy.13	AhLine8.13G341400	138286238	138289594
Arahy.13	AhLine8.13G341500	138299418	138302626
Arahy.13	AhLine8.13G341600	138321154	138322991
Arahy.13	AhLine8.13G341700	138334931	138341504
Arahy.13	AhLine8.13G341800	138344096	138352740
Arahy.13	AhLine8.13G341900	138371203	138371850
Arahy.13	AhLine8.13G342000	138382868	138387632
Arahy.13	AhLine8.13G342100	138388679	138390347
Arahy.13	AhLine8.13G342200	138396209	138399291
Arahy.13	AhLine8.13G342300	138400078	138405949
Arahy.13	AhLine8.13G342400	138414035	138416426
Arahy.13	AhLine8.13G342500	138417089	138422312
Arahy.13	AhLine8.13G342600	138439574	138440994
Arahy.13	AhLine8.13G342700	138454117	138456282
Arahy.13	AhLine8.13G342800	138461287	138463845
Arahy.13	AhLine8.13G342900	138466180	138471152
Arahy.13	AhLine8.13G343000	138473703	138475241
Arahy.13	AhLine8.13G343100	138497985	138499481
Arahy.13	AhLine8.13G343200	138505829	138506883
Arahy.13	AhLine8.13G343300	138508256	138509959
Arahy.13	AhLine8.13G343400	138510237	138511009
Arahy.13	AhLine8.13G343500	138521200	138524240
Arahy.13	AhLine8.13G343600	138567965	138569167
Arahy.13	AhLine8.13G343700	138582480	138586291
Arahy.13	AhLine8.13G343800	138594500	138596810
Arahy.13	AhLine8.13G343900	138608778	138610097
Arahy.13	AhLine8.13G344000	138624212	138626957
Arahy.13	AhLine8.13G344100	138627616	138630003
Arahy.13	AhLine8.13G344200	138631481	138635013
Arahy.13	AhLine8.13G344300	138643178	138646950
Arahy.13	AhLine8.13G344400	138647928	138649046
Arahy.13	AhLine8.13G344500	138652067	138654935
Arahy.13	AhLine8.13G344600	138677498	138679426
Arahy.13	AhLine8.13G344700	138679951	138680728
Arahy.13	AhLine8.13G344800	138695619	138700992
Arahy.13	AhLine8.13G344900	138702148	138703710
Arahy.13	AhLine8.13G345000	138704686	138705509
Arahy.13	AhLine8.13G345100	138709022	138713027
Arahy.13	AhLine8.13G345200	138722685	138724840
Arahy.13	AhLine8.13G345300	138725024	138728734
Arahy.13	AhLine8.13G345400	138730046	138734865
Arahy.13	AhLine8.13G345500	138736012	138738864
Arahy.13	AhLine8.13G345600	138739363	138739701
Arahy.13	AhLine8.13G345700	138762069	138764828
Arahy.13	AhLine8.13G345800	138802298	138803011
Arahy.13	AhLine8.13G345900	138805415	138808933
Arahy.13	AhLine8.13G346000	138809787	138811138
Arahy.13	AhLine8.13G346100	138829045	138831272
Arahy.13	AhLine8.13G346200	138843041	138844007
Arahy.13	AhLine8.13G346300	138887034	138887432
Arahy.13	AhLine8.13G346400	138887979	138893518
Arahy.13	AhLine8.13G346500	138902969	138908979
Arahy.13	AhLine8.13G346600	138910870	138912524
Arahy.13	AhLine8.13G346700	138946595	138948443
Arahy.13	AhLine8.13G346800	138960245	138966183
Arahy.13	AhLine8.13G346900	138966639	138968712
Arahy.13	AhLine8.13G347000	138979529	138983565
Arahy.13	AhLine8.13G347100	138983803	138987942
Arahy.13	AhLine8.13G347200	138991564	138992239
Arahy.13	AhLine8.13G347300	139014774	139015778
Arahy.13	AhLine8.13G347400	139016554	139019134
Arahy.13	AhLine8.13G347500	139019821	139023410
Arahy.13	AhLine8.13G347600	139024465	139026020
Arahy.13	AhLine8.13G347700	139026804	139028629
Arahy.13	AhLine8.13G347800	139041214	139046977
Arahy.13	AhLine8.13G347900	139047378	139049377
Arahy.13	AhLine8.13G348000	139049435	139051396
Arahy.13	AhLine8.13G348100	139054539	139057728
Arahy.13	AhLine8.13G348200	139059544	139062497
Arahy.13	AhLine8.13G348300	139062698	139068917
Arahy.13	AhLine8.13G348400	139072897	139073247
Arahy.13	AhLine8.13G348500	139076172	139079071
Arahy.13	AhLine8.13G348600	139080041	139082843
Arahy.13	AhLine8.13G348700	139084226	139087598
Arahy.13	AhLine8.13G348800	139088858	139089223
Arahy.13	AhLine8.13G348900	139090236	139093639
Arahy.13	AhLine8.13G349000	139100704	139105117
Arahy.13	AhLine8.13G349100	139105811	139108660
Arahy.13	AhLine8.13G349200	139109230	139111423
Arahy.13	AhLine8.13G349300	139112859	139124548
Arahy.13	AhLine8.13G349400	139134226	139137875
Arahy.13	AhLine8.13G349500	139153128	139155293
Arahy.13	AhLine8.13G349600	139156117	139157880
Arahy.13	AhLine8.13G349700	139158661	139161089
Arahy.13	AhLine8.13G349800	139183758	139187674
Arahy.13	AhLine8.13G349900	139188359	139190576
Arahy.13	AhLine8.13G350000	139203639	139206243
Arahy.13	AhLine8.13G350100	139227753	139230674
Arahy.13	AhLine8.13G350200	139233096	139236878
Arahy.13	AhLine8.13G350300	139237756	139244257
Arahy.13	AhLine8.13G350400	139243448	139245952
Arahy.13	AhLine8.13G350500	139246709	139259901
Arahy.13	AhLine8.13G350600	139271889	139277128
Arahy.13	AhLine8.13G350700	139300129	139303076
Arahy.13	AhLine8.13G350800	139304700	139305611
Arahy.13	AhLine8.13G350900	139326930	139329823
Arahy.13	AhLine8.13G351000	139335925	139337639
Arahy.13	AhLine8.13G351100	139343561	139346293
Arahy.13	AhLine8.13G351200	139348683	139353282
Arahy.13	AhLine8.13G351300	139355157	139359300
Arahy.13	AhLine8.13G351400	139361991	139365011
Arahy.13	AhLine8.13G351500	139366632	139374164
Arahy.13	AhLine8.13G351600	139378001	139379698
Arahy.13	AhLine8.13G351700	139380827	139382562
Arahy.13	AhLine8.13G351800	139397045	139399296
Arahy.13	AhLine8.13G351900	139401845	139413414
Arahy.13	AhLine8.13G352000	139414376	139420005
Arahy.13	AhLine8.13G352100	139421119	139424737
Arahy.13	AhLine8.13G352200	139431041	139434819
Arahy.13	AhLine8.13G352300	139434936	139437248
Arahy.13	AhLine8.13G352400	139438014	139439944
Arahy.13	AhLine8.13G352500	139462456	139466567
Arahy.13	AhLine8.13G352600	139468051	139471814
Arahy.13	AhLine8.13G352700	139476269	139478307
Arahy.13	AhLine8.13G352800	139478322	139480120
Arahy.13	AhLine8.13G352900	139480919	139483636
Arahy.13	AhLine8.13G353000	139488795	139490755
Arahy.13	AhLine8.13G353100	139511559	139518054
Arahy.13	AhLine8.13G353200	139519209	139521989
Arahy.13	AhLine8.13G353300	139528318	139529697
Arahy.13	AhLine8.13G353400	139534425	139535556
Arahy.13	AhLine8.13G353500	139537186	139538849
Arahy.13	AhLine8.13G353600	139539240	139541064
Arahy.13	AhLine8.13G353700	139556650	139558261
Arahy.13	AhLine8.13G353800	139571003	139571794
Arahy.13	AhLine8.13G353900	139572084	139573681
Arahy.13	AhLine8.13G354000	139580886	139583010
Arahy.13	AhLine8.13G354100	139583667	139588431
Arahy.13	AhLine8.13G354200	139589822	139594418
Arahy.13	AhLine8.13G354300	139607284	139610480
Arahy.13	AhLine8.13G354400	139628303	139633066
Arahy.13	AhLine8.13G354500	139633214	139636161
Arahy.13	AhLine8.13G354600	139636859	139638295
Arahy.13	AhLine8.13G354700	139639314	139644897
Arahy.13	AhLine8.13G354800	139645453	139647483
Arahy.13	AhLine8.13G354900	139674475	139675626
Arahy.13	AhLine8.13G355000	139678855	139682953
Arahy.13	AhLine8.13G355100	139699476	139700615
Arahy.13	AhLine8.13G355200	139701236	139703369
Arahy.13	AhLine8.13G355300	139711642	139713587
Arahy.13	AhLine8.13G355400	139719603	139722239
Arahy.13	AhLine8.13G355500	139723291	139726215
Arahy.13	AhLine8.13G355600	139727186	139727845
Arahy.13	AhLine8.13G355700	139730752	139731540
Arahy.13	AhLine8.13G355800	139732001	139732666
Arahy.13	AhLine8.13G355900	139755821	139757369
Arahy.13	AhLine8.13G356000	139764049	139765286
Arahy.13	AhLine8.13G356100	139765635	139766946
Arahy.13	AhLine8.13G356200	139772419	139774397
Arahy.13	AhLine8.13G356300	139778378	139780441
Arahy.13	AhLine8.13G356400	139782532	139786433
Arahy.13	AhLine8.13G356500	139787607	139789795
Arahy.13	AhLine8.13G356600	139790854	139797479
Arahy.13	AhLine8.13G356700	139816165	139819175
Arahy.13	AhLine8.13G356800	139828901	139830320
Arahy.13	AhLine8.13G356900	139830825	139835073
Arahy.13	AhLine8.13G357000	139836672	139840331
Arahy.13	AhLine8.13G357100	139842086	139851545
Arahy.13	AhLine8.13G357200	139856599	139857084
Arahy.13	AhLine8.13G357300	139883388	139887358
Arahy.13	AhLine8.13G357400	139893135	139895912
Arahy.13	AhLine8.13G357500	139896973	139899039
Arahy.13	AhLine8.13G357600	139902827	139903668
Arahy.13	AhLine8.13G357700	139905192	139908674
Arahy.13	AhLine8.13G357800	139917310	139921280
Arahy.13	AhLine8.13G357900	139957515	139959456
Arahy.13	AhLine8.13G358000	139968965	139972526
Arahy.13	AhLine8.13G358100	139985797	139990012
Arahy.13	AhLine8.13G358200	139996226	139997402
Arahy.13	AhLine8.13G358300	140000394	140004672
Arahy.13	AhLine8.13G358400	140042662	140044299
Arahy.13	AhLine8.13G358500	140080413	140082287
Arahy.13	AhLine8.13G358600	140091801	140093277
Arahy.13	AhLine8.13G358700	140101882	140102913
Arahy.13	AhLine8.13G358800	140109623	140110648
Arahy.13	AhLine8.13G358900	140114386	140115405
Arahy.13	AhLine8.13G359000	140130885	140132415
Arahy.13	AhLine8.13G359100	140133071	140136534
Arahy.13	AhLine8.13G359200	140137016	140138758
Arahy.13	AhLine8.13G359300	140145853	140148638
Arahy.13	AhLine8.13G359400	140159577	140160378
Arahy.13	AhLine8.13G359500	140163615	140164964
Arahy.13	AhLine8.13G359600	140165689	140166108
Arahy.13	AhLine8.13G359700	140171496	140173082
Arahy.13	AhLine8.13G359800	140201241	140202826
Arahy.13	AhLine8.13G359900	140207660	140212084
Arahy.13	AhLine8.13G360000	140211749	140213543
Arahy.13	AhLine8.13G360100	140213679	140214716
Arahy.13	AhLine8.13G360200	140222479	140224258
Arahy.13	AhLine8.13G360300	140224686	140232374
Arahy.13	AhLine8.13G360400	140232760	140234631
Arahy.13	AhLine8.13G360500	140234885	140236679
Arahy.13	AhLine8.13G360600	140238708	140246166
Arahy.13	AhLine8.13G360700	140251022	140252660
Arahy.13	AhLine8.13G360800	140292971	140296363
Arahy.13	AhLine8.13G360900	140298857	140299900
Arahy.13	AhLine8.13G361000	140299006	140302503
Arahy.13	AhLine8.13G361100	140302760	140305766
Arahy.13	AhLine8.13G361200	140306241	140308904
Arahy.13	AhLine8.13G361300	140318269	140320063
Arahy.13	AhLine8.13G361400	140335591	140337871
Arahy.13	AhLine8.13G361500	140357098	140364506
Arahy.13	AhLine8.13G361600	140364625	140368544
Arahy.13	AhLine8.13G361700	140368248	140370677
Arahy.13	AhLine8.13G361800	140371343	140374135
Arahy.13	AhLine8.13G361900	140374981	140379768
Arahy.13	AhLine8.13G362000	140380156	140385602
Arahy.13	AhLine8.13G362100	140393589	140396314
Arahy.13	AhLine8.13G362200	140399128	140400780
Arahy.13	AhLine8.13G362300	140400781	140402217
Arahy.13	AhLine8.13G362400	140402722	140404326
Arahy.13	AhLine8.13G362500	140406832	140408409
Arahy.13	AhLine8.13G362600	140430604	140431561
Arahy.13	AhLine8.13G362700	140439991	140441598
Arahy.13	AhLine8.13G362800	140442375	140444687
Arahy.13	AhLine8.13G362900	140445241	140447127
Arahy.13	AhLine8.13G363000	140447243	140448878
Arahy.13	AhLine8.13G363100	140452118	140453820
Arahy.13	AhLine8.13G363200	140464166	140465752
Arahy.13	AhLine8.13G363300	140469184	140471216
Arahy.13	AhLine8.13G363400	140473533	140479226
Arahy.13	AhLine8.13G363500	140502956	140504532
Arahy.13	AhLine8.13G363600	140504639	140505349
Arahy.13	AhLine8.13G363700	140505903	140513036
Arahy.13	AhLine8.13G363800	140526539	140530527
Arahy.13	AhLine8.13G363900	140539634	140540903
Arahy.13	AhLine8.13G364000	140541779	140544454
Arahy.13	AhLine8.13G364100	140546930	140548879
Arahy.13	AhLine8.13G364200	140553277	140555230
Arahy.13	AhLine8.13G364300	140560201	140563034
Arahy.13	AhLine8.13G364400	140599963	140603560
Arahy.13	AhLine8.13G364500	140607509	140609110
Arahy.13	AhLine8.13G364600	140609896	140611456
Arahy.13	AhLine8.13G364700	140611779	140613220
Arahy.13	AhLine8.13G364800	140613250	140615891
Arahy.13	AhLine8.13G364900	140626433	140628404
Arahy.13	AhLine8.13G365000	140630153	140632342
Arahy.13	AhLine8.13G365100	140632407	140633788
Arahy.13	AhLine8.13G365200	140634271	140639042
Arahy.13	AhLine8.13G365300	140647654	140651341
Arahy.13	AhLine8.13G365400	140652837	140655562
Arahy.13	AhLine8.13G365500	140656935	140659543
Arahy.13	AhLine8.13G365600	140663588	140664426
Arahy.13	AhLine8.13G365700	140679745	140682072
Arahy.13	AhLine8.13G365800	140695633	140699012
Arahy.13	AhLine8.13G365900	140709448	140714579
Arahy.13	AhLine8.13G366000	140725974	140727868
Arahy.13	AhLine8.13G366100	140745839	140746224
Arahy.13	AhLine8.13G366200	140816252	140822322
Arahy.13	AhLine8.13G366300	140822765	140826039
Arahy.13	AhLine8.13G366400	140836547	140837509
Arahy.13	AhLine8.13G366500	140844021	140846471
Arahy.13	AhLine8.13G366600	140850215	140862844
Arahy.13	AhLine8.13G366700	140911960	140918466
Arahy.13	AhLine8.13G366800	140928713	140930740
Arahy.13	AhLine8.13G366900	140951987	140955223
Arahy.13	AhLine8.13G367000	140955760	140962152
Arahy.13	AhLine8.13G367100	140963353	140966887
Arahy.13	AhLine8.13G367200	140977318	140980541
Arahy.13	AhLine8.13G367300	140994093	140995668
Arahy.13	AhLine8.13G367400	141000690	141003201
Arahy.13	AhLine8.13G367500	141002017	141003307
Arahy.13	AhLine8.13G367600	141007147	141009534
Arahy.13	AhLine8.13G367700	141018348	141024163
Arahy.13	AhLine8.13G367800	141035665	141036489
Arahy.13	AhLine8.13G367900	141040020	141043807
Arahy.13	AhLine8.13G368000	141048216	141063505
Arahy.13	AhLine8.13G368100	141071297	141076247
Arahy.13	AhLine8.13G368200	141086320	141088783
Arahy.13	AhLine8.13G368300	141089885	141091794
Arahy.13	AhLine8.13G368400	141096187	141098251
Arahy.13	AhLine8.13G368500	141099931	141100761
Arahy.13	AhLine8.13G368600	141120456	141120965
Arahy.13	AhLine8.13G368700	141123030	141125884
Arahy.13	AhLine8.13G368800	141126932	141131328
Arahy.13	AhLine8.13G368900	141133382	141135408
Arahy.13	AhLine8.13G369000	141136508	141138794
Arahy.13	AhLine8.13G369100	141145804	141147190
Arahy.13	AhLine8.13G369200	141182129	141183199
Arahy.13	AhLine8.13G369300	141183155	141188158
Arahy.13	AhLine8.13G369400	141189120	141192468
Arahy.13	AhLine8.13G369500	141193345	141195679
Arahy.13	AhLine8.13G369600	141211160	141221974
Arahy.13	AhLine8.13G369700	141223705	141226180
Arahy.13	AhLine8.13G369800	141266866	141268657
Arahy.13	AhLine8.13G369900	141323643	141325230
Arahy.13	AhLine8.13G370000	141337819	141340040
Arahy.13	AhLine8.13G370100	141340135	141343121
Arahy.13	AhLine8.13G370200	141344796	141345167
Arahy.13	AhLine8.13G370300	141351015	141354908
Arahy.13	AhLine8.13G370400	141355627	141357657
Arahy.13	AhLine8.13G370500	141360344	141363766
Arahy.13	AhLine8.13G370600	141384956	141403094
Arahy.13	AhLine8.13G370700	141404472	141405494
Arahy.13	AhLine8.13G370800	141444704	141447940
Arahy.13	AhLine8.13G370900	141452959	141455867
Arahy.13	AhLine8.13G371000	141458174	141461248
Arahy.13	AhLine8.13G371100	141462221	141466375
Arahy.13	AhLine8.13G371200	141468181	141471112
Arahy.13	AhLine8.13G371300	141483827	141483991
Arahy.13	AhLine8.13G371400	141485008	141488434
Arahy.13	AhLine8.13G371500	141490001	141494130
Arahy.13	AhLine8.13G371600	141507119	141511106
Arahy.13	AhLine8.13G371700	141525273	141529540
Arahy.13	AhLine8.13G371800	141530493	141536208
Arahy.13	AhLine8.13G371900	141537157	141539525
Arahy.13	AhLine8.13G372000	141541765	141544587
Arahy.13	AhLine8.13G372100	141544730	141548057
Arahy.13	AhLine8.13G372200	141550763	141552558
Arahy.13	AhLine8.13G372300	141584756	141587717
Arahy.13	AhLine8.13G372400	141608033	141611159
Arahy.13	AhLine8.13G372500	141611566	141618961
Arahy.13	AhLine8.13G372600	141619491	141623302
Arahy.13	AhLine8.13G372700	141629591	141633638
Arahy.13	AhLine8.13G372800	141643095	141645186
Arahy.13	AhLine8.13G372900	141657098	141658922
Arahy.13	AhLine8.13G373000	141660585	141662421
Arahy.13	AhLine8.13G373100	141663251	141664631
Arahy.13	AhLine8.13G373200	141665176	141670136
Arahy.13	AhLine8.13G373300	141670735	141672224
Arahy.13	AhLine8.13G373400	141673613	141676159
Arahy.13	AhLine8.13G373500	141676673	141677870
Arahy.13	AhLine8.13G373600	141677871	141680049
Arahy.13	AhLine8.13G373700	141680288	141681860
Arahy.13	AhLine8.13G373800	141719465	141721061
Arahy.13	AhLine8.13G373900	141730847	141732588
Arahy.13	AhLine8.13G374000	141739545	141741242
Arahy.13	AhLine8.13G374100	141751656	141754128
Arahy.13	AhLine8.13G374200	141789075	141790733
Arahy.13	AhLine8.13G374300	141800188	141802635
Arahy.13	AhLine8.13G374400	141811983	141816332
Arahy.13	AhLine8.13G374500	141815683	141818290
Arahy.13	AhLine8.13G374600	141821190	141826919
Arahy.13	AhLine8.13G374700	141857046	141860533
Arahy.13	AhLine8.13G374800	141863287	141865926
Arahy.13	AhLine8.13G374900	141884038	141887307
Arahy.13	AhLine8.13G375000	141891675	141892521
Arahy.13	AhLine8.13G375100	141906642	141910121
Arahy.13	AhLine8.13G375200	141947885	141951190
Arahy.13	AhLine8.13G375300	141983312	141986341
Arahy.13	AhLine8.13G375400	141991882	141994693
Arahy.13	AhLine8.13G375500	141996099	141999385
Arahy.13	AhLine8.13G375600	142000031	142004519
Arahy.13	AhLine8.13G375700	142004904	142007410
Arahy.13	AhLine8.13G375800	142012217	142014011
Arahy.13	AhLine8.13G375900	142015900	142018180
Arahy.13	AhLine8.13G376000	142018738	142023044
Arahy.13	AhLine8.13G376100	142029632	142033526
Arahy.13	AhLine8.13G376200	142042598	142048311
Arahy.13	AhLine8.13G376300	142050615	142051922
Arahy.13	AhLine8.13G376400	142052273	142056773
Arahy.13	AhLine8.13G376500	142083263	142086983
Arahy.13	AhLine8.13G376600	142090891	142093979
Arahy.13	AhLine8.13G376700	142095041	142096215
Arahy.13	AhLine8.13G376800	142138306	142140958
Arahy.13	AhLine8.13G376900	142153576	142154935
Arahy.13	AhLine8.13G377000	142164859	142165673
Arahy.13	AhLine8.13G377100	142188851	142195864
Arahy.13	AhLine8.13G377200	142239099	142241534
Arahy.13	AhLine8.13G377300	142359580	142359825
Arahy.13	AhLine8.13G377400	142388047	142390775
Arahy.13	AhLine8.13G377500	142419664	142420280
Arahy.13	AhLine8.13G377600	142423438	142427274
Arahy.13	AhLine8.13G377700	142429571	142430923
Arahy.13	AhLine8.13G377800	142431198	142433741
Arahy.13	AhLine8.13G377900	142437453	142438874
Arahy.13	AhLine8.13G378000	142457532	142461208
Arahy.13	AhLine8.13G378100	142464972	142468367
Arahy.13	AhLine8.13G378200	142468482	142473826
Arahy.13	AhLine8.13G378300	142496532	142500705
Arahy.13	AhLine8.13G378400	142539011	142542760
Arahy.13	AhLine8.13G378500	142554726	142555160
Arahy.13	AhLine8.13G378600	142555529	142555900
Arahy.13	AhLine8.13G378700	142573137	142577616
Arahy.13	AhLine8.13G378800	142607460	142612533
Arahy.13	AhLine8.13G378900	142613785	142622076
Arahy.13	AhLine8.13G379000	142623711	142624649
Arahy.13	AhLine8.13G379100	142624896	142628010
Arahy.13	AhLine8.13G379200	142638829	142641465
Arahy.13	AhLine8.13G379300	142642335	142644338
Arahy.13	AhLine8.13G379400	142645822	142646563
Arahy.13	AhLine8.13G379500	142653919	142656561
Arahy.13	AhLine8.13G379600	142660087	142665830
Arahy.13	AhLine8.13G379700	142732628	142733113
Arahy.13	AhLine8.13G379800	142734074	142740222
Arahy.13	AhLine8.13G379900	142741444	142742940
Arahy.13	AhLine8.13G380000	142756326	142758541
Arahy.13	AhLine8.13G380100	142785354	142785920
Arahy.13	AhLine8.13G380200	142798155	142800474
Arahy.13	AhLine8.13G380300	142812896	142817546
Arahy.13	AhLine8.13G380400	142826302	142827590
Arahy.13	AhLine8.13G380500	142832322	142834430
Arahy.13	AhLine8.13G380600	142834658	142836606
Arahy.13	AhLine8.13G380700	142840179	142841477
Arahy.13	AhLine8.13G380800	142855473	142857133
Arahy.13	AhLine8.13G380900	142897487	142898788
Arahy.13	AhLine8.13G381000	142903789	142907259
Arahy.13	AhLine8.13G381100	142911499	142914655
Arahy.13	AhLine8.13G381200	142926336	142929830
Arahy.13	AhLine8.13G381300	142943583	142946829
Arahy.13	AhLine8.13G381400	142956363	142959913
Arahy.13	AhLine8.13G381500	142993271	142998977
Arahy.13	AhLine8.13G381600	143003211	143007628
Arahy.13	AhLine8.13G381700	143030568	143037599
Arahy.13	AhLine8.13G381800	143040242	143040854
Arahy.13	AhLine8.13G381900	143040918	143043501
Arahy.13	AhLine8.13G382000	143043516	143049055
Arahy.13	AhLine8.13G382100	143050734	143058393
Arahy.13	AhLine8.13G382200	143059758	143060591
Arahy.13	AhLine8.13G382300	143061782	143066194
Arahy.13	AhLine8.13G382400	143109512	143117530
Arahy.13	AhLine8.13G382500	143121967	143124850
Arahy.13	AhLine8.13G382600	143127200	143128917
Arahy.13	AhLine8.13G382700	143135000	143137075
Arahy.13	AhLine8.13G382800	143149223	143157244
Arahy.13	AhLine8.13G382900	143162844	143165959
Arahy.13	AhLine8.13G383000	143166813	143168386
Arahy.13	AhLine8.13G383100	143180030	143181963
Arahy.13	AhLine8.13G383200	143205536	143207264
Arahy.13	AhLine8.13G383300	143219946	143221655
Arahy.13	AhLine8.13G383400	143255267	143258071
Arahy.13	AhLine8.13G383500	143260721	143263052
Arahy.13	AhLine8.13G383600	143270987	143272555
Arahy.13	AhLine8.13G383700	143277351	143278624
Arahy.13	AhLine8.13G383800	143287088	143290227
Arahy.13	AhLine8.13G383900	143302398	143305445
Arahy.13	AhLine8.13G384000	143307270	143308660
Arahy.13	AhLine8.13G384100	143317307	143321980
Arahy.13	AhLine8.13G384200	143322622	143324535
Arahy.13	AhLine8.13G384300	143326402	143328454
Arahy.13	AhLine8.13G384400	143329207	143334568
Arahy.13	AhLine8.13G384500	143338191	143340568
Arahy.13	AhLine8.13G384600	143340911	143342363
Arahy.13	AhLine8.13G384700	143359812	143363038
Arahy.13	AhLine8.13G384800	143379502	143385704
Arahy.13	AhLine8.13G384900	143392142	143394002
Arahy.13	AhLine8.13G385000	143394507	143398708
Arahy.13	AhLine8.13G385100	143406272	143409064
Arahy.13	AhLine8.13G385200	143410276	143412534
Arahy.13	AhLine8.13G385300	143416632	143422801
Arahy.13	AhLine8.13G385400	143428645	143429774
Arahy.13	AhLine8.13G385500	143433486	143435290
Arahy.13	AhLine8.13G385600	143435799	143436080
Arahy.13	AhLine8.13G385700	143451288	143451458
Arahy.13	AhLine8.13G385800	143451528	143456665
Arahy.13	AhLine8.13G385900	143457715	143460853
Arahy.13	AhLine8.13G386000	143480551	143486648
Arahy.13	AhLine8.13G386100	143488274	143493092
Arahy.13	AhLine8.13G386200	143495221	143498045
Arahy.13	AhLine8.13G386300	143503214	143505014
Arahy.13	AhLine8.13G386400	143512036	143517484
Arahy.13	AhLine8.13G386500	143531243	143533060
Arahy.13	AhLine8.13G386600	143540429	143543715
Arahy.13	AhLine8.13G386700	143548021	143549481
Arahy.13	AhLine8.13G386800	143551202	143552528
Arahy.13	AhLine8.13G386900	143552529	143553037
Arahy.13	AhLine8.13G387000	143568195	143569646
Arahy.13	AhLine8.13G387100	143590483	143594251
Arahy.13	AhLine8.13G387200	143604376	143608248
Arahy.13	AhLine8.13G387300	143608902	143617437
Arahy.13	AhLine8.13G387400	143616824	143620357
Arahy.13	AhLine8.13G387500	143621481	143621819
Arahy.13	AhLine8.13G387600	143622619	143625837
Arahy.13	AhLine8.13G387700	143638421	143640280
Arahy.13	AhLine8.13G387800	143641521	143642796
Arahy.13	AhLine8.13G387900	143645089	143647948
Arahy.13	AhLine8.13G388000	143650250	143650639
[truncated: 2,641 more rows]
