# Supplementary material for: Relics of interspecific hybridization retained in the genome of a drought-adapted peanut cultivar
Source: G3 (Bethesda). 2024 Sep 1;14(11):jkae208. doi: 10.1093/g3journal/jkae208 (PMC11540320; doi:10.1093/g3journal/jkae208)
Supplement: jkae208_Supplementary_Data [file jkae208_supplementary_data.zip › Table S5.txt]

Genotype	Library	Sequencing Platform	Average Read Size (bp)	Paired-Read Insertion Size (bp)	Read Number	Assembled Sequence Coverage	NCBI Bioproject	SRA Accession	SRA Run
Line8	PCQQ & PCQR	PacBio HiFi	19070	N/A	10,350,982	76.59X	PRJNA1104288	SRX24377183; SRX24377184	SRR28813926; SRR28813925
Line8	JJMC	Illumina/HiC	N/A	N/A	1,382,080,276	75.21X	PRJNA1104288	SRX24372899	SRR28809527
Line8	JIGT	Illumina	N/A	400	761,045,782	38.43X	PRJNA1104288	SRX24372900	SRR28809526
GeorgiaGreen	JPQU	Illumina	N/A	400	447,421,104	26.4X	PRJNA1107277	SRX24867897	SRR29352975
C76-16	JQAE	Illumina	N/A	400	444,520,740	26.3X	PRJNA1107277	SRX24868498	SRR29353600
