# Supplementary material for: Relics of interspecific hybridization retained in the genome of a drought-adapted peanut cultivar
Source: G3 (Bethesda). 2024 Sep 1;14(11):jkae208. doi: 10.1093/g3journal/jkae208 (PMC11540320; doi:10.1093/g3journal/jkae208)
Supplement: jkae208_Supplementary_Data [file jkae208_supplementary_data.zip › Table S6.txt]

library	raw_reads	prepped_reads	Tissue	Condition or Stage	NCBI BioProject	SRA Accession	SRA Run
JQUB	62811600	62568580	Leaf	Drought	PRJNA1104288	SRX24372909	SRR28809517
JQUD	65319332	64982800	Leaf	Drought	PRJNA1104288	SRX24372910	SRR28809516
JQUF	54098418	53722736	Leaf	Well-watered	PRJNA1104288	SRX24372911	SRR28809515
JQUH	55008566	54643300	Leaf	Well-watered	PRJNA1104288	SRX24372912	SRR28809514
JQUJ	62793848	62322070	Leaf	Well-watered	PRJNA1104288	SRX24372913	SRR28809513
JQUL	55550896	55147770	Leaf	Well-watered	PRJNA1104288	SRX24372914	SRR28809512
JSFI	109378900	108539362	Developing pod	R3	PRJNA1104288	SRX24372915	SRR28809511
JSFJ	93686138	93266636	Partially developed pod	R3	PRJNA1104288	SRX24372916	SRR28809510
JSFK	114549608	113976010	Developed pod	R3	PRJNA1104288	SRX24372901	SRR28809525
JSFL	85582454	85030326	Recently expanded leaf	R3	PRJNA1104288	SRX24372902	SRR28809524
JSFM	111809192	110977458	Recently expanded leaf	R5	PRJNA1104288	SRX24372903	SRR28809523
JSFN	93242620	92519144	Primary roots	R3	PRJNA1104288	SRX24372904	SRR28809522
JSFP	90227248	89466822	Lateral roots	R5	PRJNA1104288	SRX24372905	SRR28809521
JSFQ	108619874	107850478	Nodules	R3	PRJNA1104288	SRX24372906	SRR28809520
JSFR	92595134	92237490	Flower	R3	PRJNA1104288	SRX24372907	SRR28809519
JSFS	72582186	72071020	Peg	R3	PRJNA1104288	SRX24372908	SRR28809518
