# Supplementary material for: Relics of interspecific hybridization retained in the genome of a drought-adapted peanut cultivar
Source: G3 (Bethesda). 2024 Sep 1;14(11):jkae208. doi: 10.1093/g3journal/jkae208 (PMC11540320; doi:10.1093/g3journal/jkae208)
Supplement: jkae208_Supplementary_Data [file jkae208_supplementary_data.zip › Table S7.txt]

Main genome scaffold total	21
Main genome contig total	546
Main genome scaffold sequence total	2602.2 Mb
Main genome contig sequence total	2597.0 Mb
Main genome scaffold L/N50	9/136.5 Mb
Main genome congig L/N50	93/8.3 Mb
Number of scaffolds > 50 Kb	21
% main genome in scaffolds > 50 Kb	100.00%
